# Supplementary material for: CCDC157 is essential for sperm differentiation and shows oligoasthenoteratozoospermia‐related mutations in men
Source: J Cell Mol Med. 2024 Mar 20;28(7):e18215. doi: 10.1111/jcmm.18215 (PMC10955179; doi:10.1111/jcmm.18215)
Supplement: Supplementary file 2 — Table S3. [file JCMM-28-e18215-s007.xlsx]

## Sheet: Sheet1
Gene Symbol	GeneID	treatment	control	baseMeanTreatment	baseMeanControl	baseMean	log2FoldChange	lfcSE	stat	pvalue	padj
Gm44170	ENSMUSG00000107659	Knock_out	Control	87.0585	0	43.5292	8.88772	1.2089	7.35189	1.95418e-13	1.01015e-11
Gm47204	ENSMUSG00000110980	Knock_out	Control	85.0507	0	42.5254	8.85413	1.2117	7.30721	2.72753e-13	1.38542e-11
Gm34829	ENSMUSG00000111610	Knock_out	Control	45.0066	0	22.5033	7.93595	1.23777	6.41148	1.44112e-10	4.38332e-09
Gm21756	ENSMUSG00000095049	Knock_out	Control	37.7113	0	18.8557	7.68089	1.26613	6.06645	1.30768e-09	3.2684e-08
Gm28090	ENSMUSG00000101489	Knock_out	Control	25.154	0	12.577	7.09656	1.27672	5.55842	2.72228e-08	5.17411e-07
Gm21787	ENSMUSG00000099489	Knock_out	Control	19.5267	0	9.76336	6.73123	1.31164	5.13191	2.86816e-07	4.36839e-06
Gm28371	ENSMUSG00000101124	Knock_out	Control	19.1936	0	9.59682	6.70644	1.32459	5.06303	4.12654e-07	6.09454e-06
Gm20810	ENSMUSG00000101837	Knock_out	Control	36.4012	0.339015	18.3701	6.66801	1.24688	5.34778	8.90409e-08	1.53812e-06
Gm29495	ENSMUSG00000101727	Knock_out	Control	27.1433	0.658705	13.901	5.35023	1.13358	4.71976	2.36124e-06	2.89428e-05
Gm20911	ENSMUSG00000099894	Knock_out	Control	22.1746	0.678029	11.4263	5.05405	1.16075	4.35411	1.33607e-05	0.000133411
Gm20922	ENSMUSG00000101710	Knock_out	Control	30.7849	1.01704	15.901	4.94238	0.947742	5.2149	1.83913e-07	2.92064e-06
Gm20890	ENSMUSG00000100055	Knock_out	Control	26.1624	1.35606	13.7592	4.28041	1.42917	2.99503	0.00274419	0.0131523
Gm20896	ENSMUSG00000096650	Knock_out	Control	83.0509	6.62838	44.8396	3.6423	0.443017	8.22158	2.00837e-16	1.7569e-14
Gm37044	ENSMUSG00000102366	Knock_out	Control	26.1452	2.33096	14.2381	3.48742	0.757116	4.60619	4.10108e-06	4.70304e-05
Gm20528	ENSMUSG00000092220	Knock_out	Control	29.4538	4.65924	17.0565	2.65972	0.612804	4.34024	1.42327e-05	0.00014095
9230105E05Rik	ENSMUSG00000090191	Knock_out	Control	31.0947	6.36861	18.7317	2.29236	0.594832	3.8538	0.000116298	0.000898348
Gm29302	ENSMUSG00000100817	Knock_out	Control	112.888	24.0113	68.4495	2.23412	0.285201	7.83349	4.74526e-15	3.22709e-13
Gm9795	ENSMUSG00000045048	Knock_out	Control	412.373	107.089	259.731	1.94552	0.623744	3.11911	0.00181401	0.00929949
Gm20858	ENSMUSG00000102906	Knock_out	Control	21.8338	5.97665	13.9052	1.86742	0.678188	2.75355	0.00589537	0.024568
Cyyr1	ENSMUSG00000041134	Knock_out	Control	318.315	88.7461	203.53	1.84304	0.34546	5.33502	9.55357e-08	1.63787e-06
Sox14	ENSMUSG00000053747	Knock_out	Control	28.7818	8.35244	18.5671	1.78737	0.516436	3.46098	0.00053822	0.003361
Dbndd2	ENSMUSG00000017734	Knock_out	Control	120.458	34.8857	77.6717	1.78619	0.260853	6.84748	7.51643e-12	2.89758e-10
Wnt1	ENSMUSG00000022997	Knock_out	Control	23.1783	6.99483	15.0866	1.72836	0.568747	3.0389	0.00237445	0.0116643
Afm	ENSMUSG00000029369	Knock_out	Control	196.241	59.2711	127.756	1.72714	0.195111	8.85211	8.58768e-19	1.12686e-16
Gm20843	ENSMUSG00000096902	Knock_out	Control	77.1323	24.2386	50.6854	1.66796	0.324284	5.14351	2.69657e-07	4.13474e-06
Gm49719	ENSMUSG00000116618	Knock_out	Control	25.1484	7.9794	16.5639	1.65489	0.519271	3.18695	0.00143782	0.00767064
A930001C03Rik	ENSMUSG00000087132	Knock_out	Control	25.8075	8.33815	17.0728	1.63108	0.548503	2.97369	0.0029424	0.0139294
Btbd35f10	ENSMUSG00000095716	Knock_out	Control	78.4238	25.4288	51.9263	1.62796	0.318036	5.11879	3.07502e-07	4.64544e-06
Sstr3	ENSMUSG00000044933	Knock_out	Control	27.8202	9.31808	18.5691	1.57735	0.53904	2.92623	0.003431	0.0157861
Gm15109	ENSMUSG00000072929	Knock_out	Control	50.9928	17.364	34.1784	1.5557	0.401369	3.87598	0.000106196	0.000828124
Yipf7	ENSMUSG00000029158	Knock_out	Control	24.4841	8.33311	16.4086	1.55566	0.524398	2.96656	0.00301153	0.0141696
Gm37389	ENSMUSG00000103124	Knock_out	Control	31.7601	10.9536	21.3569	1.53396	0.520089	2.94942	0.00318369	0.0148384
Gm50334	ENSMUSG00000117957	Knock_out	Control	22.5085	7.99913	15.2538	1.49308	0.534037	2.79584	0.00517654	0.0221681
Gm21853	ENSMUSG00000096538	Knock_out	Control	31.1056	11.3147	21.2101	1.45848	0.445595	3.2731	0.00106376	0.00594789
Gm21865	ENSMUSG00000093895	Knock_out	Control	62.5351	22.9707	42.7529	1.44471	0.336037	4.29926	1.71367e-05	0.000165232
Pilra	ENSMUSG00000046245	Knock_out	Control	20.8559	7.66824	14.2621	1.44417	0.559046	2.58328	0.0097866	0.0369275
Gm13305	ENSMUSG00000073876	Knock_out	Control	132.071	48.737	90.4038	1.43962	0.240887	5.97633	2.28216e-09	5.38201e-08
Gm37041	ENSMUSG00000102569	Knock_out	Control	59.5644	22.005	40.7847	1.43748	0.327455	4.38985	1.13427e-05	0.000115901
Gm20914	ENSMUSG00000096268	Knock_out	Control	31.435	11.6776	21.5563	1.42992	0.466887	3.06267	0.00219371	0.0109551
Gm6902	ENSMUSG00000094682	Knock_out	Control	26.7983	10.0124	18.4053	1.42188	0.512934	2.77205	0.00557044	0.0234575
Eif4ebp3	ENSMUSG00000090264	Knock_out	Control	22.1697	8.33465	15.2522	1.4122	0.542132	2.6049	0.00919008	0.03513
Gm43534	ENSMUSG00000106641	Knock_out	Control	32.4482	12.2981	22.3731	1.39827	0.463312	3.01799	0.00254455	0.0123605
Gm20763	ENSMUSG00000114398	Knock_out	Control	24.4899	9.29023	16.8901	1.39591	0.525468	2.65651	0.00789544	0.0310926
Gm43766	ENSMUSG00000105868	Knock_out	Control	32.1005	12.288	22.1943	1.3835	0.457555	3.02369	0.00249711	0.0121647
Prl8a1	ENSMUSG00000019756	Knock_out	Control	20.8517	7.99913	14.4254	1.3828	0.542107	2.55078	0.0107481	0.0398664
Gm14145	ENSMUSG00000085805	Knock_out	Control	234.347	90.4258	162.386	1.37291	0.197137	6.96426	3.30129e-12	1.35426e-10
Gm14133	ENSMUSG00000087029	Knock_out	Control	38.7279	15.0133	26.8706	1.36834	0.400978	3.4125	0.000643698	0.00390762
Gm21980	ENSMUSG00000096327	Knock_out	Control	258.754	100.977	179.865	1.35792	0.196718	6.90288	5.09595e-12	2.05192e-10
Gm12530	ENSMUSG00000085967	Knock_out	Control	41.7004	16.2727	28.9866	1.35582	0.409865	3.30796	0.00093977	0.00535405
Gm41555	ENSMUSG00000118147	Knock_out	Control	30.4354	11.9815	21.2084	1.34466	0.466337	2.88346	0.00393335	0.0176299
9030625G05Rik	ENSMUSG00000118384	Knock_out	Control	26.1454	10.6239	18.3847	1.29705	0.478715	2.70944	0.00673963	0.0273622
4930500M09Rik	ENSMUSG00000044306	Knock_out	Control	98.287	40.2925	69.2898	1.28644	0.260656	4.93541	7.99818e-07	1.10029e-05
Samd11	ENSMUSG00000096351	Knock_out	Control	36.0686	14.9854	25.527	1.26719	0.407595	3.10894	0.00187759	0.00956075
Gm14232	ENSMUSG00000087405	Knock_out	Control	35.0712	14.6809	24.876	1.2577	0.423459	2.97006	0.00297746	0.0140402
Gm12184	ENSMUSG00000078154	Knock_out	Control	29.12	12.3804	20.7502	1.23698	0.473407	2.61294	0.00897663	0.0344621
Osbpl5	ENSMUSG00000037606	Knock_out	Control	228.4	97.2729	162.837	1.23157	0.171705	7.17259	7.35935e-13	3.40059e-11
Gapdh-ps16	ENSMUSG00000078967	Knock_out	Control	24.1658	10.3266	17.2462	1.22667	0.495082	2.4777	0.0132231	0.0470335
Pkp3	ENSMUSG00000054065	Knock_out	Control	55.6006	23.9746	39.7876	1.21349	0.329227	3.68588	0.000227918	0.00161547
Gm50394	ENSMUSG00000118210	Knock_out	Control	48.6586	21.0642	34.8614	1.21015	0.38136	3.17325	0.00150743	0.00798788
Astx3	ENSMUSG00000095563	Knock_out	Control	26.1399	11.329	18.7344	1.20666	0.483419	2.49609	0.0125572	0.0451909
Sap25	ENSMUSG00000079165	Knock_out	Control	88.6696	38.6751	63.6723	1.19771	0.29708	4.0316	5.53974e-05	0.000468395
Gm12128	ENSMUSG00000087388	Knock_out	Control	27.1364	11.9475	19.5419	1.18121	0.466702	2.53098	0.0113746	0.0417646
4931406G06Rik	ENSMUSG00000085398	Knock_out	Control	58.5907	25.8815	42.2361	1.17686	0.374164	3.14532	0.00165907	0.00863932
Gm12203	ENSMUSG00000081296	Knock_out	Control	40.3719	17.9492	29.1606	1.16823	0.389178	3.00177	0.00268411	0.0129249
4933439C10Rik	ENSMUSG00000072893	Knock_out	Control	166.481	75.3467	120.914	1.14444	0.18706	6.11803	9.47401e-10	2.45058e-08
Gm6685	ENSMUSG00000032889	Knock_out	Control	33.1021	15.0129	24.0575	1.1418	0.421688	2.70768	0.00677553	0.0274916
Gm50139	ENSMUSG00000118124	Knock_out	Control	55.9464	25.447	40.6967	1.13925	0.371672	3.06521	0.0021752	0.0108809
Gm16555	ENSMUSG00000090012	Knock_out	Control	145.272	66.3336	105.803	1.13159	0.201444	5.61738	1.93873e-08	3.76883e-07
Gm43263	ENSMUSG00000106683	Knock_out	Control	79.4092	36.3206	57.8649	1.12896	0.277536	4.0678	4.74587e-05	0.000409907
Lrrc75aos2	ENSMUSG00000085762	Knock_out	Control	57.2772	26.3117	41.7945	1.12217	0.341927	3.28191	0.00103108	0.00579047
Gm34419	ENSMUSG00000110130	Knock_out	Control	60.8856	27.9987	44.4421	1.12135	0.313585	3.57592	0.000349003	0.00233162
Gm32357	ENSMUSG00000116799	Knock_out	Control	46.3391	21.3281	33.8336	1.11986	0.350074	3.19894	0.00137935	0.00739916
Gm20795	ENSMUSG00000095452	Knock_out	Control	102.26	47.404	74.8322	1.1106	0.252168	4.40421	1.0617e-05	0.000109321
Gm9959	ENSMUSG00000054957	Knock_out	Control	138.35	64.257	101.304	1.10619	0.212418	5.20763	1.9127e-07	3.02106e-06
4933433G19Rik	ENSMUSG00000114362	Knock_out	Control	55.2643	25.6971	40.4807	1.10607	0.333963	3.31196	0.000926447	0.00529288
Gm5945	ENSMUSG00000118483	Knock_out	Control	56.5997	26.3596	41.4797	1.10358	0.332561	3.31843	0.000905239	0.005192
Srrm3os	ENSMUSG00000085026	Knock_out	Control	31.4375	14.6515	23.0445	1.10139	0.42222	2.60857	0.00909224	0.0348275
Gm28576	ENSMUSG00000100645	Knock_out	Control	52.9423	24.7569	38.8496	1.09855	0.421761	2.60467	0.00919623	0.0351469
Gm5828	ENSMUSG00000091020	Knock_out	Control	28.4583	13.3213	20.8898	1.09517	0.437919	2.50085	0.0123896	0.0447292
Smok3a	ENSMUSG00000075599	Knock_out	Control	275.024	129.065	202.044	1.09168	0.317078	3.44293	0.000575444	0.00355149
4931420L22Rik	ENSMUSG00000116750	Knock_out	Control	33.4199	15.7091	24.5645	1.09148	0.421594	2.58893	0.00962758	0.0364619
Tmem265	ENSMUSG00000106715	Knock_out	Control	83.4052	39.2766	61.3409	1.08609	0.261302	4.15645	3.23227e-05	0.000290196
Vsig8	ENSMUSG00000049598	Knock_out	Control	153.242	72.1414	112.692	1.08584	0.202831	5.3534	8.63144e-08	1.49354e-06
Pth2	ENSMUSG00000038300	Knock_out	Control	806.461	380.152	593.307	1.08483	0.0969441	11.1902	4.55261e-29	2.5187e-26
mt-Nd3	ENSMUSG00000064360	Knock_out	Control	551.763	262.028	406.896	1.07423	0.350133	3.06806	0.00215452	0.0107929
4930527J03Rik	ENSMUSG00000070489	Knock_out	Control	500.416	237.928	369.172	1.07217	0.119068	9.00464	2.16368e-19	3.09724e-17
1700061H18Rik	ENSMUSG00000084948	Knock_out	Control	38.3996	18.3064	28.353	1.06828	0.387194	2.75904	0.00579709	0.0242226
Hhipl1	ENSMUSG00000021260	Knock_out	Control	38.3905	18.3269	28.3587	1.06712	0.400434	2.66491	0.00770086	0.0304612
Gm45090	ENSMUSG00000108845	Knock_out	Control	330.252	158.04	244.146	1.06288	0.161416	6.58473	4.55716e-11	1.5419e-09
Btbd35f3	ENSMUSG00000078218	Knock_out	Control	55.6048	26.6465	41.1256	1.06132	0.357214	2.97111	0.00296729	0.0140084
Gm21658	ENSMUSG00000101017	Knock_out	Control	35.4135	17.0153	26.2144	1.0586	0.406071	2.60693	0.00913584	0.0349487
Slc28a3	ENSMUSG00000021553	Knock_out	Control	46.986	22.5814	34.7837	1.05542	0.359564	2.93527	0.00333258	0.015413
Vmn1r227	ENSMUSG00000067951	Knock_out	Control	46.3312	22.3208	34.326	1.05383	0.354762	2.97052	0.00297296	0.0140287
Gm12348	ENSMUSG00000086031	Knock_out	Control	55.2666	26.6364	40.9515	1.05288	0.319153	3.29898	0.00097038	0.00550545
Col28a1	ENSMUSG00000068794	Knock_out	Control	113.825	54.9706	84.3979	1.0504	0.227059	4.6261	3.72612e-06	4.33373e-05
Slc22a3	ENSMUSG00000023828	Knock_out	Control	55.602	26.9241	41.263	1.04508	0.332647	3.14171	0.00167964	0.00872865
Rgs11	ENSMUSG00000024186	Knock_out	Control	97.989	47.8559	72.9225	1.03265	0.259465	3.9799	6.89443e-05	0.00056861
Niban3	ENSMUSG00000043243	Knock_out	Control	53.628	26.3488	39.9884	1.0261	0.325196	3.15533	0.00160318	0.00840384
Zscan5b	ENSMUSG00000058028	Knock_out	Control	61.5477	30.2504	45.899	1.02368	0.309649	3.30593	0.000946613	0.00538766
Gm15645	ENSMUSG00000086414	Knock_out	Control	46.6623	22.9475	34.8049	1.02313	0.365184	2.80168	0.0050838	0.0218487
Gm29279	ENSMUSG00000100244	Knock_out	Control	64.8601	31.9621	48.4111	1.02083	0.290529	3.51369	0.000441934	0.00284299
Gm47376	ENSMUSG00000113086	Knock_out	Control	68.1788	33.6131	50.8959	1.01983	0.283051	3.60299	0.000314577	0.00212872
Olfr162-ps1	ENSMUSG00000108646	Knock_out	Control	56.5974	28.0184	42.3079	1.01533	0.315644	3.21669	0.00129678	0.00701877
4930529I22Rik	ENSMUSG00000085350	Knock_out	Control	76.446	37.9592	57.2026	1.0099	0.264595	3.81678	0.000135204	0.00102429
Gm10232	ENSMUSG00000068141	Knock_out	Control	40.0359	19.9396	29.9878	1.00445	0.384851	2.60998	0.00905473	0.0347163
Gm21257	ENSMUSG00000100756	Knock_out	Control	54.2779	27.1111	40.6945	1.00388	0.376536	2.66608	0.00767412	0.0303907
Gm50242	ENSMUSG00000118281	Knock_out	Control	48.6521	24.2618	36.4569	1.00248	0.337369	2.97148	0.00296368	0.0139995
4933426K07Rik	ENSMUSG00000086933	Knock_out	Control	98.2736	49.224	73.7488	0.996729	0.247135	4.03313	5.50388e-05	0.000465555
Hmga1b	ENSMUSG00000078249	Knock_out	Control	88.6972	44.4875	66.5924	0.993955	0.290315	3.42372	0.000617705	0.00376883
Trh	ENSMUSG00000005892	Knock_out	Control	51.6175	25.9224	38.77	0.992538	0.348664	2.84669	0.00441767	0.019393
Vax2os	ENSMUSG00000085794	Knock_out	Control	43.6975	21.9989	32.8482	0.990528	0.374563	2.64449	0.00818148	0.0319182
Cldn14	ENSMUSG00000047109	Knock_out	Control	108.241	54.661	81.4511	0.986089	0.231047	4.26792	1.97301e-05	0.000187297
Gm37701	ENSMUSG00000104174	Knock_out	Control	68.5221	34.6367	51.5794	0.984204	0.284537	3.45896	0.000542264	0.00337904
4930455G09Rik	ENSMUSG00000085761	Knock_out	Control	69.8337	35.3727	52.6032	0.982537	0.284289	3.45612	0.000548005	0.0034117
Igfn1	ENSMUSG00000051985	Knock_out	Control	51.9588	26.3422	39.1505	0.980803	0.322985	3.03668	0.00239199	0.0117335
C2cd4b	ENSMUSG00000091956	Knock_out	Control	211.777	107.544	159.66	0.977539	0.175999	5.55425	2.78813e-08	5.28943e-07
Gm49464	ENSMUSG00000116040	Knock_out	Control	127.109	64.7127	95.911	0.974836	0.217011	4.49211	7.05207e-06	7.63856e-05
Kcna2	ENSMUSG00000040724	Knock_out	Control	55.2676	28.3296	41.7986	0.964642	0.310266	3.10908	0.00187668	0.00955899
Sult2b1	ENSMUSG00000003271	Knock_out	Control	70.826	36.3059	53.5659	0.964161	0.272407	3.53942	0.000401015	0.00262429
Tincr	ENSMUSG00000110218	Knock_out	Control	36.7356	18.9651	27.8504	0.953237	0.383824	2.48353	0.0130089	0.0464409
Gm42916	ENSMUSG00000105618	Knock_out	Control	228.008	118.303	173.156	0.947004	0.16349	5.79244	6.93705e-09	1.48072e-07
Gm28893	ENSMUSG00000100769	Knock_out	Control	72.4697	37.5781	55.0239	0.946639	0.278115	3.40377	0.000664627	0.0040097
Hsp25-ps1	ENSMUSG00000078915	Knock_out	Control	89.7218	46.8563	68.289	0.936078	0.288359	3.24623	0.00116945	0.00644381
Klk1b3	ENSMUSG00000066515	Knock_out	Control	61.236	32.0533	46.6446	0.935293	0.317776	2.94325	0.00324788	0.0151032
Gm29755	ENSMUSG00000106410	Knock_out	Control	39.3858	20.5968	29.9913	0.933688	0.375222	2.48836	0.0128333	0.0459605
Ntan1	ENSMUSG00000022681	Knock_out	Control	996.508	521.999	759.253	0.932341	0.0853634	10.922	9.04587e-28	3.93977e-25
Gm49274	ENSMUSG00000115030	Knock_out	Control	61.8934	32.6166	47.255	0.923804	0.316272	2.92091	0.00349006	0.0159895
4933436H12Rik	ENSMUSG00000108924	Knock_out	Control	124.749	65.9675	95.3585	0.919514	0.214282	4.29114	1.77757e-05	0.00017059
Rps7-ps3	ENSMUSG00000095597	Knock_out	Control	933.079	493.861	713.47	0.918137	0.177402	5.17546	2.27354e-07	3.54721e-06
Wscd2	ENSMUSG00000063430	Knock_out	Control	120.171	63.5971	91.8842	0.91786	0.233736	3.92691	8.60452e-05	0.000689642
Gm46652	ENSMUSG00000117790	Knock_out	Control	53.2777	28.2782	40.7779	0.91322	0.314545	2.9033	0.00369248	0.016752
Gm49240	ENSMUSG00000115153	Knock_out	Control	64.5229	34.3104	49.4166	0.911361	0.312851	2.91308	0.00357878	0.0163012
Gm45105	ENSMUSG00000109087	Knock_out	Control	110.866	58.9557	84.9107	0.911214	0.223998	4.06795	4.74287e-05	0.000409821
1700122H20Rik	ENSMUSG00000099735	Knock_out	Control	88.7077	47.3306	68.0192	0.906738	0.253593	3.57557	0.000349467	0.00233396
Gm15802	ENSMUSG00000086175	Knock_out	Control	80.7587	43.3962	62.0774	0.897392	0.268482	3.34246	0.00083038	0.00483444
Gm13850	ENSMUSG00000085616	Knock_out	Control	181.693	97.6466	139.67	0.8963	0.171474	5.22702	1.72261e-07	2.75699e-06
Gucy2d	ENSMUSG00000074003	Knock_out	Control	62.55	33.5922	48.0711	0.89604	0.288634	3.10442	0.00190654	0.00968647
Gm21992	ENSMUSG00000096370	Knock_out	Control	65.5443	35.2989	50.4216	0.892707	0.287192	3.10839	0.00188108	0.00957375
Casq1	ENSMUSG00000007122	Knock_out	Control	102.242	55.2822	78.7619	0.887171	0.234538	3.78264	0.000155176	0.00115592
Dapl1	ENSMUSG00000026989	Knock_out	Control	112.531	60.8595	86.6951	0.885868	0.218692	4.05077	5.10504e-05	0.000436873
Gm47406	ENSMUSG00000113146	Knock_out	Control	164.802	89.5853	127.193	0.879428	0.180979	4.85929	1.1781e-06	1.5619e-05
Gm12977	ENSMUSG00000085009	Knock_out	Control	86.3664	46.9796	66.673	0.87879	0.247686	3.548	0.000388167	0.00255359
Gm33054	ENSMUSG00000111035	Knock_out	Control	44.6824	24.307	34.4947	0.878186	0.341287	2.57316	0.0100775	0.0377746
Fbxw18	ENSMUSG00000074059	Knock_out	Control	48.3267	26.3716	37.3492	0.875173	0.341015	2.56638	0.0102767	0.0384015
1700031F10Rik	ENSMUSG00000047046	Knock_out	Control	89.7075	48.8997	69.3036	0.874674	0.256474	3.41038	0.000648732	0.00393011
C030017G13Rik	ENSMUSG00000107050	Knock_out	Control	57.2513	31.2647	44.258	0.872034	0.312889	2.78704	0.00531923	0.0226277
Gm6158	ENSMUSG00000090381	Knock_out	Control	665.887	364.754	515.32	0.868119	0.124711	6.96104	3.3776e-12	1.38003e-10
4930527F14Rik	ENSMUSG00000115324	Knock_out	Control	55.3019	30.289	42.7955	0.868053	0.345935	2.50929	0.0120973	0.0438675
Gm13306	ENSMUSG00000073877	Knock_out	Control	677.473	372.703	525.088	0.862196	0.0906554	9.51069	1.89403e-21	3.8387e-19
Gm6093	ENSMUSG00000112963	Knock_out	Control	242.577	133.464	188.021	0.861661	0.154527	5.57611	2.45954e-08	4.73629e-07
Ell3	ENSMUSG00000027246	Knock_out	Control	111.845	61.6752	86.7601	0.859434	0.220723	3.89373	9.8716e-05	0.000777879
Npas1	ENSMUSG00000001988	Knock_out	Control	51.9553	28.6813	40.3183	0.858062	0.321376	2.66996	0.00758592	0.0301229
4930581F22Rik	ENSMUSG00000070315	Knock_out	Control	551.157	304.309	427.733	0.856741	0.116424	7.35878	1.85593e-13	9.64236e-12
Gm17160	ENSMUSG00000090329	Knock_out	Control	54.9368	30.3698	42.6533	0.856414	0.315283	2.71633	0.00660092	0.0268897
Klk1	ENSMUSG00000063903	Knock_out	Control	105.914	58.491	82.2027	0.8554	0.236215	3.62128	0.000293144	0.00200691
Colq	ENSMUSG00000057606	Knock_out	Control	71.4848	39.5797	55.5322	0.852065	0.268794	3.16995	0.00152463	0.00805814
Dusp2	ENSMUSG00000027368	Knock_out	Control	55.9182	31.0224	43.4703	0.851091	0.310954	2.73703	0.00619957	0.0256012
Dynlt1b	ENSMUSG00000096255	Knock_out	Control	15404.4	8574.27	11989.3	0.845208	0.0350769	24.0959	2.76158e-128	5.65295e-124
Gfy	ENSMUSG00000095276	Knock_out	Control	390.167	217.451	303.809	0.844152	0.130098	6.4886	8.66372e-11	2.76096e-09
Gm33684	ENSMUSG00000113458	Knock_out	Control	48.3217	26.9175	37.6196	0.842803	0.334367	2.5206	0.0117156	0.0427256
Gm47283	ENSMUSG00000096768	Knock_out	Control	473.974	264.311	369.143	0.842308	0.115748	7.27705	3.41187e-13	1.68584e-11
Gm47439	ENSMUSG00000112860	Knock_out	Control	45.3504	25.3109	35.3307	0.841277	0.339746	2.47619	0.0132792	0.0471919
Matk	ENSMUSG00000004933	Knock_out	Control	50.6423	28.3102	39.4763	0.83902	0.324304	2.58714	0.00967767	0.0366022
Cdk15	ENSMUSG00000026023	Knock_out	Control	49.9836	27.9932	38.9884	0.83668	0.336775	2.48439	0.0129775	0.0463612
4933439K11Rik	ENSMUSG00000085184	Knock_out	Control	53.2942	29.9203	41.6072	0.831842	0.338731	2.45576	0.0140587	0.0492702
Gm44006	ENSMUSG00000107988	Knock_out	Control	156.861	88.1786	122.52	0.830492	0.183698	4.52097	6.15556e-06	6.76714e-05
Gm53015	ENSMUSG00000118181	Knock_out	Control	60.9066	34.2749	47.5907	0.828874	0.293279	2.82623	0.00470995	0.0204964
Gm37530	ENSMUSG00000103694	Knock_out	Control	55.5984	31.3703	43.4843	0.826745	0.336717	2.45531	0.0140762	0.0493131
Pfn3	ENSMUSG00000044444	Knock_out	Control	845.568	477.23	661.399	0.825534	0.0965588	8.54955	1.23568e-17	1.31741e-15
Ramp3	ENSMUSG00000041046	Knock_out	Control	104.922	59.2278	82.0751	0.824388	0.221953	3.71425	0.000203807	0.00147002
Gm29617	ENSMUSG00000099685	Knock_out	Control	93.6508	52.9141	73.2825	0.823262	0.245113	3.3587	0.00078309	0.00459571
A330033J07Rik	ENSMUSG00000097622	Knock_out	Control	51.2873	29.0192	40.1533	0.822626	0.322893	2.54767	0.0108445	0.0401567
Gm21996	ENSMUSG00000100608	Knock_out	Control	111.869	63.2438	87.5565	0.822467	0.213559	3.85125	0.000117519	0.000906409
1700014B07Rik	ENSMUSG00000118578	Knock_out	Control	221.073	124.989	173.031	0.821739	0.166622	4.93175	8.14979e-07	1.11889e-05
Ntn5	ENSMUSG00000070564	Knock_out	Control	87.0514	49.2209	68.1362	0.821728	0.249673	3.29122	0.000997539	0.00562524
Gm47077	ENSMUSG00000111654	Knock_out	Control	61.2258	34.6738	47.9498	0.821003	0.287197	2.85868	0.00425411	0.0188081
4930453L07Rik	ENSMUSG00000109215	Knock_out	Control	317.023	179.563	248.293	0.820314	0.137079	5.98424	2.17408e-09	5.14491e-08
Slc17a6	ENSMUSG00000030500	Knock_out	Control	62.8836	35.6692	49.2764	0.818537	0.302285	2.70783	0.0067725	0.0274847
Gm45349	ENSMUSG00000110369	Knock_out	Control	64.5459	36.6874	50.6167	0.815849	0.290729	2.80622	0.00501272	0.021584
Gm35279	ENSMUSG00000114203	Knock_out	Control	76.1277	43.3916	59.7596	0.812286	0.267888	3.03219	0.00242788	0.0118783
Gm52989	ENSMUSG00000118603	Knock_out	Control	544.642	311.343	427.992	0.8068	0.132609	6.08405	1.17184e-09	2.96509e-08
1700025N23Rik	ENSMUSG00000100121	Knock_out	Control	283.305	162.038	222.672	0.806667	0.140263	5.75109	8.86674e-09	1.85206e-07
Tmem198	ENSMUSG00000051703	Knock_out	Control	83.7378	47.8313	65.7846	0.80649	0.267894	3.01048	0.00260834	0.0126254
Col27a1	ENSMUSG00000045672	Knock_out	Control	279.318	159.933	219.625	0.804721	0.143055	5.62526	1.85229e-08	3.62144e-07
Pla2g10	ENSMUSG00000022683	Knock_out	Control	824.405	472.413	648.409	0.803129	0.0868763	9.24451	2.36319e-20	3.99789e-18
Ccr7	ENSMUSG00000037944	Knock_out	Control	66.1891	37.9526	52.0709	0.802188	0.275295	2.91392	0.00356919	0.0162684
Stk32c	ENSMUSG00000015981	Knock_out	Control	51.6204	29.6195	40.62	0.801039	0.316177	2.53352	0.0112924	0.0415007
Crb1	ENSMUSG00000063681	Knock_out	Control	48.6433	27.9763	38.3098	0.798136	0.321421	2.48315	0.0130226	0.0464489
4930480C01Rik	ENSMUSG00000106768	Knock_out	Control	50.3037	28.9685	39.6361	0.796074	0.318905	2.49627	0.0125507	0.0451754
Tmem181b-ps	ENSMUSG00000096780	Knock_out	Control	1391.76	802.989	1097.38	0.793466	0.0687245	11.5456	7.76857e-31	6.11625e-28
Epha6	ENSMUSG00000055540	Knock_out	Control	59.9048	34.6236	47.2642	0.790688	0.290731	2.71966	0.00653491	0.0266718
Gm29562	ENSMUSG00000101698	Knock_out	Control	67.8675	39.2523	53.5599	0.789239	0.303855	2.59742	0.00939275	0.0357778
Slc6a7	ENSMUSG00000052026	Knock_out	Control	95.6429	55.4214	75.5321	0.788601	0.24599	3.20582	0.00134676	0.00725289
Gm3854	ENSMUSG00000109398	Knock_out	Control	59.2235	34.3194	46.7714	0.787534	0.312298	2.52174	0.0116777	0.0426406
Tnni3	ENSMUSG00000035458	Knock_out	Control	408.057	236.405	322.231	0.787401	0.115788	6.80035	1.04364e-11	3.92707e-10
Snhg20	ENSMUSG00000086859	Knock_out	Control	103.265	59.9279	81.5965	0.784839	0.223624	3.50963	0.000448723	0.00288394
Gm14320	ENSMUSG00000085914	Knock_out	Control	80.0701	46.5791	63.3246	0.781129	0.264635	2.95172	0.0031601	0.0147452
1700072O05Rik	ENSMUSG00000107744	Knock_out	Control	73.1341	42.6451	57.8896	0.778443	0.266144	2.9249	0.00344567	0.0158323
4930405J17Rik	ENSMUSG00000110754	Knock_out	Control	87.6786	51.3563	69.5175	0.77253	0.256302	3.01414	0.00257711	0.012489
1700072B07Rik	ENSMUSG00000100487	Knock_out	Control	112.538	65.84	89.1892	0.772451	0.220113	3.50934	0.000449214	0.0028862
Gm49864	ENSMUSG00000117255	Knock_out	Control	157.53	92.3813	124.956	0.770799	0.184105	4.18673	2.83001e-05	0.000257697
Gm2916	ENSMUSG00000096218	Knock_out	Control	273.351	160.394	216.872	0.769797	0.152613	5.04411	4.55648e-07	6.6338e-06
Cypt15	ENSMUSG00000079619	Knock_out	Control	179.363	105.289	142.326	0.76885	0.170519	4.50888	6.51705e-06	7.11868e-05
Pcdh1	ENSMUSG00000051375	Knock_out	Control	331.967	194.894	263.431	0.768531	0.128607	5.97579	2.28971e-09	5.39361e-08
Gm21586	ENSMUSG00000095234	Knock_out	Control	1821.89	1069.78	1445.84	0.768165	0.0587123	13.0836	4.08828e-39	1.04609e-35
Gm10638	ENSMUSG00000074178	Knock_out	Control	3383.01	1986.47	2684.74	0.767994	0.069719	11.0156	3.2153e-28	1.53063e-25
Gm14137	ENSMUSG00000055926	Knock_out	Control	120.145	70.6013	95.3729	0.766967	0.212792	3.60429	0.000313002	0.00211947
Col9a3	ENSMUSG00000027570	Knock_out	Control	231.947	136.437	184.192	0.766337	0.179807	4.26201	2.02597e-05	0.000191434
Fbxl16	ENSMUSG00000025738	Knock_out	Control	67.5058	39.727	53.6164	0.766271	0.291644	2.62742	0.00860358	0.0332795
4932435O22Rik	ENSMUSG00000062391	Knock_out	Control	157.878	92.8143	125.346	0.765733	0.186524	4.10528	4.03829e-05	0.000353574
Nrros	ENSMUSG00000052384	Knock_out	Control	66.2011	38.9275	52.5643	0.765429	0.281431	2.71977	0.00653272	0.0266703
Stk-ps2	ENSMUSG00000044457	Knock_out	Control	446.1	262.64	354.37	0.764749	0.112648	6.78884	1.13037e-11	4.19939e-10
Adig	ENSMUSG00000044405	Knock_out	Control	569.992	335.548	452.77	0.764637	0.107591	7.10691	1.18671e-12	5.28087e-11
Vmn2r115	ENSMUSG00000091076	Knock_out	Control	662.5	391.43	526.965	0.758927	0.0982798	7.7221	1.14425e-14	7.31965e-13
Speer4f2	ENSMUSG00000091827	Knock_out	Control	139.313	82.4135	110.863	0.758397	0.20931	3.62332	0.000290848	0.00199586
Lgals4	ENSMUSG00000053964	Knock_out	Control	86.7469	51.383	69.0649	0.75621	0.29149	2.59429	0.00947862	0.0360364
Gm34804	ENSMUSG00000117508	Knock_out	Control	99.6005	58.9823	79.2914	0.756192	0.264544	2.85847	0.0042569	0.0188164
Ap1s3	ENSMUSG00000054702	Knock_out	Control	129.408	76.6707	103.04	0.755739	0.200346	3.77218	0.000161828	0.00119959
Apol7b	ENSMUSG00000068252	Knock_out	Control	226.677	134.296	180.487	0.755619	0.15697	4.81378	1.48103e-06	1.91394e-05
Frat2	ENSMUSG00000047604	Knock_out	Control	1860.23	1101.93	1481.08	0.75523	0.0720312	10.4848	1.01504e-25	3.64526e-23
Gm1698	ENSMUSG00000074404	Knock_out	Control	72.4739	42.9288	57.7014	0.75517	0.299696	2.51979	0.0117425	0.0428161
Gm8765	ENSMUSG00000094918	Knock_out	Control	95.3049	56.6881	75.9965	0.750315	0.232817	3.22277	0.00126959	0.00690756
Ccr6	ENSMUSG00000040899	Knock_out	Control	70.4964	41.9361	56.2163	0.74898	0.276921	2.70467	0.00683713	0.0277163
AI480526	ENSMUSG00000090086	Knock_out	Control	100.609	59.9836	80.2962	0.7465	0.2263	3.29872	0.000971255	0.00550889
Cd209c	ENSMUSG00000040165	Knock_out	Control	221.108	131.753	176.43	0.746387	0.168741	4.42327	9.72202e-06	0.00010138
Gm31371	ENSMUSG00000110591	Knock_out	Control	692.995	414.428	553.711	0.74191	0.0914005	8.11714	4.77311e-16	3.84667e-14
Gm5905	ENSMUSG00000110275	Knock_out	Control	274.336	164.23	219.283	0.740409	0.144818	5.11269	3.17604e-07	4.7769e-06
Gm37249	ENSMUSG00000103857	Knock_out	Control	67.2051	40.2739	53.7395	0.73828	0.286773	2.57444	0.0100403	0.0376697
Gm43118	ENSMUSG00000104559	Knock_out	Control	88.7092	53.1349	70.9221	0.738085	0.277907	2.65587	0.00791038	0.0311193
1700094J05Rik	ENSMUSG00000101695	Knock_out	Control	104.892	62.8828	83.8875	0.7377	0.22691	3.25107	0.00114973	0.00635735
Tstd3	ENSMUSG00000028251	Knock_out	Control	149.894	89.9104	119.902	0.737403	0.191236	3.85599	0.000115261	0.00089101
Gm35172	ENSMUSG00000104753	Knock_out	Control	91.0061	54.5895	72.7978	0.737076	0.243711	3.02439	0.00249136	0.0121439
Nudt13	ENSMUSG00000021809	Knock_out	Control	73.8101	44.3324	59.0713	0.735954	0.25982	2.83255	0.0046178	0.0201655
Ypel4	ENSMUSG00000034059	Knock_out	Control	96.9553	58.2614	77.6084	0.73465	0.238447	3.08098	0.00206323	0.0103846
Fam174c	ENSMUSG00000035595	Knock_out	Control	67.5334	40.5534	54.0434	0.734632	0.288214	2.54891	0.0108059	0.0400285
Gm6729	ENSMUSG00000112586	Knock_out	Control	557.922	335.417	446.67	0.734211	0.114049	6.4377	1.21301e-10	3.77935e-09
Gm7667	ENSMUSG00000116547	Knock_out	Control	79.7652	47.9453	63.8552	0.734193	0.247579	2.96549	0.00302203	0.0141986
Gm17611	ENSMUSG00000090497	Knock_out	Control	870.667	523.671	697.169	0.733599	0.0924853	7.93207	2.15527e-15	1.5426e-13
Gm44597	ENSMUSG00000108037	Knock_out	Control	94.2986	56.8721	75.5853	0.731455	0.283754	2.57778	0.00994367	0.0373919
Gm12853	ENSMUSG00000085292	Knock_out	Control	229.653	138.437	184.045	0.729846	0.153555	4.75299	2.00432e-06	2.50939e-05
Fam89a	ENSMUSG00000043068	Knock_out	Control	115.174	69.5309	92.3525	0.727468	0.21269	3.42033	0.000625459	0.00381273
Gm16897	ENSMUSG00000097325	Knock_out	Control	125.442	75.7564	100.599	0.726294	0.212663	3.41523	0.000637289	0.00387574
Gm13301	ENSMUSG00000118434	Knock_out	Control	2181.53	1318.94	1750.24	0.725743	0.0635299	11.4236	3.186e-30	2.24888e-27
Gm49162	ENSMUSG00000114971	Knock_out	Control	71.4792	43.2427	57.3609	0.724399	0.267875	2.70424	0.00684611	0.027734
1190005I06Rik	ENSMUSG00000043687	Knock_out	Control	213.833	129.467	171.65	0.723487	0.162267	4.45862	8.24906e-06	8.77642e-05
Gm32764	ENSMUSG00000115140	Knock_out	Control	74.7823	45.3031	60.0427	0.723268	0.283463	2.55155	0.0107246	0.0398065
4930545H06Rik	ENSMUSG00000112157	Knock_out	Control	101.62	61.5538	81.5868	0.722643	0.225503	3.20459	0.00135257	0.0072765
Gm34678	ENSMUSG00000115284	Knock_out	Control	406.057	246.067	326.062	0.722563	0.124839	5.78798	7.12379e-09	1.51584e-07
Hmgb4os	ENSMUSG00000085717	Knock_out	Control	61.546	37.3457	49.4459	0.721539	0.287794	2.50714	0.0121713	0.0440635
Gm43959	ENSMUSG00000107769	Knock_out	Control	100.293	60.7748	80.534	0.721324	0.25756	2.80061	0.00510063	0.02191
Tmdd1	ENSMUSG00000113558	Knock_out	Control	984.527	597.266	790.896	0.721176	0.0858182	8.40353	4.33248e-17	4.20312e-15
Gm5152	ENSMUSG00000069355	Knock_out	Control	170.435	103.412	136.924	0.720023	0.186022	3.87063	0.000108555	0.000845232
Gm11682	ENSMUSG00000085985	Knock_out	Control	79.4155	48.178	63.7967	0.719854	0.266574	2.70039	0.00692588	0.0280073
Etv2	ENSMUSG00000006311	Knock_out	Control	93.6574	56.8219	75.2396	0.719714	0.242056	2.97334	0.0029458	0.0139359
Gm33086	ENSMUSG00000116585	Knock_out	Control	79.4219	48.28	63.851	0.718033	0.256938	2.79458	0.00519676	0.0222156
Gm43476	ENSMUSG00000104778	Knock_out	Control	134.039	81.4277	107.733	0.717944	0.204551	3.50986	0.000448347	0.00288243
Kcnab1	ENSMUSG00000027827	Knock_out	Control	74.4629	45.2602	59.8615	0.717859	0.260038	2.76059	0.00576967	0.0241376
9430015G10Rik	ENSMUSG00000059939	Knock_out	Control	1028.02	625.138	826.58	0.717184	0.0854272	8.39527	4.64807e-17	4.44607e-15
Gm33586	ENSMUSG00000110207	Knock_out	Control	214.762	130.753	172.757	0.716743	0.167401	4.28159	1.85566e-05	0.000177253
1700127F24Rik	ENSMUSG00000113830	Knock_out	Control	70.5077	42.9165	56.7121	0.715542	0.268923	2.66076	0.00779634	0.0307675
Klk1b26	ENSMUSG00000053719	Knock_out	Control	218.111	132.922	175.516	0.714646	0.15357	4.65355	3.26271e-06	3.8561e-05
Gm30409	ENSMUSG00000113257	Knock_out	Control	86.7106	52.9157	69.8131	0.712082	0.236647	3.00904	0.00262072	0.0126791
Gsdmcl1	ENSMUSG00000062543	Knock_out	Control	250.868	153.315	202.091	0.710866	0.146465	4.85349	1.21307e-06	1.60204e-05
Hdac11	ENSMUSG00000034245	Knock_out	Control	1614.12	987.49	1300.81	0.709156	0.0747955	9.48127	2.51212e-21	4.94453e-19
Crlf1	ENSMUSG00000007888	Knock_out	Control	688.744	421.612	555.178	0.707647	0.0959475	7.37535	1.63909e-13	8.64747e-12
Golga7b	ENSMUSG00000042532	Knock_out	Control	180.989	110.842	145.915	0.707218	0.181046	3.90628	9.37264e-05	0.000743924
Gm49893	ENSMUSG00000117104	Knock_out	Control	99.6207	61.083	80.3518	0.706931	0.232868	3.03576	0.00239927	0.0117636
Smok3b	ENSMUSG00000079156	Knock_out	Control	315.078	192.948	254.013	0.706922	0.136995	5.16021	2.46678e-07	3.81532e-06
Neat1	ENSMUSG00000092274	Knock_out	Control	1142.92	700.955	921.937	0.705445	0.0810099	8.70813	3.08919e-18	3.698e-16
Tnfrsf13c	ENSMUSG00000068105	Knock_out	Control	364.389	223.704	294.046	0.703642	0.120896	5.82024	5.87632e-09	1.27155e-07
Chrm4	ENSMUSG00000040495	Knock_out	Control	73.8039	45.3692	59.5865	0.702866	0.280507	2.5057	0.0122211	0.0442067
Gm44442	ENSMUSG00000107528	Knock_out	Control	71.5052	43.9877	57.7464	0.701185	0.280878	2.49641	0.0125459	0.0451661
Kcnk5	ENSMUSG00000023243	Knock_out	Control	294.545	181.23	237.887	0.700843	0.14187	4.94003	7.811e-07	1.07598e-05
4930479H17Rik	ENSMUSG00000109049	Knock_out	Control	130.109	80.0917	105.1	0.700836	0.225859	3.10298	0.0019158	0.00972387
Gm36419	ENSMUSG00000118168	Knock_out	Control	68.1731	41.9508	55.0619	0.700361	0.269968	2.59424	0.00948001	0.0360364
Gm30420	ENSMUSG00000117096	Knock_out	Control	283.935	174.887	229.411	0.699315	0.137824	5.07399	3.89558e-07	5.78264e-06
Dlx6os1	ENSMUSG00000090063	Knock_out	Control	93.9867	58.004	75.9954	0.696749	0.272361	2.55819	0.010522	0.0391965
1700027F06Rik	ENSMUSG00000107737	Knock_out	Control	226.043	139.526	182.784	0.695999	0.148719	4.67996	2.86925e-06	3.44276e-05
4930484H19Rik	ENSMUSG00000112832	Knock_out	Control	78.1034	48.2364	63.1699	0.694676	0.267006	2.60172	0.00927572	0.0353846
Fam124b	ENSMUSG00000043230	Knock_out	Control	308.763	190.757	249.76	0.694576	0.129971	5.34409	9.08723e-08	1.56843e-06
Gm29328	ENSMUSG00000099853	Knock_out	Control	124.453	76.918	100.685	0.694063	0.206549	3.36029	0.000778607	0.00457465
1700017M07Rik	ENSMUSG00000105651	Knock_out	Control	192.936	119.316	156.126	0.693793	0.164655	4.21362	2.51309e-05	0.000231653
Acap1	ENSMUSG00000001588	Knock_out	Control	99.6198	61.611	80.6154	0.693235	0.225255	3.07755	0.00208709	0.0104892
Fam193b	ENSMUSG00000021495	Knock_out	Control	453.431	280.448	366.939	0.693197	0.109426	6.33483	2.37596e-10	6.93808e-09
Gm46419	ENSMUSG00000114903	Knock_out	Control	83.4122	51.6512	67.5317	0.691748	0.247494	2.79501	0.00518983	0.0222018
Rhox11	ENSMUSG00000051038	Knock_out	Control	77.4292	47.9383	62.6837	0.691551	0.257985	2.68058	0.00734944	0.0293834
Cnih2	ENSMUSG00000024873	Knock_out	Control	275.334	170.676	223.005	0.689407	0.141033	4.88825	1.01734e-06	1.36646e-05
C230037L18Rik	ENSMUSG00000084915	Knock_out	Control	138.346	85.7657	112.056	0.688766	0.197035	3.49565	0.0004729	0.00301284
Adamts10	ENSMUSG00000024299	Knock_out	Control	109.584	68.0449	88.8143	0.688136	0.234192	2.93835	0.00329967	0.0152919
Gm45580	ENSMUSG00000110383	Knock_out	Control	78.7561	48.8784	63.8172	0.68733	0.254856	2.69694	0.00699805	0.0282339
Adh7	ENSMUSG00000055301	Knock_out	Control	180.661	112.186	146.424	0.687276	0.199546	3.44419	0.000572772	0.00353898
Gm14957	ENSMUSG00000083294	Knock_out	Control	90.9984	56.5636	73.781	0.685505	0.240042	2.85578	0.00429318	0.0189522
Gm42529	ENSMUSG00000106764	Knock_out	Control	136.008	84.5963	110.302	0.685115	0.191525	3.57716	0.000347344	0.00232281
Fbxo2	ENSMUSG00000041556	Knock_out	Control	554.375	345.059	449.717	0.684539	0.104237	6.56717	5.12813e-11	1.71805e-09
Adgrb1	ENSMUSG00000034730	Knock_out	Control	79.7553	49.6419	64.6986	0.684295	0.246974	2.77072	0.00559321	0.0235389
1700036G14Rik	ENSMUSG00000099995	Knock_out	Control	232.651	144.755	188.703	0.684134	0.152503	4.48605	7.25573e-06	7.846e-05
Gm35028	ENSMUSG00000111078	Knock_out	Control	119.8	74.6261	97.2131	0.683109	0.20395	3.34939	0.000809907	0.00473409
1700019P21Rik	ENSMUSG00000099808	Knock_out	Control	76.7879	47.8629	62.3254	0.680792	0.257759	2.6412	0.00826135	0.032144
Gm11655	ENSMUSG00000084978	Knock_out	Control	72.4958	45.1879	58.8419	0.680599	0.274081	2.4832	0.0130207	0.0464489
Gm38356	ENSMUSG00000103318	Knock_out	Control	179.676	112.152	145.914	0.67964	0.179208	3.79245	0.000149166	0.00111766
4930535O05Rik	ENSMUSG00000098360	Knock_out	Control	110.537	69.0736	89.8054	0.679457	0.217084	3.12993	0.00174847	0.00902371
CT010467.1	ENSMUSG00000118642	Knock_out	Control	292.899	182.988	237.944	0.679042	0.148884	4.56088	5.09398e-06	5.74195e-05
Cldnd2	ENSMUSG00000038973	Knock_out	Control	604.6	378.857	491.728	0.674177	0.0975114	6.91383	4.71733e-12	1.90838e-10
Hmx1	ENSMUSG00000067438	Knock_out	Control	479.261	300.57	389.916	0.672809	0.109426	6.14855	7.81931e-10	2.0547e-08
Plekhd1os	ENSMUSG00000044062	Knock_out	Control	66.8508	41.9192	54.385	0.672728	0.269895	2.49256	0.0126827	0.0455464
H2ac19	ENSMUSG00000063954	Knock_out	Control	2516.2	1578.62	2047.41	0.672551	0.230636	2.91607	0.00354466	0.0161854
Gm35256	ENSMUSG00000110554	Knock_out	Control	536.812	337.496	437.154	0.669217	0.100156	6.68175	2.36107e-11	8.30675e-10
Gm28074	ENSMUSG00000100715	Knock_out	Control	114.484	72.0582	93.2709	0.668884	0.223452	2.99342	0.00275873	0.0132066
E330034G19Rik	ENSMUSG00000038925	Knock_out	Control	173.746	109.389	141.567	0.668311	0.174544	3.82889	0.000128723	0.000982457
Gjc2	ENSMUSG00000043448	Knock_out	Control	86.7091	54.6096	70.6594	0.666951	0.2378	2.80467	0.00503684	0.0216742
Gm4821	ENSMUSG00000115450	Knock_out	Control	95.9845	60.4691	78.2268	0.665283	0.237847	2.79711	0.00515621	0.022095
Gm21489	ENSMUSG00000100575	Knock_out	Control	331.564	209.197	270.381	0.663855	0.13936	4.76358	1.90184e-06	2.3972e-05
1700025H01Rik	ENSMUSG00000101888	Knock_out	Control	333.282	210.402	271.842	0.663384	0.126004	5.26478	1.40357e-07	2.2875e-06
Prss23os	ENSMUSG00000030623	Knock_out	Control	362.768	228.999	295.884	0.663382	0.126824	5.23075	1.68827e-07	2.70625e-06
B4galnt4	ENSMUSG00000055629	Knock_out	Control	174.743	110.442	142.593	0.662978	0.176409	3.75819	0.000171147	0.00126248
Gm10046	ENSMUSG00000109143	Knock_out	Control	226.685	143.189	184.937	0.662741	0.155274	4.26819	1.97066e-05	0.00018719
Gm47614	ENSMUSG00000112337	Knock_out	Control	93.6619	59.1397	76.4008	0.662111	0.248651	2.66281	0.00774906	0.0306104
Speer3	ENSMUSG00000067855	Knock_out	Control	82.0654	51.887	66.9762	0.660719	0.24836	2.66032	0.00780656	0.030796
A930024E05Rik	ENSMUSG00000056735	Knock_out	Control	357.75	226.429	292.09	0.659829	0.128003	5.1548	2.53904e-07	3.91371e-06
Dmkn	ENSMUSG00000060962	Knock_out	Control	76.7637	48.609	62.6864	0.659138	0.259983	2.53531	0.0112348	0.0413553
Plac8	ENSMUSG00000029322	Knock_out	Control	156.189	98.9667	127.578	0.658635	0.188333	3.49718	0.000470207	0.00300035
Gm42890	ENSMUSG00000105852	Knock_out	Control	438.196	277.739	357.968	0.658431	0.11525	5.71306	1.1096e-08	2.28507e-07
Gm6370	ENSMUSG00000096527	Knock_out	Control	164.13	104.04	134.085	0.65838	0.191449	3.43892	0.00058403	0.00359551
Gm43830	ENSMUSG00000105454	Knock_out	Control	199.858	126.715	163.287	0.658084	0.174459	3.77213	0.00016186	0.00119959
Osbpl7	ENSMUSG00000038534	Knock_out	Control	595.433	377.601	486.517	0.657404	0.101767	6.4599	1.04775e-10	3.28948e-09
Tmem210	ENSMUSG00000026963	Knock_out	Control	1042.88	662.211	852.545	0.655301	0.0755691	8.67156	4.26251e-18	4.95759e-16
Cd37	ENSMUSG00000030798	Knock_out	Control	277.339	176.143	226.741	0.654802	0.132942	4.92547	8.41591e-07	1.14773e-05
Necab3	ENSMUSG00000027489	Knock_out	Control	498.396	317.25	407.823	0.652029	0.105474	6.1819	6.33365e-10	1.70368e-08
Gm29825	ENSMUSG00000111734	Knock_out	Control	1849.3	1177.37	1513.33	0.651656	0.0667733	9.75923	1.68422e-22	3.74739e-20
Gm15784	ENSMUSG00000081126	Knock_out	Control	262.121	166.893	214.507	0.651428	0.153598	4.24111	2.22415e-05	0.000207987
Gm5616	ENSMUSG00000063543	Knock_out	Control	78.4248	49.9411	64.183	0.650988	0.254903	2.55387	0.0106533	0.0395705
Gm46199	ENSMUSG00000112529	Knock_out	Control	174.402	111.159	142.781	0.64945	0.17518	3.70732	0.000209463	0.00150393
Gm13999	ENSMUSG00000087458	Knock_out	Control	82.0799	52.3788	67.2293	0.649022	0.25269	2.56845	0.0102154	0.0381867
Gm10030	ENSMUSG00000057802	Knock_out	Control	97.629	62.2558	79.9424	0.648932	0.240242	2.70116	0.00690976	0.0279476
Egr3	ENSMUSG00000033730	Knock_out	Control	538.397	343.463	440.93	0.648677	0.116373	5.57411	2.488e-08	4.78209e-07
Olfr784	ENSMUSG00000094347	Knock_out	Control	163.169	104.132	133.651	0.647387	0.183895	3.52041	0.000430887	0.00278242
4930528D03Rik	ENSMUSG00000097502	Knock_out	Control	715.452	457.127	586.289	0.64651	0.0927869	6.96768	3.22206e-12	1.32441e-10
Gm4211	ENSMUSG00000097146	Knock_out	Control	92.676	59.1996	75.9378	0.64581	0.237464	2.71961	0.00653584	0.0266718
1700105P06Rik	ENSMUSG00000099923	Knock_out	Control	289.241	184.892	237.067	0.64579	0.131655	4.90519	9.33366e-07	1.26279e-05
Pax1	ENSMUSG00000037034	Knock_out	Control	115.185	73.6771	94.4312	0.645212	0.211051	3.05714	0.00223458	0.0111321
Gm47015	ENSMUSG00000112907	Knock_out	Control	139.64	89.3456	114.493	0.644884	0.194401	3.31728	0.000908978	0.00520761
Gm20512	ENSMUSG00000092381	Knock_out	Control	93.668	59.8881	76.7781	0.644675	0.228087	2.82645	0.00470672	0.0204906
Fam229a	ENSMUSG00000078554	Knock_out	Control	4022.67	2572.98	3297.83	0.644569	0.0548487	11.7518	6.91676e-32	5.89942e-29
Gm37422	ENSMUSG00000104435	Knock_out	Control	171.762	109.916	140.839	0.644094	0.169658	3.79642	0.0001468	0.00110154
1700010I02Rik	ENSMUSG00000100010	Knock_out	Control	87.3693	55.9776	71.6735	0.642588	0.236309	2.71926	0.00654272	0.0266845
1700019L13Rik	ENSMUSG00000111639	Knock_out	Control	1036.81	664.207	850.509	0.642338	0.0785101	8.18159	2.80124e-16	2.4093e-14
E230014E18Rik	ENSMUSG00000111514	Knock_out	Control	104.592	67.0673	85.8296	0.642104	0.224824	2.85603	0.00428978	0.0189454
Gm10634	ENSMUSG00000074149	Knock_out	Control	896.217	574.388	735.303	0.642005	0.0874969	7.33746	2.17693e-13	1.12246e-11
1700080N15Rik	ENSMUSG00000084859	Knock_out	Control	283.299	181.594	232.446	0.641887	0.135757	4.72819	2.26528e-06	2.79339e-05
Hk1os	ENSMUSG00000085347	Knock_out	Control	93.9828	60.3361	77.1594	0.639947	0.233946	2.73544	0.00622963	0.0256891
Gm48313	ENSMUSG00000114062	Knock_out	Control	91.3449	58.6372	74.9911	0.639741	0.230779	2.77209	0.00556971	0.0234575
Gm14150	ENSMUSG00000082809	Knock_out	Control	108.568	69.7446	89.1564	0.639409	0.232332	2.75213	0.00592089	0.0246535
H2al1g	ENSMUSG00000095662	Knock_out	Control	684.164	439.142	561.653	0.639263	0.113108	5.65178	1.58795e-08	3.1467e-07
Tmem249	ENSMUSG00000116376	Knock_out	Control	648.052	416.212	532.132	0.638668	0.0933292	6.84318	7.74543e-12	2.98024e-10
Gm48544	ENSMUSG00000113049	Knock_out	Control	452.202	290.465	371.334	0.638611	0.126915	5.03181	4.85874e-07	7.03882e-06
Gm26686	ENSMUSG00000097283	Knock_out	Control	184.985	118.848	151.917	0.638119	0.168682	3.78298	0.000154963	0.00115592
Gm15751	ENSMUSG00000086753	Knock_out	Control	99.5997	64.0653	81.8325	0.637534	0.254918	2.50094	0.0123863	0.0447254
Gm47113	ENSMUSG00000111465	Knock_out	Control	106.892	68.7956	87.8439	0.637192	0.232784	2.73727	0.00619506	0.0255878
Gm40884	ENSMUSG00000113096	Knock_out	Control	206.537	132.818	169.678	0.636641	0.158141	4.02578	5.67876e-05	0.000479754
Ahsa2	ENSMUSG00000020288	Knock_out	Control	765.83	492.813	629.322	0.635505	0.111331	5.70825	1.14141e-08	2.33646e-07
1700025C18Rik	ENSMUSG00000078935	Knock_out	Control	214.781	138.299	176.54	0.635466	0.154313	4.11803	3.82121e-05	0.000337592
Gm43412	ENSMUSG00000105107	Knock_out	Control	90.0036	57.9553	73.9794	0.63519	0.239348	2.65383	0.00795838	0.0312744
Gm49953	ENSMUSG00000117270	Knock_out	Control	227.032	146.165	186.598	0.635156	0.146271	4.34232	1.40986e-05	0.000139825
Cdrt4os2	ENSMUSG00000087039	Knock_out	Control	318.327	204.911	261.619	0.635065	0.147051	4.31866	1.56977e-05	0.000153527
Gm13830	ENSMUSG00000086368	Knock_out	Control	271.702	175.056	223.379	0.634842	0.146072	4.3461	1.3858e-05	0.000137772
4930412O13Rik	ENSMUSG00000025783	Knock_out	Control	715.846	461.069	588.458	0.63446	0.0870031	7.29238	3.04519e-13	1.52782e-11
Gm15587	ENSMUSG00000086769	Knock_out	Control	86.3648	55.6796	71.0222	0.634003	0.244277	2.59543	0.00944732	0.0359321
Pcyox1l	ENSMUSG00000024579	Knock_out	Control	90.3639	58.2185	74.2912	0.633608	0.239282	2.64795	0.00809816	0.0316354
Tmem191c	ENSMUSG00000055692	Knock_out	Control	2854.5	1840.3	2347.4	0.633426	0.0512065	12.37	3.79638e-35	5.1808e-32
Gm8584	ENSMUSG00000091557	Knock_out	Control	153.211	98.7882	126	0.632515	0.191208	3.308	0.000939661	0.00535405
Spata25	ENSMUSG00000017767	Knock_out	Control	1130.9	729.669	930.282	0.63214	0.0741921	8.52032	1.59119e-17	1.65338e-15
Gm31818	ENSMUSG00000117342	Knock_out	Control	173.769	112.185	142.977	0.631001	0.169131	3.73085	0.000190836	0.00138672
Gm15601	ENSMUSG00000085913	Knock_out	Control	85.047	54.954	70.0005	0.630113	0.244447	2.57771	0.00994586	0.0373919
Ss18l2	ENSMUSG00000032526	Knock_out	Control	86.719	56.1075	71.4133	0.629595	0.252744	2.49104	0.0127368	0.0457169
4930590H14Rik	ENSMUSG00000103794	Knock_out	Control	137.039	88.586	112.812	0.629373	0.219563	2.86648	0.00415066	0.0184224
Col16a1	ENSMUSG00000040690	Knock_out	Control	2019.17	1307.34	1663.25	0.627289	0.0602046	10.4193	2.02494e-25	6.68555e-23
1700024J04Rik	ENSMUSG00000069890	Knock_out	Control	1281.99	830.178	1056.08	0.627146	0.085104	7.36917	1.71689e-13	9.01145e-12
1700109K24Rik	ENSMUSG00000097267	Knock_out	Control	87.3539	56.6301	71.992	0.625529	0.244981	2.55338	0.0106682	0.0396116
A630023A22Rik	ENSMUSG00000095493	Knock_out	Control	137.013	88.8775	112.945	0.624168	0.195269	3.19645	0.0013913	0.00745158
Gm35520	ENSMUSG00000110176	Knock_out	Control	87.7066	56.8949	72.3007	0.623808	0.2352	2.65224	0.00799593	0.0313858
Myom1	ENSMUSG00000024049	Knock_out	Control	77.4597	50.2828	63.8712	0.623229	0.25176	2.47549	0.0133054	0.0472688
4930488N24Rik	ENSMUSG00000099476	Knock_out	Control	263.405	171.098	217.252	0.623219	0.151033	4.12639	3.68507e-05	0.000327118
4933406C10Rik	ENSMUSG00000097494	Knock_out	Control	611.273	396.907	504.09	0.622921	0.0932655	6.679	2.40571e-11	8.44679e-10
Padi6	ENSMUSG00000040935	Knock_out	Control	107.223	69.6627	88.4427	0.622684	0.211684	2.94157	0.00326552	0.0151611
Pla2g4d	ENSMUSG00000070719	Knock_out	Control	166.12	108.045	137.083	0.621334	0.182311	3.4081	0.000654167	0.00395709
1700066J03Rik	ENSMUSG00000097717	Knock_out	Control	176.757	114.921	145.839	0.62118	0.178202	3.48581	0.000490652	0.00310949
Zfp428	ENSMUSG00000064264	Knock_out	Control	535.818	348.43	442.124	0.62099	0.101611	6.11142	9.8749e-10	2.53625e-08
Gm42538	ENSMUSG00000106137	Knock_out	Control	157.197	102.217	129.707	0.620817	0.174777	3.55205	0.000382238	0.00251913
Eno3	ENSMUSG00000060600	Knock_out	Control	1234.24	802.657	1018.45	0.620577	0.0725485	8.55397	1.18929e-17	1.27854e-15
Fbl-ps2	ENSMUSG00000051639	Knock_out	Control	114.872	74.8074	94.8397	0.619932	0.238541	2.59885	0.00935355	0.035635
Dact3	ENSMUSG00000078794	Knock_out	Control	381.907	248.673	315.29	0.619486	0.118367	5.23359	1.66245e-07	2.66905e-06
Inpp5j	ENSMUSG00000034570	Knock_out	Control	104.262	67.8161	86.0388	0.619464	0.22328	2.77438	0.00553063	0.0233523
Igsf9	ENSMUSG00000037995	Knock_out	Control	756.931	493.219	625.075	0.618569	0.110739	5.58582	2.326e-08	4.48336e-07
H2al1b	ENSMUSG00000101819	Knock_out	Control	244.254	159.118	201.686	0.618039	0.152366	4.05628	4.98595e-05	0.000428834
Col26a1	ENSMUSG00000004415	Knock_out	Control	155.209	101.377	128.293	0.615243	0.183348	3.3556	0.000791936	0.00464497
Mgst2	ENSMUSG00000074604	Knock_out	Control	90.336	58.9997	74.6679	0.615177	0.234816	2.61983	0.00879736	0.0338882
Rnf112	ENSMUSG00000010086	Knock_out	Control	332.673	217.247	274.96	0.614928	0.142405	4.31818	1.57324e-05	0.000153792
BC049739	ENSMUSG00000106873	Knock_out	Control	141.667	92.4767	117.072	0.614673	0.195154	3.14968	0.0016345	0.00853963
4930473H19Rik	ENSMUSG00000113087	Knock_out	Control	217.745	142.211	179.978	0.614672	0.162192	3.78977	0.000150786	0.00112773
H2al1m	ENSMUSG00000100200	Knock_out	Control	547.431	357.566	452.498	0.614275	0.0981786	6.25671	3.93184e-10	1.09652e-08
Pou5f1	ENSMUSG00000024406	Knock_out	Control	94.963	62.095	78.529	0.614217	0.243788	2.51947	0.0117532	0.0428398
Adat1	ENSMUSG00000031949	Knock_out	Control	152.886	99.9038	126.395	0.613856	0.177902	3.45052	0.000559506	0.00346853
Prdm8	ENSMUSG00000035456	Knock_out	Control	253.784	165.846	209.815	0.613823	0.158476	3.87328	0.000107381	0.000836733
Plppr2	ENSMUSG00000040563	Knock_out	Control	328.903	215.144	272.024	0.613069	0.146444	4.18636	2.83464e-05	0.000257889
Rhod	ENSMUSG00000041845	Knock_out	Control	137.999	90.2316	114.115	0.61285	0.191944	3.19287	0.00140868	0.00753282
Gm28411	ENSMUSG00000099811	Knock_out	Control	258.117	168.759	213.438	0.612823	0.143149	4.281	1.86056e-05	0.000177639
Gm5092	ENSMUSG00000102080	Knock_out	Control	201.527	131.894	166.711	0.611698	0.160322	3.81544	0.000135943	0.00102927
1700029E06Rik	ENSMUSG00000100557	Knock_out	Control	160.166	104.872	132.519	0.61083	0.203086	3.00774	0.00263194	0.0127036
Scand1	ENSMUSG00000046229	Knock_out	Control	2572.94	1684.59	2128.76	0.610774	0.0590975	10.335	4.89302e-25	1.47294e-22
Caskin2	ENSMUSG00000034471	Knock_out	Control	197.571	129.581	163.576	0.608661	0.167478	3.63428	0.000278758	0.00192451
4930505K14Rik	ENSMUSG00000085740	Knock_out	Control	204.803	134.465	169.634	0.606825	0.173316	3.50127	0.000463055	0.00296488
Gm4875	ENSMUSG00000082791	Knock_out	Control	444.173	291.768	367.97	0.605754	0.11345	5.33942	9.32458e-08	1.60533e-06
4930413E15Rik	ENSMUSG00000107144	Knock_out	Control	101.278	66.5319	83.9051	0.60554	0.222215	2.72502	0.00642972	0.0263748
Smok3c	ENSMUSG00000075598	Knock_out	Control	154.909	101.82	128.365	0.604865	0.18197	3.32399	0.000887388	0.00510392
Gm34599	ENSMUSG00000105577	Knock_out	Control	97.3019	64.0224	80.6621	0.604621	0.223096	2.71014	0.00672549	0.0273211
Upk3bl	ENSMUSG00000006143	Knock_out	Control	337.593	222.192	279.893	0.602836	0.129795	4.64454	3.40843e-06	4.0052e-05
Gm14340	ENSMUSG00000074507	Knock_out	Control	197.217	129.902	163.559	0.602495	0.169416	3.55629	0.000376124	0.00248524
1700023G09Rik	ENSMUSG00000103503	Knock_out	Control	99.6264	65.6502	82.6383	0.60203	0.236576	2.54477	0.0109351	0.0404266
Psd	ENSMUSG00000037126	Knock_out	Control	735.275	484.61	609.943	0.601826	0.0978231	6.15219	7.64218e-10	2.01074e-08
Mapk15	ENSMUSG00000063704	Knock_out	Control	910.473	600.018	755.246	0.601516	0.0798695	7.53124	5.02626e-14	2.90643e-12
Gm16201	ENSMUSG00000086742	Knock_out	Control	239.592	158.002	198.797	0.60112	0.155523	3.86516	0.000111015	0.000861115
Klrb1	ENSMUSG00000079299	Knock_out	Control	368.714	243.082	305.898	0.60095	0.117143	5.13007	2.89634e-07	4.40803e-06
Gm7568	ENSMUSG00000089982	Knock_out	Control	328.647	216.806	272.727	0.600125	0.121716	4.93054	8.20034e-07	1.12357e-05
Gm44570	ENSMUSG00000109194	Knock_out	Control	142.302	93.8595	118.081	0.60008	0.190411	3.1515	0.00162437	0.00849559
Gm48740	ENSMUSG00000111854	Knock_out	Control	88.3503	58.3781	73.3642	0.598784	0.243019	2.46394	0.0137418	0.048499
Gm16240	ENSMUSG00000089711	Knock_out	Control	101.928	67.358	84.6429	0.598361	0.2237	2.67484	0.00747653	0.0297668
Zfp219	ENSMUSG00000049295	Knock_out	Control	1397.93	923.76	1160.85	0.597964	0.0726066	8.23567	1.78556e-16	1.56869e-14
Gm7740	ENSMUSG00000100191	Knock_out	Control	92.6918	61.2299	76.9608	0.597679	0.23933	2.4973	0.0125141	0.0450676
Olfr986	ENSMUSG00000051095	Knock_out	Control	540.074	357.002	448.538	0.59679	0.104956	5.68608	1.29991e-08	2.62678e-07
4930543N07Rik	ENSMUSG00000110037	Knock_out	Control	86.0496	56.9224	71.486	0.595895	0.23697	2.51464	0.0119153	0.0433071
Gm13722	ENSMUSG00000083594	Knock_out	Control	178.732	118.386	148.559	0.594985	0.172259	3.45402	0.000552295	0.00343006
Trim54	ENSMUSG00000062077	Knock_out	Control	280.004	185.46	232.732	0.594195	0.132581	4.48173	7.40396e-06	7.98519e-05
1700001P01Rik	ENSMUSG00000018543	Knock_out	Control	1252.73	829.763	1041.25	0.594028	0.0726509	8.17648	2.9225e-16	2.50308e-14
Gm20878	ENSMUSG00000078747	Knock_out	Control	653.351	433.186	543.269	0.593116	0.0951505	6.23346	4.56249e-10	1.26157e-08
Gm10037	ENSMUSG00000058246	Knock_out	Control	93.3411	61.877	77.609	0.592433	0.229836	2.57763	0.00994805	0.0373919
H2al1n	ENSMUSG00000078346	Knock_out	Control	457.376	303.589	380.482	0.591589	0.111183	5.32088	1.03265e-07	1.74553e-06
Snhg8	ENSMUSG00000104960	Knock_out	Control	290.298	193.048	241.673	0.589048	0.146519	4.02027	5.81305e-05	0.000490289
4930557F10Rik	ENSMUSG00000085488	Knock_out	Control	315.723	209.968	262.845	0.588886	0.131573	4.47575	7.6144e-06	8.18017e-05
Bpifa6	ENSMUSG00000078998	Knock_out	Control	90.6965	60.3345	75.5155	0.588504	0.236667	2.48664	0.0128957	0.0461416
Tex24	ENSMUSG00000071138	Knock_out	Control	584.121	388.768	486.444	0.587535	0.0937489	6.26711	3.67799e-10	1.02994e-08
Gm15347	ENSMUSG00000085465	Knock_out	Control	167.477	111.448	139.463	0.586968	0.173679	3.37961	0.000725901	0.00431076
B230398E01Rik	ENSMUSG00000087660	Knock_out	Control	160.867	107.145	134.006	0.58581	0.184617	3.17311	0.00150813	0.0079895
Gm1673	ENSMUSG00000070858	Knock_out	Control	457.44	304.874	381.157	0.585557	0.114927	5.09501	3.48722e-07	5.19908e-06
4930579D09Rik	ENSMUSG00000084971	Knock_out	Control	154.885	103.241	129.063	0.58519	0.175817	3.32841	0.000873442	0.00504782
Gcat	ENSMUSG00000116378	Knock_out	Control	0.330347	31.3559	15.8431	-6.46143	1.26388	-5.11239	3.18104e-07	4.7809e-06
Igha	ENSMUSG00000095079	Knock_out	Control	0.330347	14.871	7.60069	-5.38727	1.40927	-3.82275	0.000131972	0.00100315
Ccl28	ENSMUSG00000074715	Knock_out	Control	7.27857	126.204	66.7414	-4.1156	0.374107	-11.0011	3.77383e-28	1.75569e-25
Amd2	ENSMUSG00000063953	Knock_out	Control	7.28879	89.7387	48.5138	-3.62355	0.425225	-8.52147	1.5754e-17	1.64533e-15
Gm9597	ENSMUSG00000090788	Knock_out	Control	7.61311	79.0809	43.347	-3.37634	0.406468	-8.30654	9.85326e-17	8.92461e-15
Ly6d	ENSMUSG00000034634	Knock_out	Control	3.64207	24.6541	14.1481	-2.75928	0.632017	-4.36583	1.26642e-05	0.000127161
Cxcl1	ENSMUSG00000029380	Knock_out	Control	3.9743	23.6231	13.7987	-2.57231	0.665197	-3.86698	0.00011019	0.000855683
Rhox3e	ENSMUSG00000059626	Knock_out	Control	5.29841	31.4007	18.3496	-2.56686	0.59618	-4.30551	1.66604e-05	0.000161324
Fos	ENSMUSG00000021250	Knock_out	Control	67.2152	379.397	223.306	-2.4969	0.684131	-3.64974	0.000262503	0.00182832
Gm15446	ENSMUSG00000090015	Knock_out	Control	13.9081	78.034	45.9711	-2.48827	0.36186	-6.87634	6.14079e-12	2.43137e-10
Pcdhgc3	ENSMUSG00000102918	Knock_out	Control	17.1999	92.1324	54.6662	-2.42033	0.352977	-6.85692	7.03609e-12	2.73819e-10
Lhcgr	ENSMUSG00000024107	Knock_out	Control	39.738	191.056	115.397	-2.26593	0.246199	-9.20363	3.46056e-20	5.66702e-18
Klhl14	ENSMUSG00000042514	Knock_out	Control	11.2589	53.647	32.453	-2.25273	0.410589	-5.48657	4.09815e-08	7.5035e-07
Socs3	ENSMUSG00000053113	Knock_out	Control	24.1625	111.487	67.8248	-2.20631	0.297169	-7.42444	1.13262e-13	6.1498e-12
Rell1	ENSMUSG00000047881	Knock_out	Control	6.28797	29.0157	17.6518	-2.20564	0.535594	-4.11813	3.8196e-05	0.000337592
Adamts1	ENSMUSG00000022893	Knock_out	Control	14.8969	64.9145	39.9057	-2.12381	0.403295	-5.26615	1.39314e-07	2.27595e-06
Adgrg7	ENSMUSG00000022755	Knock_out	Control	8.94517	38.9631	23.9541	-2.12369	0.502203	-4.22874	2.35003e-05	0.00021866
Klk1b27	ENSMUSG00000063177	Knock_out	Control	60.8847	263.164	162.024	-2.11195	0.195413	-10.8076	3.16844e-27	1.27172e-24
Gbp7	ENSMUSG00000040253	Knock_out	Control	6.9455	30.0192	18.4823	-2.11074	0.538686	-3.91831	8.9171e-05	0.000711353
Klk1b22	ENSMUSG00000060177	Knock_out	Control	14.2347	60.152	37.1934	-2.07989	0.416752	-4.99072	6.0156e-07	8.50997e-06
Gm2541	ENSMUSG00000089698	Knock_out	Control	7.6145	30.8778	19.2461	-2.01818	0.595147	-3.39107	0.000696206	0.00416706
Gm8127	ENSMUSG00000090713	Knock_out	Control	9.59135	38.0284	23.8099	-1.98629	0.47866	-4.14968	3.32941e-05	0.000298002
S1pr1	ENSMUSG00000045092	Knock_out	Control	9.27409	36.74	23.007	-1.98579	0.489523	-4.05657	4.97977e-05	0.00042854
Pdk4	ENSMUSG00000019577	Knock_out	Control	11.9116	46.9143	29.413	-1.97779	0.40823	-4.8448	1.26741e-06	1.66201e-05
Sh3pxd2b	ENSMUSG00000040711	Knock_out	Control	5.62782	22.0595	13.8437	-1.96972	0.593071	-3.32121	0.000896265	0.00514781
Gm37350	ENSMUSG00000102979	Knock_out	Control	4.96712	19.3733	12.1702	-1.96299	0.630153	-3.1151	0.00183882	0.00940546
Scd1	ENSMUSG00000037071	Knock_out	Control	60.579	235.726	148.152	-1.96045	0.199596	-9.82209	9.04523e-23	2.10404e-20
Prlr	ENSMUSG00000005268	Knock_out	Control	87.7162	334.749	211.233	-1.93196	0.169889	-11.3719	5.77109e-30	3.69169e-27
Gm43305	ENSMUSG00000105703	Knock_out	Control	137.994	523.263	330.629	-1.92296	0.522385	-3.68112	0.000232216	0.00164196
Fosb	ENSMUSG00000003545	Knock_out	Control	65.8595	249.153	157.506	-1.91962	0.757105	-2.53548	0.0112294	0.0413502
Adamts15	ENSMUSG00000033453	Knock_out	Control	6.61743	24.9974	15.8074	-1.91693	0.541519	-3.53992	0.000400252	0.00262097
Rcan2	ENSMUSG00000039601	Knock_out	Control	12.2444	45.9904	29.1174	-1.9089	0.402866	-4.73829	2.15526e-06	2.66897e-05
Bace2	ENSMUSG00000040605	Knock_out	Control	8.28345	31.0228	19.6531	-1.90534	0.551781	-3.45308	0.000554224	0.00343995
Oxtr	ENSMUSG00000049112	Knock_out	Control	32.7822	121.996	77.3889	-1.8965	0.314594	-6.0284	1.65589e-09	4.02566e-08
Thbd	ENSMUSG00000074743	Knock_out	Control	22.1669	81.931	52.0489	-1.88574	0.313703	-6.01124	1.84115e-09	4.43614e-08
Cyp2j6	ENSMUSG00000052914	Knock_out	Control	5.95767	21.6301	13.7939	-1.86058	0.570718	-3.26008	0.00111382	0.00618721
Cped1	ENSMUSG00000062980	Knock_out	Control	29.8094	106.657	68.2334	-1.83942	0.310701	-5.92021	3.21533e-09	7.35393e-08
1700001F09Rik	ENSMUSG00000095384	Knock_out	Control	481.079	1711.77	1096.42	-1.83111	0.169799	-10.784	4.09827e-27	1.6133e-24
Pter	ENSMUSG00000026730	Knock_out	Control	5.95727	20.9215	13.4394	-1.81327	0.596317	-3.04079	0.00235962	0.0116193
Man1a	ENSMUSG00000003746	Knock_out	Control	7.95176	27.6164	17.7841	-1.79724	0.542501	-3.31289	0.000923386	0.00527686
Heph	ENSMUSG00000031209	Knock_out	Control	5.62965	19.3188	12.4742	-1.7793	0.60947	-2.91942	0.00350683	0.0160526
Armcx3	ENSMUSG00000049047	Knock_out	Control	20.8623	71.2827	46.0725	-1.77301	0.332159	-5.33783	9.40676e-08	1.61812e-06
Tmem164	ENSMUSG00000047045	Knock_out	Control	63.8752	217.341	140.608	-1.76684	0.187352	-9.43059	4.07772e-21	7.72879e-19
Lyn	ENSMUSG00000042228	Knock_out	Control	6.62484	22.2598	14.4423	-1.74993	0.580825	-3.01284	0.00258812	0.0125394
Fgl2	ENSMUSG00000039899	Knock_out	Control	141.362	467.066	304.214	-1.72433	0.138834	-12.4201	2.03303e-35	3.20124e-32
Arpin	ENSMUSG00000039043	Knock_out	Control	5.96276	19.7042	12.8335	-1.72418	0.622676	-2.76899	0.00562311	0.0236404
Adamtsl4	ENSMUSG00000015850	Knock_out	Control	8.93588	29.306	19.1209	-1.71353	0.485276	-3.53105	0.000413911	0.00269233
Aqp2	ENSMUSG00000023013	Knock_out	Control	39.3873	128.477	83.9321	-1.70596	0.242882	-7.02383	2.15871e-12	9.09234e-11
2900052N01Rik	ENSMUSG00000099696	Knock_out	Control	8.27836	26.9584	17.6184	-1.70392	0.531078	-3.20841	0.00133472	0.00719753
Tacr2	ENSMUSG00000020081	Knock_out	Control	5.62965	18.3273	11.9785	-1.70312	0.611817	-2.78372	0.00537401	0.0228086
Gm9732	ENSMUSG00000115483	Knock_out	Control	62.2242	201.478	131.851	-1.69514	0.186693	-9.07982	1.08754e-19	1.68652e-17
Pdgfra	ENSMUSG00000029231	Knock_out	Control	81.1134	259.819	170.466	-1.67967	0.178097	-9.43119	4.05476e-21	7.72879e-19
Trim30a	ENSMUSG00000030921	Knock_out	Control	5.63108	17.9187	11.7749	-1.67177	0.651783	-2.56492	0.0103199	0.0385137
Cyp11a1	ENSMUSG00000032323	Knock_out	Control	620.946	1946.97	1283.96	-1.64872	0.149201	-11.0503	2.18424e-28	1.06456e-25
Gm8138	ENSMUSG00000096372	Knock_out	Control	18.8648	59.1258	38.9953	-1.64731	0.393853	-4.18254	2.88271e-05	0.000261913
Gm43197	ENSMUSG00000107215	Knock_out	Control	33.7608	105.677	69.719	-1.64594	0.255735	-6.43614	1.22553e-10	3.81256e-09
Lancl3	ENSMUSG00000047344	Knock_out	Control	6.29128	19.664	12.9776	-1.64421	0.581311	-2.82846	0.00467724	0.0203926
Apln	ENSMUSG00000037010	Knock_out	Control	39.3951	122.822	81.1087	-1.64087	0.247449	-6.63112	3.33146e-11	1.15389e-09
Egr1	ENSMUSG00000038418	Knock_out	Control	170.788	531.238	351.013	-1.6372	0.416527	-3.93059	8.47376e-05	0.000680761
Klk1b21	ENSMUSG00000066516	Knock_out	Control	127.064	394.424	260.744	-1.63405	0.173603	-9.41258	4.84112e-21	9.09153e-19
Hsd3b1	ENSMUSG00000027871	Knock_out	Control	412.826	1277.85	845.338	-1.63015	0.215853	-7.55213	4.28198e-14	2.51874e-12
Trim2	ENSMUSG00000027993	Knock_out	Control	8.27796	25.5498	16.9139	-1.62756	0.53524	-3.04081	0.00235943	0.0116193
Mdfic	ENSMUSG00000041390	Knock_out	Control	9.2681	28.594	18.931	-1.62602	0.507354	-3.20491	0.00135104	0.0072702
Parp14	ENSMUSG00000034422	Knock_out	Control	13.8946	42.2292	28.0619	-1.60399	0.405459	-3.95599	7.6218e-05	0.000620844
Lcp1	ENSMUSG00000021998	Knock_out	Control	25.8115	77.988	51.8997	-1.59491	0.307013	-5.19492	2.04813e-07	3.22254e-06
Gng2	ENSMUSG00000043004	Knock_out	Control	6.95389	20.9891	13.9715	-1.59398	0.637453	-2.50054	0.0124005	0.044753
Camk2b	ENSMUSG00000057897	Knock_out	Control	160.524	481.52	321.022	-1.58487	0.142949	-11.087	1.45117e-28	7.42636e-26
Klhdc8a	ENSMUSG00000042115	Knock_out	Control	16.8927	50.5928	33.7428	-1.58324	0.393888	-4.01951	5.83185e-05	0.00049147
Emp1	ENSMUSG00000030208	Knock_out	Control	15.5672	46.5749	31.0711	-1.58191	0.40502	-3.90574	9.39356e-05	0.000745295
Hao2	ENSMUSG00000027870	Knock_out	Control	22.841	68.2123	45.5266	-1.57885	0.330157	-4.78211	1.73465e-06	2.20685e-05
Wls	ENSMUSG00000028173	Knock_out	Control	22.1869	65.2358	43.7114	-1.55655	0.334177	-4.65786	3.19516e-06	3.78281e-05
Crispld2	ENSMUSG00000031825	Knock_out	Control	52.6431	154.48	103.561	-1.55347	0.221441	-7.01525	2.29544e-12	9.60891e-11
Abi3bp	ENSMUSG00000035258	Knock_out	Control	16.2251	47.3634	31.7943	-1.54537	0.390487	-3.95755	7.5723e-05	0.00061755
Tcf23	ENSMUSG00000006642	Knock_out	Control	16.2204	47.3519	31.7862	-1.54531	0.38548	-4.00879	6.10302e-05	0.000512633
Zfp503	ENSMUSG00000039081	Knock_out	Control	8.93767	25.6519	17.2948	-1.52112	0.501781	-3.03144	0.00243392	0.0119022
Gm42791	ENSMUSG00000106892	Knock_out	Control	70.4665	201.553	136.009	-1.51581	0.197509	-7.6746	1.65935e-14	1.03558e-12
Serpina3n	ENSMUSG00000021091	Knock_out	Control	21.5342	61.4861	41.5101	-1.51466	0.394438	-3.84006	0.000123005	0.000942684
Setd7	ENSMUSG00000037111	Knock_out	Control	25.1516	71.2924	48.222	-1.50295	0.303613	-4.9502	7.41364e-07	1.02747e-05
Fcrls	ENSMUSG00000015852	Knock_out	Control	11.2584	31.6385	21.4485	-1.49105	0.46028	-3.23944	0.00119766	0.00657445
Bace1	ENSMUSG00000032086	Knock_out	Control	32.7727	92.0566	62.4147	-1.49089	0.281536	-5.29555	1.18658e-07	1.97796e-06
Cald1	ENSMUSG00000029761	Knock_out	Control	102.636	287.901	195.269	-1.4881	0.178016	-8.35939	6.30435e-17	5.86591e-15
Prrg3	ENSMUSG00000033361	Knock_out	Control	25.1758	70.4984	47.8371	-1.48528	0.382138	-3.88676	0.000101593	0.000797392
4833420G17Rik	ENSMUSG00000062822	Knock_out	Control	172.439	482.186	327.313	-1.48334	0.119852	-12.3764	3.507e-35	5.12773e-32
4933430L12Rik	ENSMUSG00000108523	Knock_out	Control	22.5096	62.9013	42.7055	-1.48283	0.378625	-3.91636	8.98952e-05	0.000716293
Cd36	ENSMUSG00000002944	Knock_out	Control	129.063	357.423	243.243	-1.46925	0.164405	-8.93676	4.0076e-19	5.54295e-17
Klk1b24	ENSMUSG00000063713	Knock_out	Control	132.704	364.76	248.732	-1.45886	0.16479	-8.85283	8.53296e-19	1.12686e-16
Sardh	ENSMUSG00000009614	Knock_out	Control	57.6023	157.242	107.422	-1.44887	0.207342	-6.9878	2.79237e-12	1.15826e-10
Irgm1	ENSMUSG00000046879	Knock_out	Control	10.2665	27.9616	19.114	-1.44615	0.483908	-2.98848	0.00280367	0.0133748
Ednra	ENSMUSG00000031616	Knock_out	Control	26.4785	71.7501	49.1143	-1.43745	0.304332	-4.72331	2.32035e-06	2.85271e-05
Rims4	ENSMUSG00000035226	Knock_out	Control	41.0561	110.855	75.9554	-1.43342	0.251539	-5.69862	1.20778e-08	2.45758e-07
Abca1	ENSMUSG00000015243	Knock_out	Control	214.15	573.612	393.881	-1.42144	0.109572	-12.9726	1.74906e-38	3.97814e-35
Gm28036	ENSMUSG00000098950	Knock_out	Control	94.6437	253.114	173.879	-1.41913	0.166835	-8.5062	1.79729e-17	1.83953e-15
Tgfbr2	ENSMUSG00000032440	Knock_out	Control	26.8153	71.3415	49.0784	-1.41152	0.305909	-4.61417	3.94678e-06	4.55159e-05
Lynx1	ENSMUSG00000022594	Knock_out	Control	23.8327	63.3698	43.6012	-1.41041	0.317782	-4.43827	9.06827e-06	9.55366e-05
Gria3	ENSMUSG00000001986	Knock_out	Control	10.9252	28.9237	19.9245	-1.40543	0.485137	-2.89698	0.00376778	0.0170182
Iigp1	ENSMUSG00000054072	Knock_out	Control	10.2572	26.9495	18.6034	-1.39384	0.475686	-2.93018	0.00338766	0.0156183
Itpripl2	ENSMUSG00000095115	Knock_out	Control	15.2345	40.0207	27.6276	-1.39336	0.417567	-3.33686	0.000847292	0.00491751
Zfp36	ENSMUSG00000044786	Knock_out	Control	132.713	347.79	240.251	-1.39002	0.295115	-4.71009	2.47604e-06	3.02234e-05
Akr1c14	ENSMUSG00000033715	Knock_out	Control	9.93286	26.0291	17.981	-1.38936	0.492657	-2.82014	0.00480028	0.020827
Nxph3	ENSMUSG00000046719	Knock_out	Control	19.1973	50.2282	34.7127	-1.38806	0.375154	-3.69998	0.000215616	0.00154108
Gm15319	ENSMUSG00000074449	Knock_out	Control	21.8341	57.1265	39.4803	-1.38655	0.393076	-3.52743	0.000419619	0.00272686
F2r	ENSMUSG00000048376	Knock_out	Control	18.5458	48.3716	33.4587	-1.38292	0.38291	-3.6116	0.000304309	0.00206882
Gm49661	ENSMUSG00000111184	Knock_out	Control	97.6459	254.599	176.123	-1.38251	0.193568	-7.14228	9.17979e-13	4.14813e-11
Ass1	ENSMUSG00000076441	Knock_out	Control	379.866	989.486	684.676	-1.38119	0.330038	-4.18495	2.85233e-05	0.000259384
Selenop	ENSMUSG00000064373	Knock_out	Control	529.016	1376.9	952.958	-1.38004	0.227403	-6.06871	1.28944e-09	3.2307e-08
Cxcl12	ENSMUSG00000061353	Knock_out	Control	116.853	304.065	210.459	-1.37978	0.181634	-7.59651	3.04227e-14	1.83703e-12
Plpp3	ENSMUSG00000028517	Knock_out	Control	146.68	379.632	263.156	-1.37195	0.281319	-4.87683	1.07802e-06	1.44135e-05
Loxl2	ENSMUSG00000034205	Knock_out	Control	18.5366	47.8807	33.2087	-1.36976	0.369892	-3.70314	0.000212943	0.00152358
Dab2	ENSMUSG00000022150	Knock_out	Control	39.0625	100.79	69.9263	-1.36806	0.263727	-5.1874	2.1325e-07	3.35014e-06
Cyp17a1	ENSMUSG00000003555	Knock_out	Control	2067.98	5323.78	3695.88	-1.36424	0.206474	-6.60732	3.9135e-11	1.33962e-09
D430019H16Rik	ENSMUSG00000094910	Knock_out	Control	13.9035	35.6476	24.7755	-1.35838	0.411846	-3.29828	0.000972801	0.00551308
Mageh1	ENSMUSG00000047238	Knock_out	Control	10.2679	26.3113	18.2896	-1.35805	0.508538	-2.67049	0.00757403	0.0300816
Parm1	ENSMUSG00000034981	Knock_out	Control	28.1298	71.878	50.0039	-1.35371	0.299739	-4.51631	6.29252e-06	6.88812e-05
Mr1	ENSMUSG00000026471	Knock_out	Control	20.8578	53.2527	37.0553	-1.35273	0.354162	-3.81951	0.000133714	0.00101413
Atp7a	ENSMUSG00000033792	Knock_out	Control	23.5061	59.9647	41.7354	-1.35119	0.339662	-3.97805	6.94833e-05	0.000572363
Sult1e1	ENSMUSG00000029272	Knock_out	Control	107.912	274.833	191.372	-1.34872	0.169449	-7.95943	1.72837e-15	1.25906e-13
Slc38a1	ENSMUSG00000023169	Knock_out	Control	26.133	66.3135	46.2232	-1.34295	0.331012	-4.05709	4.96872e-05	0.000427891
Creb3l1	ENSMUSG00000027230	Knock_out	Control	72.4958	183.677	128.086	-1.34164	0.194482	-6.89853	5.25439e-12	2.09899e-10
Btg2	ENSMUSG00000020423	Knock_out	Control	55.2731	139.767	97.5198	-1.33858	0.264682	-5.05732	4.2519e-07	6.26162e-06
Ccnd2	ENSMUSG00000000184	Knock_out	Control	42.3849	106.819	74.6022	-1.33411	0.264234	-5.04899	4.44158e-07	6.48034e-06
Itih5	ENSMUSG00000025780	Knock_out	Control	46.044	116.052	81.048	-1.33391	0.540817	-2.46646	0.0136455	0.0482455
Ccdc8	ENSMUSG00000041117	Knock_out	Control	33.4223	84.2538	58.8381	-1.33386	0.276158	-4.83008	1.36481e-06	1.77494e-05
Tnfrsf1b	ENSMUSG00000028599	Knock_out	Control	11.2547	28.3412	19.7979	-1.33203	0.459483	-2.89898	0.00374381	0.0169286
Klhdc7a	ENSMUSG00000078234	Knock_out	Control	15.2257	38.2847	26.7552	-1.33049	0.39823	-3.34101	0.000834753	0.00485575
Notch3	ENSMUSG00000038146	Knock_out	Control	18.2135	45.7276	31.9706	-1.32768	0.395093	-3.36043	0.000778209	0.00457363
Doc2b	ENSMUSG00000020848	Knock_out	Control	21.5142	53.9396	37.7269	-1.3262	0.351137	-3.77687	0.000158813	0.00118
Slc25a34	ENSMUSG00000040740	Knock_out	Control	24.163	60.2128	42.1879	-1.31779	0.320357	-4.11351	3.89689e-05	0.000342799
Tspan2	ENSMUSG00000027858	Knock_out	Control	14.9037	37.026	25.9649	-1.31276	0.428486	-3.06373	0.00218598	0.0109246
Radx	ENSMUSG00000042498	Knock_out	Control	13.5773	33.6981	23.6377	-1.31124	0.460682	-2.84629	0.00442318	0.019409
Tmem47	ENSMUSG00000025666	Knock_out	Control	27.4862	68.0434	47.7648	-1.30761	0.325407	-4.01839	5.8597e-05	0.000493613
Cask	ENSMUSG00000031012	Knock_out	Control	25.816	63.8658	44.8409	-1.3073	0.306437	-4.26613	1.98893e-05	0.000188575
Stk32a	ENSMUSG00000039954	Knock_out	Control	12.2452	30.2527	21.249	-1.30553	0.449379	-2.90519	0.00367034	0.0166669
Ccn2	ENSMUSG00000019997	Knock_out	Control	270.827	668.171	469.499	-1.30289	0.231371	-5.63117	1.78994e-08	3.51245e-07
Ier3	ENSMUSG00000003541	Knock_out	Control	19.5415	48.1586	33.85	-1.30234	0.429066	-3.03528	0.00240313	0.0117797
Armcx2	ENSMUSG00000033436	Knock_out	Control	44.0201	108.496	76.258	-1.3017	0.245933	-5.29287	1.20408e-07	2.00062e-06
Abcb1a	ENSMUSG00000040584	Knock_out	Control	33.7831	83.2201	58.5016	-1.30114	0.320752	-4.05654	4.98044e-05	0.00042854
Gpld1	ENSMUSG00000021340	Knock_out	Control	38.7171	95.2825	66.9998	-1.29903	0.266694	-4.87087	1.11107e-06	1.47973e-05
Slc9a9	ENSMUSG00000031129	Knock_out	Control	10.5973	26.0937	18.3455	-1.2989	0.519674	-2.49944	0.0124389	0.0448518
Maf	ENSMUSG00000055435	Knock_out	Control	33.7605	82.58	58.1702	-1.29058	0.270265	-4.77523	1.79502e-06	2.27517e-05
Star	ENSMUSG00000031574	Knock_out	Control	563.954	1370.78	967.368	-1.28135	0.218464	-5.86525	4.48445e-09	9.97791e-08
Lipg	ENSMUSG00000053846	Knock_out	Control	128.438	311.554	219.996	-1.27872	0.148218	-8.62733	6.28027e-18	7.06358e-16
Wnt5a	ENSMUSG00000021994	Knock_out	Control	16.5577	39.9655	28.2616	-1.27163	0.399892	-3.17993	0.00147309	0.00782818
C1rl	ENSMUSG00000038527	Knock_out	Control	20.5256	49.3005	34.9131	-1.26429	0.371405	-3.40407	0.000663895	0.00400646
Trim56	ENSMUSG00000043279	Knock_out	Control	18.2034	43.7008	30.9521	-1.26283	0.373759	-3.37872	0.000728236	0.00431962
Plxdc2	ENSMUSG00000026748	Knock_out	Control	45.6883	108.882	77.2851	-1.25313	0.263419	-4.75716	1.96338e-06	2.46416e-05
Mmrn2	ENSMUSG00000041445	Knock_out	Control	10.9309	25.9646	18.4477	-1.24884	0.502447	-2.48552	0.0129363	0.0462462
Rhoj	ENSMUSG00000046768	Knock_out	Control	12.9087	30.6292	21.769	-1.24675	0.460592	-2.70685	0.00679256	0.0275498
Elk1	ENSMUSG00000009406	Knock_out	Control	24.4887	58.1168	41.3027	-1.24573	0.333702	-3.73306	0.000189171	0.0013756
Tspan8	ENSMUSG00000034127	Knock_out	Control	26.4874	62.6694	44.5784	-1.24237	0.32082	-3.87249	0.000107727	0.000839107
Ptch1	ENSMUSG00000021466	Knock_out	Control	67.2044	158.783	112.994	-1.24077	0.20764	-5.97557	2.29281e-09	5.39469e-08
Gm20916	ENSMUSG00000094746	Knock_out	Control	52.9238	124.881	88.9026	-1.23892	0.28811	-4.30017	1.70666e-05	0.000164789
Jun	ENSMUSG00000052684	Knock_out	Control	216.832	511.466	364.149	-1.23812	0.350391	-3.53355	0.000410013	0.00267037
Sec24d	ENSMUSG00000039234	Knock_out	Control	30.1164	70.9097	50.513	-1.23557	0.293593	-4.20843	2.57147e-05	0.000236575
Lyz2	ENSMUSG00000069516	Knock_out	Control	138.04	324.784	231.412	-1.23446	0.146522	-8.42503	3.60658e-17	3.51556e-15
Adamts2	ENSMUSG00000036545	Knock_out	Control	58.9455	138.354	98.6497	-1.23093	0.25473	-4.8323	1.34967e-06	1.75973e-05
Zfp993	ENSMUSG00000063245	Knock_out	Control	40.3756	94.2213	67.2985	-1.22267	0.250134	-4.88805	1.01838e-06	1.36696e-05
Smo	ENSMUSG00000001761	Knock_out	Control	40.3987	94.253	67.3258	-1.22253	0.273402	-4.47157	7.76482e-06	8.32177e-05
Lcp2	ENSMUSG00000002699	Knock_out	Control	11.5938	27.0172	19.3055	-1.22053	0.497109	-2.45526	0.0140785	0.0493131
Hmgcs2	ENSMUSG00000027875	Knock_out	Control	928.511	2156.22	1542.37	-1.21559	0.0759368	-16.008	1.12391e-57	7.66884e-54
Pank1	ENSMUSG00000033610	Knock_out	Control	286.98	665.646	476.313	-1.21377	0.106351	-11.4129	3.605e-30	2.38046e-27
Ppic	ENSMUSG00000024538	Knock_out	Control	13.9049	32.2076	23.0562	-1.21297	0.470397	-2.57861	0.00992001	0.0373277
Msn	ENSMUSG00000031207	Knock_out	Control	67.1989	155.52	111.359	-1.21075	0.201294	-6.0148	1.80105e-09	4.3527e-08
Serpina3c	ENSMUSG00000066361	Knock_out	Control	112.547	258.985	185.766	-1.2022	0.175071	-6.86692	6.56007e-12	2.57744e-10
Itga9	ENSMUSG00000039115	Knock_out	Control	42.0392	96.3281	69.1837	-1.19601	0.247533	-4.83171	1.35367e-06	1.76382e-05
Gm8126	ENSMUSG00000090634	Knock_out	Control	60.5453	138.572	99.5584	-1.19426	0.214677	-5.56307	2.65063e-08	5.052e-07
Lbp	ENSMUSG00000016024	Knock_out	Control	64.237	146.854	105.546	-1.19319	0.2342	-5.09474	3.49224e-07	5.20278e-06
Gm3558	ENSMUSG00000079364	Knock_out	Control	16.8737	38.5646	27.7191	-1.19299	0.392404	-3.04022	0.00236409	0.0116301
Lgals9	ENSMUSG00000001123	Knock_out	Control	31.7737	72.4768	52.1252	-1.19034	0.300503	-3.96114	7.4592e-05	0.000608811
Glrx	ENSMUSG00000021591	Knock_out	Control	30.7939	70.2344	50.5141	-1.19001	0.30443	-3.90899	9.26837e-05	0.000735933
Ids	ENSMUSG00000035847	Knock_out	Control	45.3384	103.244	74.2914	-1.18721	0.239489	-4.95725	7.14978e-07	9.95619e-06
Nbl1	ENSMUSG00000041120	Knock_out	Control	47.6792	108.445	78.062	-1.18616	0.254972	-4.65212	3.28538e-06	3.88065e-05
Ddr2	ENSMUSG00000026674	Knock_out	Control	38.0687	86.5643	62.3165	-1.18544	0.259583	-4.5667	4.95472e-06	5.59421e-05
Chrdl1	ENSMUSG00000031283	Knock_out	Control	30.8086	69.951	50.3798	-1.1834	0.359332	-3.29333	0.000990066	0.00559235
Klf8	ENSMUSG00000041649	Knock_out	Control	16.2163	36.6805	26.4484	-1.17701	0.392354	-2.99986	0.00270104	0.0129729
Nqo1	ENSMUSG00000003849	Knock_out	Control	21.5133	48.5989	35.0561	-1.17594	0.339636	-3.46237	0.000535448	0.00334573
Glb1l2	ENSMUSG00000036395	Knock_out	Control	65.8553	148.698	107.277	-1.1754	0.202125	-5.81522	6.0553e-09	1.30476e-07
Serpinb1a	ENSMUSG00000044734	Knock_out	Control	35.0887	79.1957	57.1422	-1.17488	0.274859	-4.27449	1.91579e-05	0.000182486
Efemp1	ENSMUSG00000020467	Knock_out	Control	30.1179	68.0179	49.0679	-1.17483	0.290447	-4.04492	5.23405e-05	0.000446607
Pdpn	ENSMUSG00000028583	Knock_out	Control	30.7981	69.2595	50.0288	-1.16957	0.321049	-3.64297	0.000269513	0.00187078
Gm44250	ENSMUSG00000107881	Knock_out	Control	45.666	102.596	74.1309	-1.16761	0.236926	-4.92816	8.30094e-07	1.13431e-05
Itih2	ENSMUSG00000037254	Knock_out	Control	127.099	285.031	206.065	-1.16525	0.175324	-6.6463	3.00556e-11	1.04455e-09
Cfh	ENSMUSG00000026365	Knock_out	Control	29.1565	65.2647	47.2106	-1.16298	0.388769	-2.99145	0.00277658	0.0132641
Gm50390	ENSMUSG00000118171	Knock_out	Control	28.1167	62.957	45.5369	-1.16258	0.335239	-3.46791	0.00052452	0.00328748
Rcn1	ENSMUSG00000005973	Knock_out	Control	73.8271	164.806	119.316	-1.15881	0.21241	-5.45552	4.88305e-08	8.81447e-07
Col4a1	ENSMUSG00000031502	Knock_out	Control	197.302	440.252	318.777	-1.15786	0.133969	-8.64269	5.4903e-18	6.33843e-16
Ifi203	ENSMUSG00000039997	Knock_out	Control	22.8319	50.9341	36.883	-1.15762	0.344934	-3.35607	0.000790594	0.00463842
Arx	ENSMUSG00000035277	Knock_out	Control	21.8409	48.6863	35.2636	-1.1559	0.347429	-3.32699	0.00087788	0.00506631
Ecm2	ENSMUSG00000043631	Knock_out	Control	23.8376	53.0981	38.4679	-1.15469	0.355295	-3.24996	0.00115423	0.0063719
Eif2ak3	ENSMUSG00000031668	Knock_out	Control	36.4013	81.0272	58.7143	-1.15385	0.26923	-4.28575	1.82128e-05	0.000174213
St3gal1	ENSMUSG00000013846	Knock_out	Control	32.1023	71.3257	51.714	-1.15141	0.282764	-4.07198	4.66152e-05	0.000403472
Cebpd	ENSMUSG00000071637	Knock_out	Control	49.3273	109.538	79.4329	-1.15125	0.246976	-4.66137	3.14106e-06	3.72308e-05
Hsd17b11	ENSMUSG00000029311	Knock_out	Control	85.0803	188.676	136.878	-1.14946	0.189815	-6.05566	1.39839e-09	3.4655e-08
Nnt	ENSMUSG00000025453	Knock_out	Control	351.01	778.349	564.68	-1.1489	0.41576	-2.76337	0.00572087	0.0239628
2510009E07Rik	ENSMUSG00000043391	Knock_out	Control	14.8917	32.9818	23.9368	-1.14696	0.411503	-2.78724	0.00531599	0.0226217
Irf8	ENSMUSG00000041515	Knock_out	Control	37.0679	81.6533	59.3606	-1.13913	0.29767	-3.8268	0.000129819	0.000988985
Ctss	ENSMUSG00000038642	Knock_out	Control	31.7739	69.8486	50.8112	-1.13684	0.316572	-3.5911	0.000329291	0.00221584
Hlf	ENSMUSG00000003949	Knock_out	Control	14.5674	32.01	23.2887	-1.13556	0.448026	-2.53459	0.0112577	0.0414099
Gm18609	ENSMUSG00000107810	Knock_out	Control	104.252	228.935	166.594	-1.13464	0.166808	-6.80207	1.03124e-11	3.88755e-10
Gpt2	ENSMUSG00000031700	Knock_out	Control	381.038	835.192	608.115	-1.13219	0.193633	-5.84709	5.00232e-09	1.10342e-07
Golim4	ENSMUSG00000034109	Knock_out	Control	47.0095	102.665	74.8372	-1.12678	0.249383	-4.51826	6.23507e-06	6.83254e-05
Klf7	ENSMUSG00000025959	Knock_out	Control	21.8348	47.6275	34.7311	-1.1249	0.356082	-3.15909	0.00158263	0.00831957
Sparcl1	ENSMUSG00000029309	Knock_out	Control	299.935	653.82	476.878	-1.12413	0.130999	-8.58118	9.39015e-18	1.03342e-15
Heg1	ENSMUSG00000075254	Knock_out	Control	196.937	429.191	313.064	-1.12402	0.119667	-9.39294	5.83461e-21	1.08577e-18
Cav1	ENSMUSG00000007655	Knock_out	Control	60.9211	132.62	96.7707	-1.12234	0.230034	-4.87903	1.06611e-06	1.42636e-05
Tcaf1	ENSMUSG00000036667	Knock_out	Control	27.4719	59.5738	43.5228	-1.11704	0.316993	-3.52385	0.000425318	0.00275428
Adcy9	ENSMUSG00000005580	Knock_out	Control	27.7953	60.0312	43.9132	-1.11027	0.329909	-3.36537	0.00076441	0.00450326
Osr2	ENSMUSG00000022330	Knock_out	Control	84.0547	181.273	132.664	-1.10915	0.190988	-5.80742	6.34442e-09	1.36132e-07
Gm13241	ENSMUSG00000073716	Knock_out	Control	18.8586	40.6261	29.7424	-1.10702	0.378508	-2.92469	0.00344794	0.0158392
Il13ra1	ENSMUSG00000017057	Knock_out	Control	16.8802	36.2707	26.5755	-1.10387	0.392441	-2.81284	0.00491058	0.0212074
Mme	ENSMUSG00000027820	Knock_out	Control	91.6898	196.581	144.136	-1.10022	0.174388	-6.30901	2.80831e-10	8.06258e-09
Mal	ENSMUSG00000027375	Knock_out	Control	30.4664	65.2188	47.8426	-1.09861	0.345271	-3.18189	0.00146317	0.00778352
Angptl4	ENSMUSG00000002289	Knock_out	Control	40.0486	85.7333	62.8909	-1.09764	0.297316	-3.69184	0.000222635	0.00158516
Nceh1	ENSMUSG00000027698	Knock_out	Control	25.8175	54.9092	40.3633	-1.08909	0.317868	-3.42624	0.000612002	0.00374072
Egfr	ENSMUSG00000020122	Knock_out	Control	36.0816	76.7576	56.4196	-1.08838	0.280752	-3.87667	0.000105897	0.000826427
Pon3	ENSMUSG00000029759	Knock_out	Control	44.6925	95.001	69.8467	-1.08778	0.270421	-4.02254	5.7573e-05	0.000485787
Podxl	ENSMUSG00000025608	Knock_out	Control	37.4238	79.4211	58.4224	-1.08649	0.319746	-3.39798	0.000678842	0.00408103
Gm11639	ENSMUSG00000040838	Knock_out	Control	414.312	879.581	646.947	-1.08584	0.0989313	-10.9757	4.99961e-28	2.27427e-25
Ces1d	ENSMUSG00000056973	Knock_out	Control	195.273	414.033	304.653	-1.08423	0.135864	-7.98022	1.46071e-15	1.07557e-13
Nes	ENSMUSG00000004891	Knock_out	Control	21.5156	45.5954	33.5555	-1.08387	0.355076	-3.05251	0.00226933	0.0112559
Zcchc24	ENSMUSG00000055538	Knock_out	Control	48.3298	102.312	75.3208	-1.08188	0.267066	-4.05099	5.10014e-05	0.000436637
Fbn1	ENSMUSG00000027204	Knock_out	Control	48.001	101.581	74.7913	-1.08164	0.242856	-4.45382	8.43575e-06	8.95642e-05
Armcx6	ENSMUSG00000050394	Knock_out	Control	32.4452	68.614	50.5296	-1.08064	0.323214	-3.34342	0.000827512	0.00482049
Pdxk	ENSMUSG00000032788	Knock_out	Control	60.232	127.32	93.7761	-1.07952	0.213478	-5.05682	4.26308e-07	6.26906e-06
Ggta1	ENSMUSG00000035778	Knock_out	Control	16.8853	35.6182	26.2517	-1.07729	0.397393	-2.7109	0.00671004	0.0272908
Fam114a1	ENSMUSG00000029185	Knock_out	Control	38.4032	81.0527	59.728	-1.07726	0.277702	-3.87918	0.000104808	0.000819491
Stat5b	ENSMUSG00000020919	Knock_out	Control	27.8087	58.6372	43.2229	-1.07631	0.312441	-3.44485	0.000571369	0.00353138
Ptges3-ps	ENSMUSG00000040078	Knock_out	Control	109.196	230.307	169.752	-1.07628	0.171511	-6.27527	3.49035e-10	9.82772e-09
Bpifb5	ENSMUSG00000038572	Knock_out	Control	95.0028	200.287	147.645	-1.07589	0.1733	-6.20826	5.35761e-10	1.46227e-08
Pmp22	ENSMUSG00000018217	Knock_out	Control	51.6613	108.726	80.1936	-1.07428	0.272986	-3.93528	8.30986e-05	0.000668381
Rhbg	ENSMUSG00000104445	Knock_out	Control	30.1142	63.4092	46.7617	-1.0735	0.327888	-3.27399	0.0010604	0.00593073
Pm20d1	ENSMUSG00000042251	Knock_out	Control	15.2313	31.9536	23.5924	-1.06947	0.423548	-2.52504	0.0115686	0.0423253
Cavin1	ENSMUSG00000004044	Knock_out	Control	153.293	320.764	237.028	-1.06535	0.166073	-6.41497	1.40853e-10	4.3098e-09
Esr1	ENSMUSG00000019768	Knock_out	Control	33.7591	70.626	52.1925	-1.06482	0.282049	-3.7753	0.000159814	0.00118572
Sorbs2	ENSMUSG00000031626	Knock_out	Control	60.9038	127.424	94.1641	-1.06455	0.226313	-4.70388	2.55263e-06	3.10656e-05
Aldoc	ENSMUSG00000017390	Knock_out	Control	60.903	126.592	93.7475	-1.05641	0.235023	-4.49493	6.95942e-06	7.54952e-05
Dcn	ENSMUSG00000019929	Knock_out	Control	343.771	714.754	529.262	-1.05602	0.411666	-2.56523	0.0103106	0.0384862
C1s1	ENSMUSG00000038521	Knock_out	Control	125.811	261.536	193.673	-1.05581	0.180958	-5.83457	5.39279e-09	1.17562e-07
Hsd17b3	ENSMUSG00000033122	Knock_out	Control	242.677	504.43	373.554	-1.05571	0.260593	-4.05121	5.09545e-05	0.0004366
Lamc1	ENSMUSG00000026478	Knock_out	Control	79.0842	164.331	121.708	-1.0547	0.192949	-5.46624	4.59687e-08	8.34201e-07
Tmem254a	ENSMUSG00000072676	Knock_out	Control	46.6694	96.9223	71.7958	-1.05437	0.241541	-4.3652	1.27009e-05	0.000127356
Osr1	ENSMUSG00000048387	Knock_out	Control	20.5251	42.5647	31.5449	-1.05306	0.365431	-2.88169	0.00395545	0.0176902
Fam102b	ENSMUSG00000040339	Knock_out	Control	23.8373	49.401	36.6192	-1.05073	0.363	-2.89458	0.00379668	0.0171223
Pcsk5	ENSMUSG00000024713	Knock_out	Control	19.8592	40.9728	30.416	-1.04482	0.361976	-2.88643	0.0038964	0.0174911
Tbc1d8b	ENSMUSG00000042473	Knock_out	Control	25.4922	52.5674	39.0298	-1.04472	0.331352	-3.15289	0.00161661	0.00846342
Ugt1a6b	ENSMUSG00000090145	Knock_out	Control	25.4637	52.3806	38.9221	-1.03978	0.401538	-2.58949	0.00961195	0.0364297
Hvcn1	ENSMUSG00000064267	Knock_out	Control	23.1682	47.5336	35.3509	-1.03762	0.342856	-3.0264	0.00247482	0.012079
Pkia	ENSMUSG00000027499	Knock_out	Control	15.8841	32.5899	24.237	-1.03739	0.408831	-2.53745	0.0111664	0.0411509
Msmo1	ENSMUSG00000031604	Knock_out	Control	149.614	305.72	227.667	-1.03104	0.166748	-6.18322	6.28071e-10	1.69166e-08
Fads1	ENSMUSG00000010663	Knock_out	Control	571.603	1167.75	869.679	-1.03067	0.164093	-6.28104	3.36317e-10	9.49574e-09
Adgrf5	ENSMUSG00000056492	Knock_out	Control	30.7791	62.8321	46.8056	-1.03022	0.311253	-3.3099	0.000933283	0.00532302
Klf6	ENSMUSG00000000078	Knock_out	Control	84.7222	172.978	128.85	-1.03014	0.199104	-5.17387	2.29292e-07	3.57199e-06
Nexmif	ENSMUSG00000046449	Knock_out	Control	22.8291	46.5927	34.7109	-1.02932	0.347065	-2.96579	0.00301911	0.0141941
Cyp26b1	ENSMUSG00000063415	Knock_out	Control	280.014	570.431	425.223	-1.02643	0.104258	-9.84506	7.19966e-23	1.71369e-20
Cx3cl1	ENSMUSG00000031778	Knock_out	Control	45.6883	93.0844	69.3864	-1.02628	0.262165	-3.91464	9.05394e-05	0.000720864
Kcnk1	ENSMUSG00000033998	Knock_out	Control	27.1559	55.2582	41.2071	-1.02545	0.342329	-2.99549	0.00274002	0.0131354
Asph	ENSMUSG00000028207	Knock_out	Control	56.5918	114.963	85.7776	-1.02224	0.217117	-4.70826	2.49844e-06	3.04423e-05
Pik3r1	ENSMUSG00000041417	Knock_out	Control	44.3623	89.6951	67.0287	-1.01542	0.258474	-3.92854	8.54625e-05	0.000685508
Txnip	ENSMUSG00000038393	Knock_out	Control	629.884	1270.01	949.945	-1.01164	0.0845547	-11.9643	5.46812e-33	5.59662e-30
Atp2b3	ENSMUSG00000031376	Knock_out	Control	27.7967	55.9536	41.8752	-1.0092	0.30976	-3.25802	0.00112194	0.00622049
Slc45a3	ENSMUSG00000026435	Knock_out	Control	46.6997	93.9345	70.3171	-1.00852	0.296327	-3.40341	0.000665501	0.00401379
Il1r1	ENSMUSG00000026072	Knock_out	Control	76.4841	153.825	115.154	-1.00835	0.217234	-4.64176	3.45454e-06	4.05009e-05
Tspan14	ENSMUSG00000037824	Knock_out	Control	70.1575	141.069	105.613	-1.00808	0.199878	-5.04349	4.57126e-07	6.65043e-06
Abcc4	ENSMUSG00000032849	Knock_out	Control	35.4132	71.173	53.2931	-1.00755	0.296864	-3.39397	0.00068888	0.00413166
Tmem132a	ENSMUSG00000024736	Knock_out	Control	41.3887	82.9751	62.1819	-1.00349	0.279932	-3.58477	0.00033738	0.00226283
Col6a1	ENSMUSG00000001119	Knock_out	Control	166.239	332.832	249.535	-1.00157	0.34279	-2.92181	0.00347998	0.0159649
Cavin2	ENSMUSG00000045954	Knock_out	Control	28.141	56.339	42.24	-1.00129	0.325261	-3.07842	0.00208104	0.0104691
Spen	ENSMUSG00000040761	Knock_out	Control	1055.58	2111.5	1583.54	-1.00016	0.137555	-7.27098	3.56902e-13	1.75199e-11
Fads2	ENSMUSG00000024665	Knock_out	Control	1534.75	3067.41	2301.08	-0.999021	0.123803	-8.06943	7.06287e-16	5.39466e-14
Pdha1	ENSMUSG00000031299	Knock_out	Control	68.5068	136.866	102.686	-0.998468	0.202012	-4.94261	7.70826e-07	1.06326e-05
Lrg1	ENSMUSG00000037095	Knock_out	Control	62.5473	124.887	93.7171	-0.997575	0.220613	-4.52182	6.13091e-06	6.75456e-05
Bgn	ENSMUSG00000031375	Knock_out	Control	325.468	648.942	487.205	-0.995593	0.278072	-3.58034	0.000343142	0.00229723
Ebf1	ENSMUSG00000057098	Knock_out	Control	16.5439	32.9803	24.7621	-0.995023	0.403496	-2.46601	0.0136629	0.048294
Rpl10	ENSMUSG00000008682	Knock_out	Control	149.268	296.321	222.795	-0.98901	0.154332	-6.40831	1.47139e-10	4.44511e-09
Bhlhe40	ENSMUSG00000030103	Knock_out	Control	58.2556	115.475	86.8654	-0.987462	0.232493	-4.24729	2.16376e-05	0.00020271
Entpd4	ENSMUSG00000095463	Knock_out	Control	839.481	1664.12	1251.8	-0.98717	0.167596	-5.89016	3.85825e-09	8.69807e-08
Kirrel	ENSMUSG00000041734	Knock_out	Control	46.6572	92.1502	69.4037	-0.982224	0.247835	-3.96321	7.39482e-05	0.00060428
Dbt	ENSMUSG00000000340	Knock_out	Control	64.2082	126.512	95.3599	-0.978604	0.208458	-4.69449	2.67267e-06	3.23151e-05
Bhmt	ENSMUSG00000074768	Knock_out	Control	842.314	1659.8	1251.06	-0.978594	0.156338	-6.25949	3.86232e-10	1.07861e-08
Cdon	ENSMUSG00000038119	Knock_out	Control	48.3282	95.1936	71.7609	-0.978344	0.241341	-4.05379	5.03948e-05	0.000432347
2010007H06Rik	ENSMUSG00000044694	Knock_out	Control	22.837	44.9997	33.9183	-0.978199	0.349867	-2.79592	0.00517526	0.0221673
Alg10b	ENSMUSG00000075470	Knock_out	Control	141.647	278.798	210.222	-0.977254	0.154541	-6.32359	2.55553e-10	7.4096e-09
Erdr1	ENSMUSG00000095562	Knock_out	Control	64.4993	126.855	95.6772	-0.975637	0.252565	-3.86291	0.000112042	0.000868421
Smpdl3b	ENSMUSG00000028885	Knock_out	Control	38.7313	76.0208	57.376	-0.97406	0.300835	-3.23786	0.0012043	0.00660733
Tgm2	ENSMUSG00000037820	Knock_out	Control	177.449	348.431	262.94	-0.973989	0.162693	-5.98666	2.14197e-09	5.08657e-08
Fam107a	ENSMUSG00000021750	Knock_out	Control	42.6994	83.7819	63.2406	-0.971645	0.267222	-3.6361	0.000276797	0.00191227
Junb	ENSMUSG00000052837	Knock_out	Control	177.109	347.222	262.166	-0.971306	0.353041	-2.75125	0.00593678	0.0246954
Nckap5	ENSMUSG00000049690	Knock_out	Control	25.4899	49.9133	37.7016	-0.970008	0.329674	-2.94233	0.00325756	0.0151344
Gm21858	ENSMUSG00000095135	Knock_out	Control	76.4346	149.646	113.04	-0.968897	0.212865	-4.55171	5.32126e-06	5.94575e-05
Ugt1a7c	ENSMUSG00000090124	Knock_out	Control	95.6657	187.222	141.444	-0.968682	0.18666	-5.18956	2.10788e-07	3.314e-06
Smarca1	ENSMUSG00000031099	Knock_out	Control	95.9722	187.823	141.898	-0.968672	0.1714	-5.65153	1.5903e-08	3.1483e-07
Gnl3l	ENSMUSG00000025266	Knock_out	Control	70.1577	137.173	103.666	-0.967389	0.204689	-4.72614	2.2883e-06	2.81839e-05
Slc7a8	ENSMUSG00000022180	Knock_out	Control	318.115	621.694	469.905	-0.96664	0.115051	-8.40187	4.39431e-17	4.243e-15
Hspa1b	ENSMUSG00000090877	Knock_out	Control	46.0073	89.8594	67.9334	-0.966126	0.25294	-3.81959	0.000133671	0.00101413
Ephx1	ENSMUSG00000038776	Knock_out	Control	883.437	1724.99	1304.22	-0.96542	0.187864	-5.13892	2.76317e-07	4.22736e-06
Cp	ENSMUSG00000003617	Knock_out	Control	99.9919	195.213	147.603	-0.965288	0.198844	-4.85449	1.20696e-06	1.59623e-05
Tspan15	ENSMUSG00000037031	Knock_out	Control	25.8221	50.3083	38.0652	-0.962208	0.337403	-2.8518	0.0043472	0.0191247
Dhcr24	ENSMUSG00000034926	Knock_out	Control	453.419	882.644	668.032	-0.960957	0.084599	-11.359	6.69335e-30	4.1519e-27
Dlc1	ENSMUSG00000031523	Knock_out	Control	33.1075	64.3656	48.7365	-0.958832	0.311487	-3.07824	0.00208225	0.0104727
Hs1bp3	ENSMUSG00000020605	Knock_out	Control	28.1289	54.6131	41.371	-0.957172	0.31811	-3.00893	0.00262167	0.0126791
Znf41-ps	ENSMUSG00000084350	Knock_out	Control	180.399	349.301	264.85	-0.953411	0.137575	-6.93012	4.20481e-12	1.7044e-10
Elavl3	ENSMUSG00000003410	Knock_out	Control	67.8383	131.071	99.4545	-0.949647	0.228432	-4.15723	3.22123e-05	0.000289331
Tyrobp	ENSMUSG00000030579	Knock_out	Control	23.8271	46.0306	34.9289	-0.949289	0.34389	-2.76045	0.00577222	0.0241433
Fosl2	ENSMUSG00000029135	Knock_out	Control	31.1126	60.023	45.5678	-0.947546	0.303732	-3.11968	0.00181049	0.00928375
Pank3	ENSMUSG00000018846	Knock_out	Control	255.825	493.082	374.453	-0.946766	0.111513	-8.49022	2.06245e-17	2.07972e-15
Htra1	ENSMUSG00000006205	Knock_out	Control	98.9934	190.752	144.873	-0.946588	0.199205	-4.75182	2.01592e-06	2.51834e-05
Gm38394	ENSMUSG00000094410	Knock_out	Control	78.7565	151.821	115.289	-0.946175	0.207561	-4.55855	5.15084e-06	5.79966e-05
Tmem35a	ENSMUSG00000033578	Knock_out	Control	206.187	397.013	301.6	-0.94545	0.13885	-6.80916	9.81693e-12	3.72825e-10
Thbs1	ENSMUSG00000040152	Knock_out	Control	56.5863	108.856	82.7212	-0.943995	0.223424	-4.22513	2.38807e-05	0.000221897
Il6ra	ENSMUSG00000027947	Knock_out	Control	21.5152	41.3849	31.4501	-0.942962	0.366924	-2.56991	0.0101725	0.0380608
Gpr31c	ENSMUSG00000117239	Knock_out	Control	36.3946	69.9128	53.1537	-0.941794	0.291648	-3.22922	0.00124129	0.00677218
Zeb2	ENSMUSG00000026872	Knock_out	Control	106.23	203.784	155.007	-0.939876	0.164175	-5.72484	1.03532e-08	2.14504e-07
Lamc3	ENSMUSG00000026840	Knock_out	Control	348.309	667.235	507.772	-0.93785	0.253223	-3.70365	0.00021252	0.00152268
Rarres1	ENSMUSG00000049404	Knock_out	Control	80.1082	153.362	116.735	-0.93742	0.202422	-4.63103	3.63857e-06	4.24396e-05
Gm47640	ENSMUSG00000111681	Knock_out	Control	29.4544	56.3785	42.9164	-0.935936	0.310256	-3.01666	0.00255576	0.0124032
Adamts5	ENSMUSG00000022894	Knock_out	Control	73.8168	141.192	107.505	-0.935791	0.2014	-4.64644	3.37718e-06	3.97533e-05
Vsir	ENSMUSG00000020101	Knock_out	Control	27.8161	53.0997	40.4579	-0.932145	0.352605	-2.6436	0.00820306	0.031972
Ly6e	ENSMUSG00000022587	Knock_out	Control	388.334	739.569	563.951	-0.929476	0.255833	-3.63313	0.000280005	0.00193182
Slc46a3	ENSMUSG00000029650	Knock_out	Control	21.1742	40.3381	30.7561	-0.929225	0.371958	-2.4982	0.0124826	0.0449857
Kit	ENSMUSG00000005672	Knock_out	Control	187.996	357.653	272.825	-0.927927	0.12835	-7.22965	4.84235e-13	2.31596e-11
Aldh1a1	ENSMUSG00000053279	Knock_out	Control	2123.2	4030.71	3076.96	-0.924808	0.111367	-8.30412	1.00564e-16	9.06845e-15
Scd2	ENSMUSG00000025203	Knock_out	Control	1709.03	3242.17	2475.6	-0.923806	0.0663236	-13.9288	4.23657e-44	1.44538e-40
Idh1	ENSMUSG00000025950	Knock_out	Control	418.694	793.479	606.086	-0.922461	0.110297	-8.36344	6.09133e-17	5.74606e-15
Ankrd52	ENSMUSG00000014498	Knock_out	Control	111.535	211.294	161.415	-0.921476	0.161398	-5.70935	1.13408e-08	2.32379e-07
Ugt1a6a	ENSMUSG00000054545	Knock_out	Control	389.934	738.234	564.084	-0.921038	0.115895	-7.94721	1.90765e-15	1.38474e-13
C2	ENSMUSG00000024371	Knock_out	Control	160.202	303.276	231.739	-0.920586	0.15377	-5.98678	2.14038e-09	5.08657e-08
Zhx2	ENSMUSG00000071757	Knock_out	Control	22.1735	41.9516	32.0626	-0.91998	0.355057	-2.59108	0.00956766	0.0363089
Septin8	ENSMUSG00000018398	Knock_out	Control	54.6311	103.306	78.9687	-0.919141	0.24658	-3.72756	0.000193344	0.00140346
Cdh5	ENSMUSG00000031871	Knock_out	Control	72.8216	137.56	105.191	-0.91767	0.199618	-4.59714	4.28336e-06	4.8847e-05
Pmaip1	ENSMUSG00000024521	Knock_out	Control	41.0359	77.489	59.2624	-0.91762	0.270555	-3.39162	0.00069481	0.00416113
Soga1	ENSMUSG00000055485	Knock_out	Control	65.5252	123.626	94.5756	-0.915582	0.209044	-4.37986	1.18758e-05	0.000120107
Gm18337	ENSMUSG00000112615	Knock_out	Control	89.0303	167.898	128.464	-0.915117	0.178612	-5.1235	2.99914e-07	4.54985e-06
Pck2	ENSMUSG00000040618	Knock_out	Control	44.0389	83.0261	63.5325	-0.914628	0.27655	-3.30728	0.000942082	0.00536423
Myh9	ENSMUSG00000022443	Knock_out	Control	175.089	329.927	252.508	-0.913849	0.134958	-6.77134	1.27595e-11	4.68078e-10
Mid2	ENSMUSG00000000266	Knock_out	Control	26.1585	49.2673	37.7129	-0.913809	0.34428	-2.65426	0.00794828	0.0312466
Arhgef5	ENSMUSG00000033542	Knock_out	Control	23.1696	43.6278	33.3987	-0.913075	0.36083	-2.53049	0.0113904	0.0418077
Slc25a22	ENSMUSG00000019082	Knock_out	Control	36.4235	68.5455	52.4845	-0.912792	0.298084	-3.0622	0.00219718	0.0109698
Prelp	ENSMUSG00000041577	Knock_out	Control	105.595	198.588	152.092	-0.911152	0.168839	-5.39656	6.79305e-08	1.19359e-06
Ets2	ENSMUSG00000022895	Knock_out	Control	24.4933	45.9487	35.221	-0.907796	0.33701	-2.69368	0.00706684	0.0284322
Ctsc	ENSMUSG00000030560	Knock_out	Control	39.7222	74.3868	57.0545	-0.906176	0.295499	-3.0666	0.00216509	0.0108387
S1pr3	ENSMUSG00000067586	Knock_out	Control	44.3538	82.9287	63.6412	-0.902876	0.25798	-3.49978	0.000465634	0.00297767
Plxnd1	ENSMUSG00000030123	Knock_out	Control	117.187	219.07	168.129	-0.902295	0.172842	-5.22034	1.78599e-07	2.84729e-06
Cd34	ENSMUSG00000016494	Knock_out	Control	126.473	236.324	181.399	-0.902284	0.174857	-5.16013	2.46775e-07	3.81532e-06
Hexb	ENSMUSG00000021665	Knock_out	Control	45.6776	85.3872	65.5324	-0.90199	0.255301	-3.53304	0.000410811	0.00267471
Ankhd1	ENSMUSG00000024483	Knock_out	Control	659.885	1232.91	946.397	-0.901575	0.075643	-11.9188	9.44482e-33	8.78797e-30
Extl1	ENSMUSG00000028838	Knock_out	Control	27.4672	51.2994	39.3833	-0.901084	0.322647	-2.79279	0.00522553	0.0223126
Cygb	ENSMUSG00000020810	Knock_out	Control	58.2709	108.652	83.4616	-0.898813	0.24105	-3.72874	0.000192436	0.00139736
Lamb1	ENSMUSG00000002900	Knock_out	Control	144.677	269.471	207.074	-0.897401	0.161952	-5.54117	3.00455e-08	5.66328e-07
Sema3c	ENSMUSG00000028780	Knock_out	Control	150.916	281.1	216.008	-0.89731	0.13846	-6.48063	9.13383e-11	2.89427e-09
Evc2	ENSMUSG00000050248	Knock_out	Control	30.4524	56.588	43.5202	-0.894237	0.307831	-2.90496	0.00367296	0.0166745
Adam23	ENSMUSG00000025964	Knock_out	Control	34.4405	63.9238	49.1821	-0.892676	0.314479	-2.83859	0.00453133	0.0198324
Ccng1	ENSMUSG00000020326	Knock_out	Control	100.939	187.365	144.152	-0.892634	0.173043	-5.15846	2.48989e-07	3.84085e-06
Gas1	ENSMUSG00000052957	Knock_out	Control	32.1203	59.5092	45.8148	-0.890482	0.33523	-2.65633	0.00789958	0.031103
C1ra	ENSMUSG00000055172	Knock_out	Control	107.599	199.4	153.499	-0.89032	0.185727	-4.79371	1.63723e-06	2.09201e-05
Fzd4	ENSMUSG00000049791	Knock_out	Control	43.6848	80.9635	62.3241	-0.889944	0.26534	-3.35397	0.000796598	0.00466429
Nfib	ENSMUSG00000008575	Knock_out	Control	31.4595	58.2556	44.8576	-0.889371	0.329049	-2.70285	0.00687474	0.0278335
Acvrl1	ENSMUSG00000000530	Knock_out	Control	36.7469	67.9514	52.3492	-0.886982	0.283677	-3.12674	0.00176758	0.00910246
Il17rb	ENSMUSG00000015966	Knock_out	Control	32.7693	60.5878	46.6785	-0.886925	0.304505	-2.91268	0.00358344	0.0163188
Myo1b	ENSMUSG00000018417	Knock_out	Control	52.6318	97.3498	74.9908	-0.886913	0.23627	-3.75382	0.000174161	0.00128102
Zfa-ps	ENSMUSG00000049576	Knock_out	Control	73.4685	135.503	104.486	-0.882375	0.21928	-4.02396	5.72265e-05	0.000483063
Plppr4	ENSMUSG00000044667	Knock_out	Control	46.6574	86.0135	66.3354	-0.882073	0.293739	-3.00292	0.00267406	0.0128898
Lnx1	ENSMUSG00000029228	Knock_out	Control	23.5023	43.2895	33.3959	-0.881385	0.345559	-2.55061	0.0107535	0.0398777
Nek7	ENSMUSG00000026393	Knock_out	Control	79.4456	145.958	112.702	-0.8774	0.202261	-4.33797	1.43807e-05	0.000142072
Mbnl1	ENSMUSG00000027763	Knock_out	Control	160.163	293.885	227.024	-0.875459	0.144633	-6.05297	1.42201e-09	3.51128e-08
Spon1	ENSMUSG00000038156	Knock_out	Control	229.418	420.516	324.967	-0.874155	0.138075	-6.33101	2.43555e-10	7.10196e-09
Timp3	ENSMUSG00000020044	Knock_out	Control	311.497	570.665	441.081	-0.873434	0.111737	-7.81688	5.41507e-15	3.64627e-13
Serpina3g	ENSMUSG00000041481	Knock_out	Control	150.621	275.68	213.15	-0.872517	0.180327	-4.83852	1.30807e-06	1.70875e-05
Nr3c1	ENSMUSG00000024431	Knock_out	Control	98.6149	180.459	139.537	-0.871836	0.173582	-5.02262	5.09721e-07	7.33754e-06
Abr	ENSMUSG00000017631	Knock_out	Control	143.978	263.39	203.684	-0.871468	0.143142	-6.08812	1.14245e-09	2.89789e-08
Efnb1	ENSMUSG00000031217	Knock_out	Control	124.14	227.072	175.606	-0.871391	0.172068	-5.06422	4.10071e-07	6.06076e-06
Slc44a1	ENSMUSG00000028412	Knock_out	Control	86.7219	158.673	122.697	-0.871317	0.195827	-4.44941	8.61049e-06	9.12677e-05
Laptm5	ENSMUSG00000028581	Knock_out	Control	45.6925	83.5441	64.6183	-0.871034	0.269671	-3.22998	0.00123797	0.00676127
Tgfbr3	ENSMUSG00000029287	Knock_out	Control	184.035	336.463	260.249	-0.8701	0.139141	-6.25337	4.01691e-10	1.11872e-08
Gm44126	ENSMUSG00000107770	Knock_out	Control	39.0654	71.3021	55.1838	-0.86806	0.302361	-2.87094	0.00409255	0.018196
Chsy1	ENSMUSG00000032640	Knock_out	Control	60.2455	109.81	85.0277	-0.866516	0.228035	-3.79993	0.000144739	0.00108807
Kitl	ENSMUSG00000019966	Knock_out	Control	164.144	298.646	231.395	-0.863116	0.138421	-6.23546	4.50463e-10	1.24776e-08
Nrcam	ENSMUSG00000020598	Knock_out	Control	24.1611	43.9335	34.0473	-0.862943	0.339991	-2.53814	0.0111445	0.0411045
Robo1	ENSMUSG00000022883	Knock_out	Control	93.0055	169.071	131.038	-0.862546	0.181598	-4.74975	2.03666e-06	2.5421e-05
Papss2	ENSMUSG00000024899	Knock_out	Control	42.0243	76.4063	59.2153	-0.861705	0.283177	-3.04299	0.00234239	0.0115623
Fgfr1	ENSMUSG00000031565	Knock_out	Control	116.166	210.76	163.463	-0.859518	0.157085	-5.47167	4.45821e-08	8.10475e-07
Tcea1	ENSMUSG00000033813	Knock_out	Control	117.122	212.166	164.644	-0.856541	0.18594	-4.60655	4.0941e-06	4.69766e-05
Rian	ENSMUSG00000097451	Knock_out	Control	36.4207	65.9239	51.1723	-0.856391	0.292956	-2.92327	0.00346375	0.0158975
Aoc3	ENSMUSG00000019326	Knock_out	Control	57.2655	103.533	80.399	-0.854588	0.240335	-3.55582	0.000376804	0.00248634
Ahnak	ENSMUSG00000069833	Knock_out	Control	152.267	275.223	213.745	-0.853916	0.148659	-5.74413	9.23973e-09	1.92604e-07
Parp4	ENSMUSG00000054509	Knock_out	Control	28.7998	51.9206	40.3602	-0.85065	0.322868	-2.63467	0.00842194	0.0326757
Selenbp1	ENSMUSG00000068874	Knock_out	Control	186.711	336.659	261.685	-0.85065	0.142492	-5.96982	2.37509e-09	5.55e-08
Lcn2	ENSMUSG00000026822	Knock_out	Control	2108.85	3800.2	2954.53	-0.849633	0.210356	-4.03902	5.3674e-05	0.00045621
Tpm4	ENSMUSG00000031799	Knock_out	Control	117.19	211.051	164.12	-0.848978	0.194799	-4.35822	1.31126e-05	0.00013119
Fzd5	ENSMUSG00000045005	Knock_out	Control	29.7917	53.6297	41.7107	-0.848147	0.312074	-2.71778	0.0065722	0.0267887
Xxylt1	ENSMUSG00000047434	Knock_out	Control	27.7953	49.9372	38.8662	-0.845319	0.319074	-2.64929	0.00806611	0.0315463
Arhgdib	ENSMUSG00000030220	Knock_out	Control	40.0502	71.9465	55.9983	-0.845118	0.267437	-3.16006	0.00157738	0.00829623
Mrip-ps	ENSMUSG00000098404	Knock_out	Control	218.726	392.935	305.831	-0.844643	0.1394	-6.05914	1.36848e-09	3.40373e-08
Zbtb16	ENSMUSG00000066687	Knock_out	Control	27.4738	49.287	38.3804	-0.84327	0.323328	-2.6081	0.00910471	0.0348555
Il6st	ENSMUSG00000021756	Knock_out	Control	216.154	387.71	301.932	-0.843258	0.128071	-6.58428	4.57109e-11	1.54406e-09
Shroom2	ENSMUSG00000045180	Knock_out	Control	31.7676	56.9834	44.3755	-0.842659	0.308581	-2.73076	0.00631893	0.0259945
Tmem267	ENSMUSG00000074634	Knock_out	Control	2277.1	4079.21	3178.16	-0.841118	0.144463	-5.82239	5.80109e-09	1.2566e-07
Cd47	ENSMUSG00000055447	Knock_out	Control	121.47	217.386	169.428	-0.839864	0.157703	-5.32562	1.00611e-07	1.70914e-06
Asah1	ENSMUSG00000031591	Knock_out	Control	255.516	457.316	356.416	-0.839768	0.113585	-7.39329	1.43236e-13	7.69567e-12
Cd248	ENSMUSG00000056481	Knock_out	Control	28.1368	50.1796	39.1582	-0.835625	0.332322	-2.51451	0.0119199	0.0433087
Ptgfrn	ENSMUSG00000027864	Knock_out	Control	28.7886	51.3969	40.0927	-0.835219	0.32643	-2.55865	0.0105079	0.0391513
Gm15262	ENSMUSG00000108981	Knock_out	Control	71.4922	127.464	99.4782	-0.834562	0.206897	-4.03371	5.49036e-05	0.000464604
Sdc1	ENSMUSG00000020592	Knock_out	Control	69.5039	123.782	96.6429	-0.83296	0.226573	-3.67633	0.00023661	0.00166842
Mpeg1	ENSMUSG00000046805	Knock_out	Control	164.173	292.43	228.301	-0.832905	0.142543	-5.84319	5.12102e-09	1.12476e-07
Atp2b1	ENSMUSG00000019943	Knock_out	Control	143.985	256.425	200.205	-0.832717	0.146061	-5.70117	1.18991e-08	2.42845e-07
Lifr	ENSMUSG00000054263	Knock_out	Control	242.965	432.541	337.753	-0.831983	0.127533	-6.52369	6.85985e-11	2.23957e-09
Abcc9	ENSMUSG00000030249	Knock_out	Control	34.4198	61.1541	47.7869	-0.83001	0.304544	-2.72541	0.0064221	0.0263553
Vwa5a	ENSMUSG00000023186	Knock_out	Control	41.3865	73.512	57.4493	-0.829472	0.28848	-2.87532	0.00403624	0.0179886
Cobll1	ENSMUSG00000034903	Knock_out	Control	64.5195	114.503	89.5112	-0.827627	0.239915	-3.44966	0.000561291	0.00347644
Smpd1	ENSMUSG00000037049	Knock_out	Control	67.1974	119.194	93.1955	-0.827061	0.2122	-3.89755	9.71719e-05	0.000767526
Ctsh	ENSMUSG00000032359	Knock_out	Control	98.3064	174.317	136.312	-0.826818	0.188074	-4.39623	1.10147e-05	0.000112905
Fkbp9	ENSMUSG00000029781	Knock_out	Control	252.222	446.333	349.277	-0.823688	0.122212	-6.7398	1.58601e-11	5.72587e-10
Ets1	ENSMUSG00000032035	Knock_out	Control	28.461	50.3114	39.3862	-0.821674	0.321462	-2.55605	0.0105867	0.0393874
Cnn3	ENSMUSG00000053931	Knock_out	Control	93.7074	165.567	129.637	-0.821311	0.213069	-3.85468	0.000115883	0.00089548
Ephb4	ENSMUSG00000029710	Knock_out	Control	48.6521	85.9508	67.3015	-0.820886	0.244014	-3.36409	0.000767952	0.00451593
Fads6	ENSMUSG00000044788	Knock_out	Control	65.5122	115.665	90.5886	-0.819697	0.23883	-3.43214	0.000598849	0.00366909
Gcnt4	ENSMUSG00000091387	Knock_out	Control	41.3655	73.0142	57.1898	-0.819233	0.270327	-3.03053	0.00244124	0.0119322
Akr1cl	ENSMUSG00000025955	Knock_out	Control	1115.79	1968.06	1541.93	-0.818701	0.084177	-9.72595	2.33725e-22	5.08972e-20
B3gnt2	ENSMUSG00000051650	Knock_out	Control	40.0498	70.6449	55.3474	-0.818607	0.275148	-2.97516	0.00292839	0.0138888
Trp53inp1	ENSMUSG00000028211	Knock_out	Control	183.673	323.739	253.706	-0.817625	0.127482	-6.41363	1.42093e-10	4.33616e-09
Aldh1a3	ENSMUSG00000015134	Knock_out	Control	44.682	78.7735	61.7278	-0.817177	0.268982	-3.03804	0.00238121	0.0116887
Itgb1	ENSMUSG00000025809	Knock_out	Control	529.277	932.207	730.742	-0.816675	0.0945461	-8.63785	5.72829e-18	6.55073e-16
Diaph2	ENSMUSG00000034480	Knock_out	Control	156.519	275.708	216.114	-0.816357	0.150726	-5.41616	6.0892e-08	1.082e-06
Nedd4	ENSMUSG00000032216	Knock_out	Control	944.976	1662.6	1303.79	-0.815065	0.0683787	-11.9199	9.32423e-33	8.78797e-30
Klf15	ENSMUSG00000030087	Knock_out	Control	70.8246	124.589	97.7067	-0.814736	0.204766	-3.97886	6.9247e-05	0.000570646
Icosl	ENSMUSG00000000732	Knock_out	Control	31.4457	55.276	43.3608	-0.81395	0.301926	-2.69586	0.00702078	0.0282904
Usp34	ENSMUSG00000056342	Knock_out	Control	2013.46	3538.18	2775.82	-0.813213	0.057154	-14.2285	6.10052e-46	2.49755e-42
Tmie	ENSMUSG00000049555	Knock_out	Control	40.3819	70.9217	55.6518	-0.812688	0.268669	-3.02487	0.00248744	0.0121349
Fcgr2b	ENSMUSG00000026656	Knock_out	Control	47.9984	84.2426	66.1205	-0.811763	0.250036	-3.24659	0.00116798	0.00643913
Mmgt2	ENSMUSG00000048497	Knock_out	Control	29.7906	52.2906	41.0406	-0.811751	0.320405	-2.53351	0.0112926	0.0415007
Fabp3	ENSMUSG00000028773	Knock_out	Control	1395.2	2444.02	1919.61	-0.808906	0.0777316	-10.4064	2.3183e-25	7.53263e-23
Folr1	ENSMUSG00000001827	Knock_out	Control	178.413	312.461	245.437	-0.808835	0.139523	-5.79712	6.74619e-09	1.44299e-07
Prrc2b	ENSMUSG00000039262	Knock_out	Control	198.904	348.437	273.671	-0.808386	0.131733	-6.13657	8.4323e-10	2.19605e-08
Tex16	ENSMUSG00000034555	Knock_out	Control	68.8335	120.544	94.6887	-0.80838	0.208489	-3.87733	0.000105607	0.000824476
Dag1	ENSMUSG00000039952	Knock_out	Control	584.801	1024.16	804.478	-0.80828	0.0787611	-10.2624	1.04071e-24	3.08744e-22
Samd9l	ENSMUSG00000047735	Knock_out	Control	43.6915	76.4097	60.0506	-0.805752	0.276005	-2.91934	0.00350773	0.0160526
Mfsd1	ENSMUSG00000027775	Knock_out	Control	122.453	213.923	168.188	-0.805262	0.162075	-4.96844	6.74934e-07	9.46943e-06
Atp11c	ENSMUSG00000062949	Knock_out	Control	134.035	233.743	183.889	-0.80239	0.152043	-5.2774	1.31033e-07	2.15961e-06
Serping1	ENSMUSG00000023224	Knock_out	Control	281.127	489.976	385.552	-0.801546	0.321354	-2.49428	0.0126215	0.0453822
Aebp1	ENSMUSG00000020473	Knock_out	Control	118.543	205.823	162.183	-0.796188	0.199265	-3.99562	6.4525e-05	0.000538015
Gm11766	ENSMUSG00000086924	Knock_out	Control	84.077	146.031	115.054	-0.796181	0.204811	-3.88739	0.000101327	0.000795916
Dpyd	ENSMUSG00000033308	Knock_out	Control	40.7086	70.6233	55.666	-0.794696	0.264811	-3.00099	0.00269103	0.0129399
Islr	ENSMUSG00000037206	Knock_out	Control	41.7141	72.2878	57.0009	-0.793298	0.274187	-2.89328	0.00381245	0.017182
Copz2	ENSMUSG00000018672	Knock_out	Control	42.6845	73.9442	58.3143	-0.79257	0.289397	-2.7387	0.00616835	0.0255032
Gm50373	ENSMUSG00000118251	Knock_out	Control	30.7767	53.3065	42.0416	-0.792248	0.305234	-2.59554	0.00944411	0.0359266
Zfp131	ENSMUSG00000094870	Knock_out	Control	462.009	799.147	630.578	-0.790439	0.0849431	-9.3055	1.3336e-20	2.35335e-18
Slc23a2	ENSMUSG00000027340	Knock_out	Control	61.9021	106.998	84.4499	-0.789288	0.227	-3.47703	0.000506995	0.00319526
Bptf	ENSMUSG00000040481	Knock_out	Control	976.556	1687.55	1332.05	-0.788997	0.068048	-11.5947	4.38319e-31	3.58896e-28
Col4a4	ENSMUSG00000067158	Knock_out	Control	213.494	368.889	291.192	-0.78883	0.124223	-6.3501	2.15169e-10	6.30115e-09
Atrnl1	ENSMUSG00000054843	Knock_out	Control	165.806	286.03	225.918	-0.786728	0.138642	-5.67455	1.39056e-08	2.79341e-07
Mamld1	ENSMUSG00000059401	Knock_out	Control	85.7256	147.837	116.781	-0.78635	0.18819	-4.17849	2.93457e-05	0.000266034
Ltbp4	ENSMUSG00000040488	Knock_out	Control	400.276	690.028	545.152	-0.785642	0.226939	-3.46191	0.000536354	0.00335037
Acly	ENSMUSG00000020917	Knock_out	Control	620.588	1069.44	845.017	-0.785269	0.0791572	-9.92037	3.39489e-23	8.68668e-21
Zbtb33	ENSMUSG00000048047	Knock_out	Control	40.3881	69.5769	54.9825	-0.78501	0.275808	-2.84622	0.00442415	0.019409
Aff1	ENSMUSG00000029313	Knock_out	Control	71.155	122.629	96.8918	-0.784993	0.202545	-3.87565	0.000106342	0.00082895
Pcdhga12	ENSMUSG00000102428	Knock_out	Control	196.256	338.209	267.233	-0.784673	0.139163	-5.63851	1.71523e-08	3.3728e-07
Glce	ENSMUSG00000032252	Knock_out	Control	146.269	251.788	199.028	-0.784005	0.153541	-5.10617	3.2876e-07	4.9302e-06
Cdhr5	ENSMUSG00000025497	Knock_out	Control	42.3785	72.95	57.6642	-0.7837	0.286474	-2.73568	0.00622523	0.0256761
Xiap	ENSMUSG00000025860	Knock_out	Control	73.8028	126.821	100.312	-0.781268	0.20037	-3.89912	9.65421e-05	0.000763608
Ltbp2	ENSMUSG00000002020	Knock_out	Control	88.0726	151.293	119.683	-0.781179	0.229924	-3.39755	0.000679924	0.00408513
Col4a3	ENSMUSG00000079465	Knock_out	Control	103.597	177.943	140.77	-0.780244	0.176301	-4.42563	9.61621e-06	0.000100379
Coq8a	ENSMUSG00000026489	Knock_out	Control	157.208	268.866	213.037	-0.77407	0.14509	-5.33511	9.5487e-08	1.63787e-06
Papss1	ENSMUSG00000028032	Knock_out	Control	96.6565	165.155	130.906	-0.773055	0.182865	-4.22746	2.36342e-05	0.000219805
Pip4k2b	ENSMUSG00000018547	Knock_out	Control	81.0762	138.542	109.809	-0.772914	0.197399	-3.91548	9.02239e-05	0.000718631
Adcy7	ENSMUSG00000031659	Knock_out	Control	91.7091	156.6	124.154	-0.771968	0.20001	-3.85964	0.000113554	0.000878478
Klf3	ENSMUSG00000029178	Knock_out	Control	48.6509	83.0771	65.864	-0.771339	0.271844	-2.83743	0.00454781	0.0198942
Tspan9	ENSMUSG00000030352	Knock_out	Control	31.442	53.6068	42.5244	-0.769845	0.302904	-2.54155	0.0110362	0.0407561
Plod2	ENSMUSG00000032374	Knock_out	Control	95.6683	162.928	129.298	-0.768069	0.185696	-4.13617	3.53154e-05	0.000314855
Kat6a	ENSMUSG00000031540	Knock_out	Control	330.249	561.914	446.081	-0.766469	0.106269	-7.21257	5.49047e-13	2.60766e-11
Slc27a6	ENSMUSG00000024600	Knock_out	Control	161.516	274.662	218.089	-0.766149	0.139322	-5.49913	3.81675e-08	7.06409e-07
Acadm	ENSMUSG00000062908	Knock_out	Control	208.823	355.207	282.015	-0.766138	0.125769	-6.09162	1.11774e-09	2.83872e-08
Gucy1a1	ENSMUSG00000033910	Knock_out	Control	47.9942	81.5977	64.796	-0.765715	0.258595	-2.96106	0.00306579	0.0143674
Adhfe1	ENSMUSG00000025911	Knock_out	Control	47.9975	81.5808	64.7891	-0.765447	0.251867	-3.03909	0.00237292	0.0116621
Skil	ENSMUSG00000027660	Knock_out	Control	140.986	239.571	190.278	-0.764682	0.148366	-5.15404	2.54939e-07	3.92671e-06
Nr2f2	ENSMUSG00000030551	Knock_out	Control	55.2728	93.8943	74.5836	-0.764598	0.234399	-3.26195	0.00110648	0.00615315
Ddx3x	ENSMUSG00000000787	Knock_out	Control	359.786	609.988	484.887	-0.761756	0.105788	-7.20079	5.9865e-13	2.83011e-11
Aldh1a7	ENSMUSG00000024747	Knock_out	Control	150.933	255.928	203.431	-0.761663	0.153434	-4.96412	6.90143e-07	9.64975e-06
Igf2	ENSMUSG00000048583	Knock_out	Control	133.716	226.604	180.16	-0.760783	0.152261	-4.99658	5.83574e-07	8.28416e-06
Idh2	ENSMUSG00000030541	Knock_out	Control	85.7363	145.183	115.46	-0.760075	0.192949	-3.93925	8.17379e-05	0.00065925
Ikbkg	ENSMUSG00000004221	Knock_out	Control	68.5069	115.947	92.2271	-0.758962	0.218193	-3.4784	0.000504415	0.00318193
BX666061.1	ENSMUSG00000095779	Knock_out	Control	91.3106	154.27	122.79	-0.756281	0.210887	-3.58618	0.000335553	0.00225132
Hif1a	ENSMUSG00000021109	Knock_out	Control	199.594	337.041	268.318	-0.755922	0.128164	-5.89809	3.67741e-09	8.29951e-08
Hsd17b7	ENSMUSG00000026675	Knock_out	Control	39.0626	65.9381	52.5004	-0.75549	0.282261	-2.67656	0.00743821	0.0296514
Herc3	ENSMUSG00000029804	Knock_out	Control	69.4893	117.276	93.3826	-0.754786	0.215819	-3.49731	0.000469972	0.00299979
Esrp1	ENSMUSG00000040728	Knock_out	Control	44.0136	74.2195	59.1165	-0.754051	0.275352	-2.7385	0.00617195	0.0255093
Pygo1	ENSMUSG00000034910	Knock_out	Control	35.4218	59.6584	47.5401	-0.751925	0.294919	-2.5496	0.0107846	0.0399568
Capn1	ENSMUSG00000024942	Knock_out	Control	33.4338	56.2652	44.8495	-0.751206	0.298742	-2.51457	0.0119179	0.0433087
Reps2	ENSMUSG00000040855	Knock_out	Control	56.252	94.5936	75.4228	-0.749686	0.243243	-3.08204	0.00205584	0.0103525
Clcn5	ENSMUSG00000004317	Knock_out	Control	73.135	122.849	97.9922	-0.748344	0.205734	-3.63744	0.000275364	0.00190453
Pcyox1	ENSMUSG00000029998	Knock_out	Control	120.493	202.282	161.388	-0.747278	0.165702	-4.50977	6.48982e-06	7.09272e-05
Gm15130	ENSMUSG00000079169	Knock_out	Control	119.131	199.692	159.411	-0.744751	0.165024	-4.513	6.39182e-06	6.99308e-05
Acadsb	ENSMUSG00000030861	Knock_out	Control	268.715	450.031	359.373	-0.743604	0.122428	-6.07382	1.24906e-09	3.13721e-08
Niban2	ENSMUSG00000026796	Knock_out	Control	47.0101	78.7113	62.8607	-0.743189	0.265434	-2.7999	0.00511186	0.0219417
Htra3	ENSMUSG00000029096	Knock_out	Control	158.904	265.935	212.419	-0.742838	0.156133	-4.75773	1.95787e-06	2.46025e-05
Ctsb	ENSMUSG00000021939	Knock_out	Control	735.174	1229.55	982.364	-0.741993	0.165586	-4.48101	7.42907e-06	8.00489e-05
Ntn1	ENSMUSG00000020902	Knock_out	Control	54.9572	91.8911	73.4242	-0.741917	0.245447	-3.02271	0.00250518	0.0121953
Gm37924	ENSMUSG00000102482	Knock_out	Control	77.4555	129.313	103.384	-0.739221	0.208744	-3.54128	0.000398184	0.00260994
Pde5a	ENSMUSG00000053965	Knock_out	Control	33.7586	56.2957	45.0272	-0.737688	0.296332	-2.48939	0.0127961	0.045862
Sv2c	ENSMUSG00000051111	Knock_out	Control	132.368	220.559	176.464	-0.736942	0.167215	-4.40715	1.04741e-05	0.000107958
Sult1a1	ENSMUSG00000030711	Knock_out	Control	61.572	102.616	82.0939	-0.736873	0.226778	-3.24931	0.00115686	0.00638472
Tbc1d9b	ENSMUSG00000036644	Knock_out	Control	346.871	577.909	462.39	-0.736631	0.103	-7.15177	8.56681e-13	3.8883e-11
Atm	ENSMUSG00000034218	Knock_out	Control	108.571	180.518	144.545	-0.733566	0.170707	-4.29723	1.72944e-05	0.000166674
Gm16270	ENSMUSG00000089775	Knock_out	Control	80.7522	134.036	107.394	-0.731545	0.205736	-3.55575	0.000376898	0.00248634
Pxylp1	ENSMUSG00000043587	Knock_out	Control	59.2401	98.2721	78.7561	-0.730083	0.230812	-3.16311	0.00156093	0.0082224
Elovl5	ENSMUSG00000032349	Knock_out	Control	700.775	1160.99	930.881	-0.72837	0.157851	-4.61427	3.94473e-06	4.55159e-05
Myrf	ENSMUSG00000036098	Knock_out	Control	47.011	77.8254	62.4182	-0.72793	0.270225	-2.69379	0.00706441	0.0284322
Itgav	ENSMUSG00000027087	Knock_out	Control	68.1852	112.939	90.5619	-0.72793	0.216022	-3.3697	0.000752499	0.00444807
Zfp729b	ENSMUSG00000058093	Knock_out	Control	48.962	80.922	64.942	-0.72468	0.263562	-2.74956	0.00596752	0.024798
Atrx	ENSMUSG00000031229	Knock_out	Control	122.119	201.813	161.966	-0.724118	0.171135	-4.23127	2.32376e-05	0.00021651
Gm13941	ENSMUSG00000079170	Knock_out	Control	173.747	286.774	230.261	-0.722868	0.145947	-4.95295	7.30973e-07	1.01375e-05
Zfp729a	ENSMUSG00000021510	Knock_out	Control	45.0008	74.2647	59.6327	-0.722615	0.260605	-2.77284	0.005557	0.0234202
Pard3b	ENSMUSG00000052062	Knock_out	Control	98.6362	162.602	130.619	-0.721007	0.176606	-4.08257	4.45405e-05	0.000386824
Rock2	ENSMUSG00000020580	Knock_out	Control	248.595	409.248	328.921	-0.719032	0.123874	-5.80457	6.45331e-09	1.38324e-07
Wnk1	ENSMUSG00000045962	Knock_out	Control	4472.3	7356.42	5914.36	-0.717933	0.0458192	-15.6688	2.47138e-55	1.26473e-51
Gm11981	ENSMUSG00000086808	Knock_out	Control	2559.25	4209.41	3384.33	-0.717886	0.140853	-5.09671	3.45604e-07	5.16389e-06
Stard5	ENSMUSG00000046027	Knock_out	Control	68.5184	112.677	90.5976	-0.717396	0.250283	-2.86634	0.00415251	0.0184266
Itga6	ENSMUSG00000027111	Knock_out	Control	119.16	195.894	157.527	-0.717102	0.168274	-4.26152	2.03038e-05	0.000191706
Secisbp2l	ENSMUSG00000035093	Knock_out	Control	184.345	302.986	243.665	-0.716962	0.128826	-5.56537	2.616e-08	5.0093e-07
Ptprb	ENSMUSG00000020154	Knock_out	Control	57.6029	94.6964	76.1497	-0.716875	0.251865	-2.84627	0.0044235	0.019409
Dock1	ENSMUSG00000058325	Knock_out	Control	94.6422	155.555	125.099	-0.716737	0.191484	-3.74307	0.000181787	0.00132947
Zfp981	ENSMUSG00000056300	Knock_out	Control	76.4422	125.646	101.044	-0.716539	0.201695	-3.55258	0.000381478	0.00251493
Irak1	ENSMUSG00000031392	Knock_out	Control	83.7652	137.64	110.703	-0.716434	0.218396	-3.28044	0.00103646	0.00581749
Xylt1	ENSMUSG00000030657	Knock_out	Control	52.9521	86.9907	69.9714	-0.715807	0.237312	-3.01631	0.00255869	0.0124085
Csf1	ENSMUSG00000014599	Knock_out	Control	54.9319	90.1941	72.563	-0.715586	0.243276	-2.94145	0.00326679	0.0151635
Efcab7	ENSMUSG00000073791	Knock_out	Control	224.402	368.257	296.329	-0.714753	0.11872	-6.02052	1.73858e-09	4.21169e-08
Dock8	ENSMUSG00000052085	Knock_out	Control	120.814	197.936	159.375	-0.712091	0.167528	-4.25058	2.13222e-05	0.000200122
Sgk1	ENSMUSG00000019970	Knock_out	Control	52.3001	85.6713	68.9857	-0.711693	0.244974	-2.90518	0.00367046	0.0166669
Gm5799	ENSMUSG00000091477	Knock_out	Control	74.7976	122.207	98.5024	-0.708338	0.20027	-3.53692	0.00040482	0.00264412
Slc26a7	ENSMUSG00000040569	Knock_out	Control	143.277	233.871	188.574	-0.706687	0.161793	-4.36784	1.25479e-05	0.000126157
Ar	ENSMUSG00000046532	Knock_out	Control	87.022	141.86	114.441	-0.704925	0.19258	-3.66044	0.000251785	0.00176146
Trmt2b	ENSMUSG00000067369	Knock_out	Control	56.5895	92.2332	74.4114	-0.704793	0.232983	-3.02509	0.00248559	0.0121287
Ern1	ENSMUSG00000020715	Knock_out	Control	120.463	196.199	158.331	-0.703608	0.162155	-4.3391	1.43069e-05	0.000141547
H6pd	ENSMUSG00000028980	Knock_out	Control	139.33	226.843	183.087	-0.703094	0.151527	-4.64005	3.48326e-06	4.07908e-05
Slc7a2	ENSMUSG00000031596	Knock_out	Control	86.7219	141.07	113.896	-0.702379	0.200734	-3.49905	0.000466913	0.00298399
2900026A02Rik	ENSMUSG00000051339	Knock_out	Control	82.7563	134.68	108.718	-0.702316	0.202781	-3.46342	0.000533364	0.00333598
Psme1	ENSMUSG00000022216	Knock_out	Control	160.539	260.995	210.767	-0.700885	0.158844	-4.41241	1.02227e-05	0.000105686
Kctd12	ENSMUSG00000098557	Knock_out	Control	286.583	465.825	376.204	-0.700602	0.112948	-6.20285	5.5449e-10	1.50712e-08
Zfp871	ENSMUSG00000024298	Knock_out	Control	61.9055	100.539	81.222	-0.699916	0.229408	-3.05097	0.00228101	0.0113111
Kif1c	ENSMUSG00000020821	Knock_out	Control	277.698	451.039	364.368	-0.699689	0.110638	-6.32412	2.54672e-10	7.39453e-09
Eif2s3x	ENSMUSG00000035150	Knock_out	Control	135.05	219.018	177.034	-0.697832	0.164601	-4.23954	2.23977e-05	0.000209352
Fermt2	ENSMUSG00000037712	Knock_out	Control	148.266	240.353	194.309	-0.697131	0.148043	-4.70898	2.48963e-06	3.0353e-05
Creb3l2	ENSMUSG00000038648	Knock_out	Control	59.5904	96.5569	78.0737	-0.696562	0.23808	-2.92575	0.00343623	0.0157925
Stxbp4	ENSMUSG00000020546	Knock_out	Control	50.6568	81.9774	66.3171	-0.694445	0.265691	-2.61373	0.00895586	0.0343952
Asah2	ENSMUSG00000024887	Knock_out	Control	58.2472	94.2642	76.2557	-0.694437	0.228679	-3.03674	0.00239155	0.0117335
Pxdn	ENSMUSG00000020674	Knock_out	Control	45.6837	73.8813	59.7825	-0.693968	0.266671	-2.60234	0.00925899	0.0353444
Reep3	ENSMUSG00000019873	Knock_out	Control	115.195	186.119	150.657	-0.692342	0.17391	-3.98104	6.86158e-05	0.00056692
Eif4a-ps4	ENSMUSG00000101188	Knock_out	Control	411.275	664.533	537.904	-0.692302	0.208154	-3.32591	0.00088131	0.00508038
Vcam1	ENSMUSG00000027962	Knock_out	Control	614.699	992.212	803.456	-0.69072	0.188451	-3.66525	0.000247096	0.00173102
Aldh1l1	ENSMUSG00000030088	Knock_out	Control	291.928	470.729	381.328	-0.689467	0.112232	-6.14321	8.08683e-10	2.11685e-08
Ttc38	ENSMUSG00000035944	Knock_out	Control	55.2657	89.0773	72.1715	-0.689418	0.248136	-2.77839	0.00546294	0.0231094
Ptprf	ENSMUSG00000033295	Knock_out	Control	376.645	607.415	492.03	-0.689326	0.099926	-6.89837	5.2603e-12	2.09899e-10
Slc30a7	ENSMUSG00000054414	Knock_out	Control	98.9613	159.568	129.265	-0.689148	0.176817	-3.89751	9.71874e-05	0.000767526
Dmd	ENSMUSG00000045103	Knock_out	Control	77.1072	124.24	100.673	-0.688081	0.198255	-3.47068	0.000519145	0.00325779
Tet3	ENSMUSG00000034832	Knock_out	Control	66.204	106.658	86.4311	-0.687765	0.219097	-3.13909	0.00169476	0.00879
Tmem176a	ENSMUSG00000023367	Knock_out	Control	274.706	442.252	358.479	-0.68722	0.131825	-5.21313	1.85681e-07	2.94642e-06
Zfp518a	ENSMUSG00000049164	Knock_out	Control	325.673	523.933	424.803	-0.685924	0.100965	-6.79369	1.09297e-11	4.08096e-10
Bmpr2	ENSMUSG00000067336	Knock_out	Control	128.404	206.565	167.484	-0.685697	0.156538	-4.38039	1.18467e-05	0.000120039
Adh1	ENSMUSG00000074207	Knock_out	Control	71.4952	114.81	93.1528	-0.682598	0.225294	-3.02981	0.00244708	0.0119579
Cbx2	ENSMUSG00000025577	Knock_out	Control	71.4863	114.714	93.1004	-0.681748	0.211563	-3.22244	0.00127103	0.00690864
Cit	ENSMUSG00000029516	Knock_out	Control	599.995	962.461	781.228	-0.681638	0.0801296	-8.50669	1.78964e-17	1.83953e-15
Got2	ENSMUSG00000031672	Knock_out	Control	167.787	268.588	218.187	-0.679003	0.139383	-4.8715	1.10752e-06	1.47597e-05
Kdm5c	ENSMUSG00000025332	Knock_out	Control	185.034	296.278	240.656	-0.67897	0.137699	-4.93081	8.18873e-07	1.12273e-05
Nid1	ENSMUSG00000005397	Knock_out	Control	289.313	462.816	376.065	-0.677943	0.129485	-5.23567	1.6439e-07	2.64506e-06
Runx3	ENSMUSG00000070691	Knock_out	Control	147.929	236.544	192.236	-0.677021	0.151654	-4.46424	8.03544e-06	8.57141e-05
Furin	ENSMUSG00000030530	Knock_out	Control	230.337	367.835	299.086	-0.675101	0.118139	-5.71444	1.10068e-08	2.26898e-07
Zadh2	ENSMUSG00000049090	Knock_out	Control	178.72	285.314	232.017	-0.675001	0.137027	-4.92604	8.39145e-07	1.14515e-05
C1qtnf6	ENSMUSG00000022440	Knock_out	Control	44.6935	71.3655	58.0295	-0.674795	0.275084	-2.45305	0.0141652	0.0495914
Bmpr1a	ENSMUSG00000021796	Knock_out	Control	247.552	395.103	321.327	-0.674359	0.115688	-5.82912	5.57209e-09	1.21212e-07
Gpd1l	ENSMUSG00000050627	Knock_out	Control	85.7054	136.7	111.203	-0.673997	0.199455	-3.3792	0.000726981	0.00431376
Eps8	ENSMUSG00000015766	Knock_out	Control	219.768	350.654	285.211	-0.673771	0.127265	-5.29425	1.19505e-07	1.98722e-06
Lama2	ENSMUSG00000019899	Knock_out	Control	268.109	427.326	347.717	-0.672545	0.115761	-5.80979	6.25527e-09	1.34501e-07
Stard4	ENSMUSG00000024378	Knock_out	Control	67.845	108.094	87.9696	-0.671256	0.22367	-3.0011	0.00269007	0.0129388
Nrip1	ENSMUSG00000048490	Knock_out	Control	99.6117	158.581	129.096	-0.670653	0.182867	-3.66743	0.000245	0.00171693
Tcn2	ENSMUSG00000020432	Knock_out	Control	202.543	322.268	262.406	-0.669766	0.133146	-5.0303	4.8972e-07	7.0845e-06
Agps	ENSMUSG00000042410	Knock_out	Control	138.655	220.518	179.587	-0.669266	0.167883	-3.98649	6.70569e-05	0.000555956
Wnk3	ENSMUSG00000041245	Knock_out	Control	216.106	343.749	279.927	-0.669162	0.129015	-5.18669	2.14069e-07	3.36042e-06
Washc5	ENSMUSG00000022350	Knock_out	Control	116.173	184.664	150.418	-0.669036	0.170609	-3.92145	8.80179e-05	0.00070325
Arhgap5	ENSMUSG00000035133	Knock_out	Control	1264.17	2009.86	1637.02	-0.668924	0.0636699	-10.5061	8.09498e-26	2.959e-23
Galnt2	ENSMUSG00000089704	Knock_out	Control	135.732	215.667	175.699	-0.668407	0.16937	-3.94643	7.9325e-05	0.000642574
Sh3pxd2a	ENSMUSG00000053617	Knock_out	Control	63.5557	100.945	82.2504	-0.667436	0.225075	-2.96539	0.00302301	0.0141986
Ece1	ENSMUSG00000057530	Knock_out	Control	192.958	306.425	249.691	-0.667234	0.1306	-5.10899	3.2389e-07	4.86072e-06
Lysmd3	ENSMUSG00000035840	Knock_out	Control	83.0691	131.867	107.468	-0.666745	0.193997	-3.43688	0.00058845	0.00361729
Adi1	ENSMUSG00000020629	Knock_out	Control	68.8483	109.283	89.0656	-0.666483	0.229862	-2.8995	0.00373762	0.0169081
Npc1	ENSMUSG00000024413	Knock_out	Control	66.2147	105.044	85.6293	-0.665456	0.234206	-2.84133	0.00449262	0.0196858
Bdp1	ENSMUSG00000049658	Knock_out	Control	138.995	220.139	179.567	-0.663348	0.154285	-4.29951	1.71178e-05	0.000165128
Ammecr1	ENSMUSG00000042225	Knock_out	Control	69.1711	109.53	89.3505	-0.663255	0.209066	-3.17246	0.00151152	0.0080054
Arsb	ENSMUSG00000042082	Knock_out	Control	127.076	201.015	164.046	-0.66185	0.161219	-4.10527	4.03838e-05	0.000353574
Jcad	ENSMUSG00000033960	Knock_out	Control	990.537	1566.24	1278.39	-0.660806	0.0728291	-9.07339	1.15372e-19	1.77569e-17
Sash1	ENSMUSG00000015305	Knock_out	Control	138.977	219.748	179.363	-0.660428	0.161246	-4.09578	4.20745e-05	0.000366808
Myo9a	ENSMUSG00000039585	Knock_out	Control	1533.61	2423.78	1978.69	-0.660278	0.053998	-12.2278	2.20786e-34	2.82468e-31
Svil	ENSMUSG00000024236	Knock_out	Control	112.199	177.303	144.751	-0.659874	0.169432	-3.89462	9.83535e-05	0.000775837
Tshz1	ENSMUSG00000046982	Knock_out	Control	137.679	217.524	177.602	-0.659766	0.149408	-4.41587	1.00606e-05	0.000104221
E2f6	ENSMUSG00000057469	Knock_out	Control	68.521	108.243	88.3822	-0.659743	0.215039	-3.06801	0.00215488	0.0107929
Prkd3	ENSMUSG00000024070	Knock_out	Control	180.696	285.413	233.055	-0.659465	0.13302	-4.95763	7.13569e-07	9.94334e-06
Qser1	ENSMUSG00000074994	Knock_out	Control	457.668	722.887	590.277	-0.659337	0.0964386	-6.83686	8.09488e-12	3.09724e-10
Zdhhc9	ENSMUSG00000036985	Knock_out	Control	155.866	246.154	201.01	-0.659135	0.146732	-4.49209	7.0527e-06	7.63856e-05
Mettl7a1	ENSMUSG00000054619	Knock_out	Control	73.8278	116.561	95.1942	-0.659021	0.221632	-2.9735	0.00294428	0.0139351
Cmtm3	ENSMUSG00000031875	Knock_out	Control	101.618	160.409	131.014	-0.658926	0.18984	-3.47095	0.000518611	0.00325643
Top2b	ENSMUSG00000017485	Knock_out	Control	474.92	749.593	612.257	-0.658285	0.086648	-7.59723	3.02535e-14	1.83222e-12
Ctsd	ENSMUSG00000007891	Knock_out	Control	961.522	1516.5	1239.01	-0.657356	0.0676996	-9.70989	2.73629e-22	5.89598e-20
Dck	ENSMUSG00000029366	Knock_out	Control	47.9793	75.6996	61.8394	-0.657224	0.26505	-2.47962	0.0131523	0.0468142
Tmem184b	ENSMUSG00000009035	Knock_out	Control	79.4192	125.226	102.323	-0.656885	0.201446	-3.26084	0.00111082	0.00617389
Acadl	ENSMUSG00000026003	Knock_out	Control	271.427	427.787	349.607	-0.656552	0.116056	-5.65721	1.53855e-08	3.0696e-07
Arl5a	ENSMUSG00000036093	Knock_out	Control	95.974	151.277	123.626	-0.656223	0.179333	-3.65925	0.000252951	0.00176841
Ldlrap1	ENSMUSG00000037295	Knock_out	Control	45.0157	70.8947	57.9552	-0.655577	0.265864	-2.46584	0.0136693	0.0483014
Chdh	ENSMUSG00000015970	Knock_out	Control	504.767	794.717	649.742	-0.654837	0.0922502	-7.09849	1.26131e-12	5.57648e-11
H2-Eb1	ENSMUSG00000060586	Knock_out	Control	79.4741	125.037	102.256	-0.654416	0.249623	-2.62161	0.00875145	0.0337558
Casp8ap2	ENSMUSG00000028282	Knock_out	Control	175.447	276.027	225.737	-0.653561	0.156464	-4.17706	2.95298e-05	0.000267585
Pag1	ENSMUSG00000027508	Knock_out	Control	95.6302	150.412	123.021	-0.652757	0.194942	-3.34847	0.000812589	0.00474443
Cnot1	ENSMUSG00000036550	Knock_out	Control	5760.21	9053.41	7406.81	-0.6523	0.051514	-12.6626	9.53122e-37	1.95104e-33
Dusp6	ENSMUSG00000019960	Knock_out	Control	74.4668	117.003	95.7347	-0.651477	0.205469	-3.17069	0.00152076	0.00804601
Olfml2b	ENSMUSG00000038463	Knock_out	Control	127.452	200.109	163.781	-0.65103	0.178724	-3.64265	0.000269843	0.0018718
Cyb5r4	ENSMUSG00000032872	Knock_out	Control	1139.73	1789.65	1464.69	-0.650971	0.0625826	-10.4018	2.43291e-25	7.78151e-23
Hsd17b12	ENSMUSG00000027195	Knock_out	Control	224.744	352.669	288.707	-0.650095	0.13364	-4.86453	1.14729e-06	1.52402e-05
Col4a2	ENSMUSG00000031503	Knock_out	Control	246.256	386.128	316.192	-0.648832	0.119812	-5.41542	6.11459e-08	1.08557e-06
Fstl1	ENSMUSG00000022816	Knock_out	Control	131.083	205.51	168.297	-0.64877	0.162673	-3.98819	6.6579e-05	0.000553338
Calu	ENSMUSG00000029767	Knock_out	Control	456.103	713.905	585.004	-0.646487	0.0892958	-7.23983	4.4925e-13	2.1638e-11
Enpp5	ENSMUSG00000023960	Knock_out	Control	334.658	523.537	429.098	-0.645846	0.121593	-5.31153	1.0871e-07	1.827e-06
Shisa5	ENSMUSG00000025647	Knock_out	Control	83.0816	129.915	106.498	-0.644944	0.195866	-3.29278	0.000992012	0.00560024
Rap2c	ENSMUSG00000050029	Knock_out	Control	69.8333	109.158	89.4959	-0.644753	0.214904	-3.00019	0.00269809	0.0129678
Klf11	ENSMUSG00000020653	Knock_out	Control	55.2563	86.2415	70.7489	-0.64218	0.247818	-2.59134	0.00956032	0.0362944
Med13l	ENSMUSG00000018076	Knock_out	Control	290.525	453.033	371.779	-0.640622	0.131417	-4.87474	1.08953e-06	1.4548e-05
Mcm2	ENSMUSG00000002870	Knock_out	Control	184.671	287.878	236.275	-0.640299	0.136548	-4.68919	2.7429e-06	3.30693e-05
Cln5	ENSMUSG00000022125	Knock_out	Control	74.8012	116.553	95.6771	-0.639928	0.204286	-3.13251	0.0017332	0.00896603
Ndst1	ENSMUSG00000054008	Knock_out	Control	239.671	373.397	306.534	-0.639438	0.138441	-4.61886	3.85852e-06	4.46995e-05
Gnaq	ENSMUSG00000024639	Knock_out	Control	129.096	201.108	165.102	-0.639088	0.170769	-3.7424	0.000182268	0.00133203
Lipa	ENSMUSG00000024781	Knock_out	Control	67.1717	104.592	85.882	-0.63868	0.227391	-2.80874	0.00497365	0.0214248
Mecp2	ENSMUSG00000031393	Knock_out	Control	74.7875	116.357	95.5724	-0.637211	0.219675	-2.9007	0.00372333	0.0168695
Maml1	ENSMUSG00000050567	Knock_out	Control	131.716	204.776	168.246	-0.636675	0.159987	-3.97954	6.90485e-05	0.00056924
Dzip3	ENSMUSG00000064061	Knock_out	Control	249.174	387.37	318.272	-0.636446	0.126271	-5.04031	4.64775e-07	6.74282e-06
Ldlr	ENSMUSG00000032193	Knock_out	Control	66.1949	102.877	84.536	-0.636276	0.232643	-2.73499	0.0062383	0.0257196
Rad51ap2	ENSMUSG00000086022	Knock_out	Control	88.0315	136.745	112.388	-0.635808	0.189783	-3.35018	0.000807578	0.00472183
Ylpm1	ENSMUSG00000021244	Knock_out	Control	1833.51	2849.15	2341.33	-0.635799	0.0531306	-11.9667	5.30854e-33	5.59662e-30
B2m	ENSMUSG00000060802	Knock_out	Control	396.874	616.534	506.704	-0.63554	0.219872	-2.89051	0.00384619	0.017309
Septin11	ENSMUSG00000058013	Knock_out	Control	60.9177	94.5213	77.7195	-0.634224	0.23931	-2.65022	0.00804385	0.0314833
Casq2	ENSMUSG00000027861	Knock_out	Control	54.2868	84.231	69.2589	-0.63399	0.245322	-2.58432	0.00975723	0.0368438
Peg3	ENSMUSG00000002265	Knock_out	Control	73.82	114.478	94.149	-0.633425	0.212966	-2.9743	0.00293661	0.0139097
Rassf4	ENSMUSG00000042129	Knock_out	Control	53.2889	82.5418	67.9153	-0.631621	0.241825	-2.61189	0.00900438	0.0345427
Ikbip	ENSMUSG00000019975	Knock_out	Control	54.6118	84.6126	69.6122	-0.631592	0.246143	-2.56596	0.0102891	0.0384339
Abca3	ENSMUSG00000024130	Knock_out	Control	120.493	186.617	153.555	-0.630995	0.176851	-3.56794	0.000359792	0.00238724
Kdr	ENSMUSG00000062960	Knock_out	Control	46.6668	72.2534	59.4601	-0.630792	0.255017	-2.47353	0.0133786	0.0474791
Arl15	ENSMUSG00000042348	Knock_out	Control	47.3201	73.2743	60.2972	-0.63073	0.257413	-2.45026	0.0142751	0.0498802
Igf1r	ENSMUSG00000005533	Knock_out	Control	186.678	288.919	237.799	-0.629912	0.13363	-4.71386	2.43069e-06	2.96874e-05
Ndrg2	ENSMUSG00000004558	Knock_out	Control	172.452	266.82	219.636	-0.629655	0.140653	-4.47667	7.58157e-06	8.15527e-05
Dipk2a	ENSMUSG00000045414	Knock_out	Control	52.9573	81.9314	67.4443	-0.629606	0.252091	-2.49754	0.012506	0.0450541
Gm20634	ENSMUSG00000070392	Knock_out	Control	121.802	188.355	155.078	-0.629292	0.162947	-3.86194	0.000112491	0.000871573
Zfp770	ENSMUSG00000040321	Knock_out	Control	106.878	165.284	136.081	-0.628641	0.179778	-3.49676	0.000470949	0.00300322
Gne	ENSMUSG00000028479	Knock_out	Control	59.9057	92.5862	76.246	-0.628115	0.228283	-2.75148	0.00593271	0.0246834
Plec	ENSMUSG00000022565	Knock_out	Control	5214.41	8058.16	6636.29	-0.627935	0.12977	-4.83885	1.30595e-06	1.70708e-05
Klf13	ENSMUSG00000052040	Knock_out	Control	71.5132	110.471	90.9923	-0.627818	0.248631	-2.5251	0.0115664	0.0423248
Zbtb39	ENSMUSG00000044617	Knock_out	Control	114.509	176.975	145.742	-0.627736	0.1666	-3.76792	0.000164614	0.0012178
Amotl2	ENSMUSG00000032531	Knock_out	Control	55.6153	85.9176	70.7665	-0.627629	0.256124	-2.45048	0.0142664	0.0498606
Pdlim2	ENSMUSG00000022090	Knock_out	Control	56.9343	87.9095	72.4219	-0.626866	0.249977	-2.5077	0.0121521	0.0440123
Kank2	ENSMUSG00000032194	Knock_out	Control	173.432	267.822	220.627	-0.62684	0.138319	-4.53183	5.84739e-06	6.48759e-05
Wdfy4	ENSMUSG00000051506	Knock_out	Control	277.653	428.797	353.225	-0.626812	0.11408	-5.49448	3.9186e-08	7.22647e-07
Uba1y	ENSMUSG00000069053	Knock_out	Control	280.33	432.754	356.542	-0.626614	0.11217	-5.58629	2.31971e-08	4.47544e-07
Prss35	ENSMUSG00000033491	Knock_out	Control	136.038	209.918	172.978	-0.625667	0.157744	-3.96634	7.29842e-05	0.000597834
Gm50321	ENSMUSG00000118383	Knock_out	Control	88.3455	136.341	112.343	-0.625551	0.211436	-2.95859	0.00309051	0.01447
Crim1	ENSMUSG00000024074	Knock_out	Control	54.2664	83.7312	68.9988	-0.624912	0.250088	-2.49877	0.0124626	0.0449295
Cep68	ENSMUSG00000044066	Knock_out	Control	172.113	265.394	218.754	-0.624882	0.138911	-4.49844	6.8453e-06	7.43754e-05
Tceal9	ENSMUSG00000042712	Knock_out	Control	297.526	458.748	378.137	-0.624821	0.112721	-5.54305	2.97243e-08	5.61825e-07
Serinc1	ENSMUSG00000019877	Knock_out	Control	556.338	857.775	707.057	-0.624691	0.081797	-7.63709	2.22187e-14	1.36582e-12
Gm37912	ENSMUSG00000104312	Knock_out	Control	291.876	450.052	370.964	-0.624594	0.115554	-5.40521	6.47341e-08	1.14629e-06
Atp2b4	ENSMUSG00000026463	Knock_out	Control	1258.16	1939.88	1599.02	-0.624542	0.0674858	-9.25443	2.15376e-20	3.67396e-18
Cpt1a	ENSMUSG00000024900	Knock_out	Control	478.949	738.368	608.659	-0.624508	0.0935641	-6.67465	2.47826e-11	8.68665e-10
Sos2	ENSMUSG00000034801	Knock_out	Control	166.13	255.965	211.048	-0.623834	0.13973	-4.46456	8.02344e-06	8.56307e-05
Arhgap32	ENSMUSG00000041444	Knock_out	Control	249.523	384.527	317.025	-0.623655	0.117428	-5.31095	1.09056e-07	1.83132e-06
Fam120a	ENSMUSG00000038014	Knock_out	Control	373.652	575.311	474.482	-0.622355	0.104109	-5.97792	2.26011e-09	5.33616e-08
Usf3	ENSMUSG00000068284	Knock_out	Control	225.68	347.405	286.542	-0.622207	0.12577	-4.94718	7.52968e-07	1.04144e-05
Zfp609	ENSMUSG00000040524	Knock_out	Control	602.99	927.775	765.383	-0.62135	0.0905225	-6.86403	6.6943e-12	2.62514e-10
Slc7a1	ENSMUSG00000041313	Knock_out	Control	347.836	534.909	441.373	-0.621091	0.100934	-6.15342	7.58301e-10	2.00031e-08
Tmx3	ENSMUSG00000024614	Knock_out	Control	129.395	198.952	164.173	-0.621019	0.163414	-3.80028	0.000144531	0.0010869
Mcam	ENSMUSG00000032135	Knock_out	Control	163.524	251.285	207.405	-0.619678	0.160802	-3.85368	0.000116356	0.000898458
Tent4a	ENSMUSG00000034575	Knock_out	Control	157.176	241.459	199.317	-0.619292	0.153831	-4.0258	5.67831e-05	0.000479754
Ap1g1	ENSMUSG00000031731	Knock_out	Control	545.08	836.964	691.022	-0.61867	0.0822577	-7.52112	5.43095e-14	3.10535e-12
Sox13	ENSMUSG00000070643	Knock_out	Control	66.1842	101.62	83.9022	-0.618367	0.218496	-2.8301	0.00465332	0.0203012
Enpp2	ENSMUSG00000022425	Knock_out	Control	241.93	371.38	306.655	-0.618254	0.115485	-5.35354	8.62519e-08	1.49354e-06
Dnajc13	ENSMUSG00000032560	Knock_out	Control	453.087	695.286	574.186	-0.617686	0.0875387	-7.05615	1.71174e-12	7.31509e-11
Syne2	ENSMUSG00000063450	Knock_out	Control	1067.33	1636.99	1352.16	-0.616838	0.0758132	-8.13629	4.07572e-16	3.3372e-14
Palld	ENSMUSG00000058056	Knock_out	Control	302.2	463.349	382.775	-0.616574	0.108392	-5.68839	1.28242e-08	2.59399e-07
Smc1a	ENSMUSG00000041133	Knock_out	Control	106.586	163.451	135.018	-0.616325	0.187999	-3.27834	0.00104418	0.00585265
Cmtm4	ENSMUSG00000096188	Knock_out	Control	76.7826	117.679	97.231	-0.615615	0.214526	-2.86965	0.00410929	0.0182585
Cd24a	ENSMUSG00000047139	Knock_out	Control	67.8371	103.947	85.8919	-0.615493	0.23653	-2.60218	0.0092634	0.0353508
Lonrf3	ENSMUSG00000016239	Knock_out	Control	173.425	265.661	219.543	-0.614955	0.146583	-4.19526	2.72555e-05	0.000249294
Gm42653	ENSMUSG00000106549	Knock_out	Control	108.205	165.729	136.967	-0.614497	0.185635	-3.31024	0.000932164	0.00531811
Spg11	ENSMUSG00000033396	Knock_out	Control	264.787	405.346	335.066	-0.614321	0.126757	-4.84643	1.25702e-06	1.6505e-05
Setd1b	ENSMUSG00000038384	Knock_out	Control	550.69	842.778	696.734	-0.613816	0.0885186	-6.93432	4.08187e-12	1.66115e-10
Mgst1	ENSMUSG00000008540	Knock_out	Control	348.544	533.376	440.96	-0.613764	0.116668	-5.26078	1.43446e-07	2.33599e-06
Gm44168	ENSMUSG00000108049	Knock_out	Control	95.6341	146.388	121.011	-0.613618	0.190665	-3.21831	0.00128949	0.00698859
Prr14l	ENSMUSG00000054280	Knock_out	Control	378.927	579.811	479.369	-0.613261	0.105285	-5.82476	5.7196e-09	1.24289e-07
Ano6	ENSMUSG00000064210	Knock_out	Control	116.489	178.196	147.342	-0.613174	0.166633	-3.67978	0.000233432	0.00164941
Gm14569	ENSMUSG00000091556	Knock_out	Control	1736.56	2655.38	2195.97	-0.612575	0.0534578	-11.459	2.11843e-30	1.54873e-27
Pom121l2	ENSMUSG00000016982	Knock_out	Control	2256.05	3449.35	2852.7	-0.612383	0.0570194	-10.7399	6.61053e-27	2.55316e-24
Lgals3bp	ENSMUSG00000033880	Knock_out	Control	121.161	185.218	153.19	-0.612321	0.173976	-3.51958	0.000432236	0.00279025
Pkdcc	ENSMUSG00000024247	Knock_out	Control	311.477	476.209	393.843	-0.612313	0.111385	-5.49727	3.85709e-08	7.13231e-07
Irs2	ENSMUSG00000038894	Knock_out	Control	94.637	144.452	119.545	-0.610255	0.196611	-3.10386	0.00191012	0.00970226
Tenm3	ENSMUSG00000031561	Knock_out	Control	241.602	368.705	305.153	-0.610132	0.126968	-4.80538	1.54455e-06	1.98475e-05
Dmxl1	ENSMUSG00000037416	Knock_out	Control	293.244	447.697	370.471	-0.610119	0.118807	-5.13538	2.81568e-07	4.30127e-06
Lrig1	ENSMUSG00000030029	Knock_out	Control	74.1572	113.13	93.6438	-0.609828	0.222818	-2.73689	0.00620229	0.0256073
Acsbg1	ENSMUSG00000032281	Knock_out	Control	2033.24	3101.99	2567.62	-0.60939	0.0594408	-10.2521	1.15858e-24	3.38801e-22
Adam10	ENSMUSG00000054693	Knock_out	Control	270.426	412.22	341.323	-0.608011	0.117842	-5.15954	2.47554e-07	3.82447e-06
Hspd1	ENSMUSG00000025980	Knock_out	Control	616.951	940.107	778.529	-0.607596	0.0786479	-7.72552	1.11395e-14	7.14814e-13
Extl3	ENSMUSG00000021978	Knock_out	Control	111.213	169.392	140.303	-0.607365	0.183293	-3.31364	0.000920912	0.00526566
Pla2g5	ENSMUSG00000041193	Knock_out	Control	116.497	177.462	146.979	-0.607336	0.163633	-3.71159	0.000205965	0.00148246
St6gal1	ENSMUSG00000022885	Knock_out	Control	125.121	190.625	157.873	-0.60723	0.170142	-3.56896	0.000358399	0.00238041
Neo1	ENSMUSG00000032340	Knock_out	Control	525.955	801.021	663.488	-0.606925	0.0896351	-6.77106	1.27839e-11	4.68132e-10
3110070M22Rik	ENSMUSG00000074635	Knock_out	Control	726.458	1106.2	916.331	-0.606778	0.164546	-3.6876	0.00022638	0.0016081
C1qc	ENSMUSG00000036896	Knock_out	Control	114.207	173.7	143.953	-0.605399	0.177481	-3.41106	0.000647102	0.00392342
Rbis	ENSMUSG00000078784	Knock_out	Control	89.0432	135.401	112.222	-0.604193	0.198754	-3.03991	0.00236651	0.0116392
Sox4	ENSMUSG00000076431	Knock_out	Control	108.223	164.436	136.33	-0.60375	0.171207	-3.52644	0.000421186	0.00273387
Larp4	ENSMUSG00000023025	Knock_out	Control	497.734	756.341	627.038	-0.603629	0.0882349	-6.84116	7.85554e-12	3.01694e-10
9930021J03Rik	ENSMUSG00000046138	Knock_out	Control	760.545	1155.42	957.982	-0.603383	0.0710985	-8.48657	2.12826e-17	2.12514e-15
Peg10	ENSMUSG00000092035	Knock_out	Control	540.1	820.375	680.238	-0.602835	0.0837424	-7.19869	6.07958e-13	2.8609e-11
Cr1l	ENSMUSG00000016481	Knock_out	Control	85.067	129.105	107.086	-0.602298	0.202592	-2.97296	0.00294942	0.0139466
Pros1	ENSMUSG00000022912	Knock_out	Control	349.528	530.584	440.056	-0.602184	0.102551	-5.87206	4.30407e-09	9.63941e-08
Txlng	ENSMUSG00000038344	Knock_out	Control	80.0898	121.565	100.827	-0.602001	0.201235	-2.99153	0.0027758	0.0132635
Nfatc3	ENSMUSG00000031902	Knock_out	Control	342.879	520.459	431.669	-0.601897	0.101303	-5.94156	2.82322e-09	6.51536e-08
Rhob	ENSMUSG00000054364	Knock_out	Control	426.958	646.835	536.896	-0.599461	0.0986925	-6.07402	1.24744e-09	3.137e-08
Ptgds	ENSMUSG00000015090	Knock_out	Control	2928.06	4434.73	3681.39	-0.598923	0.212114	-2.82359	0.00474892	0.0206348
Atrn	ENSMUSG00000027312	Knock_out	Control	215.097	325.8	270.448	-0.598826	0.12748	-4.6974	2.63488e-06	3.19337e-05
Btd	ENSMUSG00000021900	Knock_out	Control	84.0651	127.321	105.693	-0.598545	0.194088	-3.08389	0.00204312	0.0102961
Tmub1	ENSMUSG00000028958	Knock_out	Control	82.4013	124.726	103.564	-0.597407	0.203851	-2.9306	0.00338307	0.0156007
Gsta3	ENSMUSG00000025934	Knock_out	Control	365.348	552.569	458.958	-0.596835	0.128084	-4.6597	3.16675e-06	3.75135e-05
Cacna2d2	ENSMUSG00000010066	Knock_out	Control	57.2523	86.572	71.9122	-0.596621	0.242662	-2.45865	0.013946	0.0490084
Mysm1	ENSMUSG00000062627	Knock_out	Control	113.501	171.63	142.565	-0.596235	0.174616	-3.41454	0.000638904	0.00388428
Slc41a1	ENSMUSG00000013275	Knock_out	Control	311.452	470.876	391.164	-0.59612	0.107149	-5.56346	2.64473e-08	5.04544e-07
Med13	ENSMUSG00000034297	Knock_out	Control	706.842	1068.23	887.536	-0.595661	0.0807363	-7.37786	1.60859e-13	8.53052e-12
Timp2	ENSMUSG00000017466	Knock_out	Control	1891.56	2856.53	2374.04	-0.594705	0.0597072	-9.96036	2.27236e-23	6.04093e-21
Gsn	ENSMUSG00000026879	Knock_out	Control	802.822	1211.86	1007.34	-0.594067	0.196821	-3.01831	0.00254185	0.0123503
Arhgef17	ENSMUSG00000032875	Knock_out	Control	79.4462	119.897	99.6718	-0.593846	0.211239	-2.81126	0.00493484	0.0213069
Tgs1	ENSMUSG00000028233	Knock_out	Control	80.0952	120.857	100.476	-0.593666	0.20376	-2.91355	0.00357342	0.0162841
Exoc4	ENSMUSG00000029763	Knock_out	Control	204.866	309.179	257.023	-0.5936	0.127014	-4.67352	2.9608e-06	3.52985e-05
Tnks2	ENSMUSG00000024811	Knock_out	Control	390.879	589.941	490.41	-0.593573	0.0981537	-6.04738	1.4722e-09	3.60909e-08
Dhcr7	ENSMUSG00000058454	Knock_out	Control	213.796	322.441	268.118	-0.593055	0.145729	-4.06957	4.71e-05	0.000407325
Lman1	ENSMUSG00000041891	Knock_out	Control	270.399	407.944	339.171	-0.593005	0.117047	-5.0664	4.05399e-07	6.00038e-06
Gm5128	ENSMUSG00000094004	Knock_out	Control	98.9441	149.209	124.077	-0.592579	0.213585	-2.77445	0.00552952	0.0233523
Anxa5	ENSMUSG00000027712	Knock_out	Control	152.967	230.656	191.811	-0.592447	0.183102	-3.23562	0.00121378	0.00665226
Plekhh1	ENSMUSG00000060716	Knock_out	Control	81.7563	123.25	102.503	-0.592158	0.209539	-2.82601	0.00471321	0.0205019
Pbx1	ENSMUSG00000052534	Knock_out	Control	123.785	186.417	155.101	-0.590925	0.160603	-3.67942	0.000233764	0.00165119
Txndc5	ENSMUSG00000038991	Knock_out	Control	448.494	674.963	561.728	-0.589991	0.0956293	-6.16956	6.84819e-10	1.83006e-08
Pgrmc1	ENSMUSG00000006373	Knock_out	Control	1297.44	1952.22	1624.83	-0.589506	0.0765563	-7.7003	1.35751e-14	8.57659e-13
Zfp280b	ENSMUSG00000049764	Knock_out	Control	147.899	222.587	185.243	-0.589425	0.160476	-3.67297	0.00023975	0.00168533
Slf2	ENSMUSG00000036097	Knock_out	Control	442.492	665.79	554.141	-0.589389	0.092148	-6.39611	1.59389e-10	4.77001e-09
Tab3	ENSMUSG00000035476	Knock_out	Control	151.259	227.612	189.436	-0.589313	0.14753	-3.99453	6.48227e-05	0.000539838
Akap12	ENSMUSG00000038587	Knock_out	Control	32208.5	48455.6	40332.1	-0.589222	0.115398	-5.10599	3.29067e-07	4.93119e-06
Mmut	ENSMUSG00000023921	Knock_out	Control	169.801	255.374	212.588	-0.588941	0.140679	-4.1864	2.83408e-05	0.000257889
Nab1	ENSMUSG00000002881	Knock_out	Control	166.177	249.978	208.077	-0.588892	0.152935	-3.85059	0.000117833	0.000908148
Ncor1	ENSMUSG00000018501	Knock_out	Control	1331.01	2001.48	1666.24	-0.588429	0.060239	-9.76824	1.54112e-22	3.46667e-20
Mrc1	ENSMUSG00000026712	Knock_out	Control	333.263	501.127	417.195	-0.588308	0.104278	-5.64173	1.68353e-08	3.32323e-07
Slc9a6	ENSMUSG00000060681	Knock_out	Control	81.7575	122.912	102.335	-0.588198	0.211469	-2.78149	0.00541105	0.0229468
Aldh2	ENSMUSG00000029455	Knock_out	Control	1843.55	2770.45	2307	-0.587588	0.0628153	-9.35421	8.42251e-21	1.53936e-18
Pcolce	ENSMUSG00000029718	Knock_out	Control	279.692	420.267	349.98	-0.587532	0.132591	-4.43116	9.37272e-06	9.83895e-05
Notch1	ENSMUSG00000026923	Knock_out	Control	61.891	93.0311	77.4611	-0.587466	0.230646	-2.54705	0.0108639	0.0402215
Gm34060	ENSMUSG00000115321	Knock_out	Control	179.028	268.929	223.979	-0.586357	0.15247	-3.84573	0.000120196	0.000924619
Bclaf3	ENSMUSG00000044150	Knock_out	Control	64.5486	96.9037	80.7261	-0.586315	0.224763	-2.6086	0.00909139	0.0348275
Rif1	ENSMUSG00000036202	Knock_out	Control	1295.02	1944.23	1619.63	-0.586283	0.0566221	-10.3543	4.00041e-25	1.24965e-22
Sft2d2	ENSMUSG00000040848	Knock_out	Control	223.069	334.894	278.981	-0.585978	0.122772	-4.7729	1.81594e-06	2.29884e-05
Snx10	ENSMUSG00000038301	Knock_out	Control	65.8683	98.8172	82.3427	-0.585648	0.226735	-2.58296	0.00979576	0.0369416
