# Supplementary material for: CCDC157 is essential for sperm differentiation and shows oligoasthenoteratozoospermia‐related mutations in men
Source: J Cell Mol Med. 2024 Mar 20;28(7):e18215. doi: 10.1111/jcmm.18215 (PMC10955179; doi:10.1111/jcmm.18215)
Supplement: Supplementary file 3 — Table S4. [file JCMM-28-e18215-s003.xlsx]

## Sheet: Table S3 
Category	CategoryID	GO	Description	PARENT_GO	LogP	Enrichment	Z-score	#TotalGeneInLibrary	#GeneInGO	#GeneInHitList	#GeneInGOAndHitList	%InGO	STDV %InGO	GeneID	Hits	Log(q-value)	GeneList
GO Cellular Components	20	GO:0005581	collagen trimer		-4.4	9.4	6.7	20999	81	166	6	3.6	1.4	12841|107581|140709|213945|373864|382864	Col9a3|Col16a1|Col26a1|Col28a1|Col27a1|Colq	-0.15	MyList
GO Cellular Components	20	GO:0000795	synaptonemal complex		-3.9	7.9	6.1	20999	96	166	6	3.6	1.4	100504642|101056210|108168511|108168530|108168552|108168582	Gm21996|Gm28576|Gm21865|Gm20843|Gm20890|Gm20911	-0.15	MyList
GO Cellular Components	20	GO:0099086	synaptonemal structure		-3.9	7.9	6.1	20999	96	166	6	3.6	1.4	100504642|101056210|108168511|108168530|108168552|108168582	Gm21996|Gm28576|Gm21865|Gm20843|Gm20890|Gm20911	-0.15	MyList
GO Molecular Functions	21	GO:0016810	hydrolase activity, acting on carbon-nitrogen (but not peptide) bonds		-3.9	6.3	5.6	20999	140	166	7	4.2	1.6	16612|16618|18050|18203|30947|232232|242726	Klk1|Klk1b26|Klk1b3|Ntan1|Adat1|Hdac11|Padi6	-0.15	MyList
GO Molecular Functions	21	GO:0030020	extracellular matrix structural constituent conferring tensile strength		-3.6	13	6.8	20999	38	166	4	2.4	1.2	12841|107581|213945|373864	Col9a3|Col16a1|Col28a1|Col27a1	0	MyList
GO Molecular Functions	21	GO:0016811	hydrolase activity, acting on carbon-nitrogen (but not peptide) bonds, in linear amides		-3.3	7.7	5.4	20999	82	166	5	3	1.3	16612|16618|18050|18203|232232	Klk1|Klk1b26|Klk1b3|Ntan1|Hdac11	0	MyList
GO Cellular Components	20	GO:0000794	condensed nuclear chromosome		-3.1	5.5	4.8	20999	137	166	6	3.6	1.4	100504642|101056210|108168511|108168530|108168552|108168582	Gm21996|Gm28576|Gm21865|Gm20843|Gm20890|Gm20911	0	MyList
GO Molecular Functions	21	GO:0015370	solute:sodium symporter activity		-2.4	6.2	4.2	20999	81	166	4	2.4	1.2	20519|114304|140919|240332	Slc22a3|Slc28a3|Slc17a6|Slc6a7	0	MyList
GO Molecular Functions	21	GO:0019955	cytokine binding		-2.4	4.7	3.9	20999	134	166	5	3	1.3	12458|12775|12931|18999|224109	Ccr6|Ccr7|Crlf1|Pou5f1|Nrros	0	MyList
GO Molecular Functions	21	GO:0043178	alcohol binding		-2.3	5.8	4	20999	88	166	4	2.4	1.2	11529|54200|71240|79196	Adh7|Sult2b1|Osbpl7|Osbpl5	0	MyList
GO Molecular Functions	21	GO:0005201	extracellular matrix structural constituent		-2.2	4.3	3.6	20999	146	166	5	3	1.3	12841|107581|213945|373864|382864	Col9a3|Col16a1|Col28a1|Col27a1|Colq	0	MyList
GO Molecular Functions	21	GO:0004672	protein kinase activity		-2.2	2.4	3.1	20999	577	166	11	6.6	1.9	13840|14918|16589|17179|57740|212225|271697|332110|545814|622474|622486	Epha6|Gucy2d|Uhmk1|Matk|Stk32c|Stk-ps2|Cdk15|Mapk15|Smok3a|Smok3b|Smok3c	0	MyList
GO Molecular Functions	21	GO:0004896	cytokine receptor activity		-2.2	5.4	3.8	20999	93	166	4	2.4	1.2	12458|12775|12931|100042555	Ccr6|Ccr7|Crlf1|Gm13305	0	MyList
GO Biological Processes	19	GO:0007286	spermatid development	19_GO:0022414 reproductive process	-2.2	3.2	3.3	20999	277	166	7	4.2	1.6	12458|100504642|101056210|108168511|108168530|108168552|108168582	Ccr6|Gm21996|Gm28576|Gm21865|Gm20843|Gm20890|Gm20911	0	MyList
GO Molecular Functions	21	GO:0015485	cholesterol binding		-2.2	7.7	4.2	20999	49	166	3	1.8	1	54200|71240|79196	Sult2b1|Osbpl7|Osbpl5	0	MyList
GO Biological Processes	19	GO:0048515	spermatid differentiation	19_GO:0022414 reproductive process	-2.1	3.1	3.2	20999	287	166	7	4.2	1.6	12458|100504642|101056210|108168511|108168530|108168552|108168582	Ccr6|Gm21996|Gm28576|Gm21865|Gm20843|Gm20890|Gm20911	0	MyList
