# Supplementary material for: CCDC157 is essential for sperm differentiation and shows oligoasthenoteratozoospermia‐related mutations in men
Source: J Cell Mol Med. 2024 Mar 20;28(7):e18215. doi: 10.1111/jcmm.18215 (PMC10955179; doi:10.1111/jcmm.18215)
Supplement: Supplementary file 4 — Table S5. [file JCMM-28-e18215-s004.xlsx]

## Sheet: Table S4 
Category	CategoryID	GO	Description	PARENT_GO	LogP	Enrichment	Z-score	#TotalGeneInLibrary	#GeneInGO	#GeneInHitList	#GeneInGOAndHitList	%InGO	STDV %InGO	GeneID	Hits	Log(q-value)	GeneList
GO Biological Processes	19	GO:2000147	positive regulation of cell motility	19_GO:0040011 locomotion	-24	3.8	13	20999	622	686	78	11	1.2	11487|11504|11754|11852|11855|11920|11977|12168|12389|12562|12977|13036|13132|13609|13617|13649|13653|14062|14182|14366|14726|14756|15251|16001|16002|16177|16195|16403|16410|16412|16423|16476|16542|16590|16777|16803|16819|16859|17096|17311|18128|18208|18214|18550|18552|18595|18606|18708|19285|19878|20312|20315|20348|20851|21337|21813|21825|22418|23871|27205|67916|70097|74048|76088|80837|83397|840…	Adam10|Adamts1|Aoc3|Rhob|Arhgap5|Atm|Atp7a|Bmpr2|Cav1|Cdh5|Csf1|Ctsh|Dab2|S1pr1|Ednra|Egfr|Egr1|F2r|Fgfr1|Fzd4|Pdpn|Gpld1|Hif1a|Igf1r|Igf2|Il1r1|Il6st|Itga6|Itgav|Itgb1|Cd47|Jun|Kdr|Kit|Lamb1|Lbp|Lcn2|Lgals9|Lyn|Kitl|Notch1|Ntn1|Ddr2|Furin|Pcsk5|Pdgfra|Enpp2|Pik3r1|Cavin1|Rock2|Cx3cl1|Cxcl12|Sema3c|Stat5b|Tacr2|Tgfbr2|Thbs1|Wnt5a|Ets1|Podxl|Plpp3|Sash1|Vsir|Dock8|Rhoj|Akap12|Mcam|Ano6|Zfp609|Ferm…	-20	MyList
GO Biological Processes	19	GO:0040017	positive regulation of locomotion	19_GO:0040011 locomotion	-23	3.7	13	20999	639	686	78	11	1.2	11487|11504|11754|11852|11855|11920|11977|12168|12389|12562|12977|13036|13132|13609|13617|13649|13653|14062|14182|14366|14726|14756|15251|16001|16002|16177|16195|16403|16410|16412|16423|16476|16542|16590|16777|16803|16819|16859|17096|17311|18128|18208|18214|18550|18552|18595|18606|18708|19285|19878|20312|20315|20348|20851|21337|21813|21825|22418|23871|27205|67916|70097|74048|76088|80837|83397|840…	Adam10|Adamts1|Aoc3|Rhob|Arhgap5|Atm|Atp7a|Bmpr2|Cav1|Cdh5|Csf1|Ctsh|Dab2|S1pr1|Ednra|Egfr|Egr1|F2r|Fgfr1|Fzd4|Pdpn|Gpld1|Hif1a|Igf1r|Igf2|Il1r1|Il6st|Itga6|Itgav|Itgb1|Cd47|Jun|Kdr|Kit|Lamb1|Lbp|Lcn2|Lgals9|Lyn|Kitl|Notch1|Ntn1|Ddr2|Furin|Pcsk5|Pdgfra|Enpp2|Pik3r1|Cavin1|Rock2|Cx3cl1|Cxcl12|Sema3c|Stat5b|Tacr2|Tgfbr2|Thbs1|Wnt5a|Ets1|Podxl|Plpp3|Sash1|Vsir|Dock8|Rhoj|Akap12|Mcam|Ano6|Zfp609|Ferm…	-19	MyList
GO Biological Processes	19	GO:0030335	positive regulation of cell migration	19_GO:0040011 locomotion	-23	3.9	13	20999	595	686	75	11	1.2	11487|11504|11754|11852|11855|11920|11977|12168|12389|12562|12977|13036|13132|13609|13617|13649|13653|14062|14182|14366|14726|14756|15251|16001|16002|16177|16195|16403|16410|16412|16423|16476|16542|16590|16777|16803|16819|16859|17096|17311|18128|18214|18550|18552|18595|18606|18708|19878|20312|20315|20348|20851|21813|21825|22418|23871|27205|67916|70097|74048|76088|80837|83397|84004|105722|214812|2…	Adam10|Adamts1|Aoc3|Rhob|Arhgap5|Atm|Atp7a|Bmpr2|Cav1|Cdh5|Csf1|Ctsh|Dab2|S1pr1|Ednra|Egfr|Egr1|F2r|Fgfr1|Fzd4|Pdpn|Gpld1|Hif1a|Igf1r|Igf2|Il1r1|Il6st|Itga6|Itgav|Itgb1|Cd47|Jun|Kdr|Kit|Lamb1|Lbp|Lcn2|Lgals9|Lyn|Kitl|Notch1|Ddr2|Furin|Pcsk5|Pdgfra|Enpp2|Pik3r1|Rock2|Cx3cl1|Cxcl12|Sema3c|Stat5b|Tgfbr2|Thbs1|Wnt5a|Ets1|Podxl|Plpp3|Sash1|Vsir|Dock8|Rhoj|Akap12|Mcam|Ano6|Zfp609|Fermt2|Wnk1|Jcad|Fam10…	-19	MyList
GO Cellular Components	20	GO:0062023	collagen-containing extracellular matrix		-22	4.6	13	20999	390	686	58	8.5	1.1	11487|11504|11747|12111|12258|12361|12826|12827|12828|12829|12833|13030|13032|13033|13138|13179|13602|14118|14190|16002|16403|16412|16425|16773|16777|16859|16997|18073|18208|18858|20348|21817|21825|21858|21859|23794|23928|56213|57875|66222|67448|67776|69675|70361|94352|105450|108075|109246|116847|209378|216616|216725|226519|229595|233744|235130|320712|407800	Adam10|Adamts1|Anxa5|Bgn|Serping1|Cask|Col4a1|Col4a2|Col4a3|Col4a4|Col6a1|Ctsb|Ctsc|Ctsd|Dag1|Dcn|Sparcl1|Fbn1|Fgl2|Igf2|Itga6|Itgb1|Itih2|Lama2|Lamb1|Lgals9|Ltbp2|Nid1|Ntn1|Pmp22|Sema3c|Tgm2|Thbs1|Timp2|Timp3|Adamts5|Lamc3|Htra1|Angptl4|Serpinb1a|Plxdc2|Vwa5a|Pxdn|Lman1|Loxl2|Mmrn2|Ltbp4|Tspan9|Prelp|Itih5|Efemp1|Adamts2|Lamc1|Adamtsl4|Spon1|Adamts15|Abi3bp|Ecm2	-18	MyList
GO Cellular Components	20	GO:0031012	extracellular matrix		-21	3.9	12	20999	521	686	66	9.6	1.1	11487|11504|11747|12111|12258|12361|12826|12827|12828|12829|12833|13030|13032|13033|13138|13179|13602|14118|14190|14219|14756|16002|16206|16403|16412|16425|16773|16777|16859|16997|18073|18208|18858|20348|21814|21817|21825|21858|21859|22418|23794|23928|56213|56348|57875|66222|67448|67776|69675|70361|78892|94352|105450|108075|109246|116847|209378|216616|216725|226519|229595|233744|235130|320078|320…	Adam10|Adamts1|Anxa5|Bgn|Serping1|Cask|Col4a1|Col4a2|Col4a3|Col4a4|Col6a1|Ctsb|Ctsc|Ctsd|Dag1|Dcn|Sparcl1|Fbn1|Fgl2|Ccn2|Gpld1|Igf2|Lrig1|Itga6|Itgb1|Itih2|Lama2|Lamb1|Lgals9|Ltbp2|Nid1|Ntn1|Pmp22|Sema3c|Tgfbr3|Tgm2|Thbs1|Timp2|Timp3|Wnt5a|Adamts5|Lamc3|Htra1|Hsd17b12|Angptl4|Serpinb1a|Plxdc2|Vwa5a|Pxdn|Lman1|Crispld2|Loxl2|Mmrn2|Ltbp4|Tspan9|Prelp|Itih5|Efemp1|Adamts2|Lamc1|Adamtsl4|Spon1|Adamts…	-17	MyList
GO Cellular Components	20	GO:0030312	external encapsulating structure		-21	3.9	12	20999	523	686	66	9.6	1.1	11487|11504|11747|12111|12258|12361|12826|12827|12828|12829|12833|13030|13032|13033|13138|13179|13602|14118|14190|14219|14756|16002|16206|16403|16412|16425|16773|16777|16859|16997|18073|18208|18858|20348|21814|21817|21825|21858|21859|22418|23794|23928|56213|56348|57875|66222|67448|67776|69675|70361|78892|94352|105450|108075|109246|116847|209378|216616|216725|226519|229595|233744|235130|320078|320…	Adam10|Adamts1|Anxa5|Bgn|Serping1|Cask|Col4a1|Col4a2|Col4a3|Col4a4|Col6a1|Ctsb|Ctsc|Ctsd|Dag1|Dcn|Sparcl1|Fbn1|Fgl2|Ccn2|Gpld1|Igf2|Lrig1|Itga6|Itgb1|Itih2|Lama2|Lamb1|Lgals9|Ltbp2|Nid1|Ntn1|Pmp22|Sema3c|Tgfbr3|Tgm2|Thbs1|Timp2|Timp3|Wnt5a|Adamts5|Lamc3|Htra1|Hsd17b12|Angptl4|Serpinb1a|Plxdc2|Vwa5a|Pxdn|Lman1|Crispld2|Loxl2|Mmrn2|Ltbp4|Tspan9|Prelp|Itih5|Efemp1|Adamts2|Lamc1|Adamtsl4|Spon1|Adamts…	-17	MyList
GO Biological Processes	19	GO:0001568	blood vessel development	19_GO:0032502 developmental process	-18	3.5	11	20999	573	686	66	9.6	1.1	11482|11819|11852|11977|12166|12168|12389|12562|12628|12702|12826|12827|13360|13609|13617|13653|13666|13846|14182|14219|14275|14366|14367|14756|15251|15531|16410|16412|16423|16476|16477|16542|16835|16889|17886|17999|18021|18128|18131|18552|18595|19263|19876|20312|20315|20348|20677|21813|21814|21825|23967|30878|56332|57875|67784|67916|69675|77446|80837|84004|94352|105450|109624|224792|244349|319757	Acvrl1|Nr2f2|Rhob|Atp7a|Bmpr1a|Bmpr2|Cav1|Cdh5|Cfh|Socs3|Col4a1|Col4a2|Dhcr7|S1pr1|Ednra|Egr1|Eif2ak3|Ephb4|Fgfr1|Ccn2|Folr1|Fzd4|Fzd5|Gpld1|Hif1a|Ndst1|Itgav|Itgb1|Cd47|Jun|Junb|Kdr|Ldlr|Lipa|Myh9|Nedd4|Nfatc3|Notch1|Notch3|Pcsk5|Pdgfra|Ptprb|Robo1|Cx3cl1|Cxcl12|Sema3c|Sox4|Tgfbr2|Tgfbr3|Thbs1|Osr1|Apln|Amotl2|Angptl4|Plxnd1|Plpp3|Pxdn|Heg1|Rhoj|Mcam|Loxl2|Mmrn2|Cald1|Adgrf5|Kat6a|Smo	-15	MyList
GO Biological Processes	19	GO:0001944	vasculature development	19_GO:0032502 developmental process	-18	3.4	11	20999	610	686	67	9.8	1.1	11482|11819|11852|11977|12166|12168|12389|12562|12628|12702|12826|12827|13360|13609|13617|13653|13666|13846|14182|14219|14275|14366|14367|14726|14756|15251|15531|16410|16412|16423|16476|16477|16542|16835|16889|17886|17999|18021|18128|18131|18552|18595|19263|19876|20312|20315|20348|20677|21813|21814|21825|23967|30878|56332|57875|67784|67916|69675|77446|80837|84004|94352|105450|109624|224792|244349…	Acvrl1|Nr2f2|Rhob|Atp7a|Bmpr1a|Bmpr2|Cav1|Cdh5|Cfh|Socs3|Col4a1|Col4a2|Dhcr7|S1pr1|Ednra|Egr1|Eif2ak3|Ephb4|Fgfr1|Ccn2|Folr1|Fzd4|Fzd5|Pdpn|Gpld1|Hif1a|Ndst1|Itgav|Itgb1|Cd47|Jun|Junb|Kdr|Ldlr|Lipa|Myh9|Nedd4|Nfatc3|Notch1|Notch3|Pcsk5|Pdgfra|Ptprb|Robo1|Cx3cl1|Cxcl12|Sema3c|Sox4|Tgfbr2|Tgfbr3|Thbs1|Osr1|Apln|Amotl2|Angptl4|Plxnd1|Plpp3|Pxdn|Heg1|Rhoj|Mcam|Loxl2|Mmrn2|Cald1|Adgrf5|Kat6a|Smo	-14	MyList
GO Biological Processes	19	GO:0045785	positive regulation of cell adhesion	19_GO:0048518 positive regulation of biological process	-17	3.5	11	20999	518	686	60	8.7	1.1	11920|11987|12010|12333|12389|12399|12484|12491|12977|13132|13138|13405|13641|13846|14726|14969|15510|15944|16002|16179|16194|16195|16403|16410|16412|16423|16542|16773|16777|16859|17311|17886|18073|18552|18606|20312|20315|20668|20677|20851|21813|21817|21825|22329|22418|23871|27205|50723|56348|56838|67916|74048|76088|214812|218952|226519|235320|320712|330662|407800	Atm|Slc7a1|B2m|Capn1|Cav1|Runx3|Cd24a|Cd36|Csf1|Dab2|Dag1|Dmd|Efnb1|Ephb4|Pdpn|H2-Eb1|Hspd1|Irgm1|Igf2|Irak1|Il6ra|Il6st|Itga6|Itgav|Itgb1|Cd47|Kdr|Lama2|Lamb1|Lgals9|Kitl|Myh9|Nid1|Pcsk5|Enpp2|Cx3cl1|Cxcl12|Sox13|Sox4|Stat5b|Tgfbr2|Tgm2|Thbs1|Vcam1|Wnt5a|Ets1|Podxl|Icosl|Hsd17b12|Ccl28|Plpp3|Vsir|Dock8|Zfp609|Fermt2|Lamc1|Zbtb16|Abi3bp|Dock1|Ecm2	-13	MyList
GO Biological Processes	19	GO:0035239	tube morphogenesis	19_GO:0032502 developmental process	-16	3	10	20999	761	686	74	11	1.2	11482|11819|11835|11852|12166|12168|12389|12628|12826|12827|12977|13036|13138|13609|13617|13649|13666|13846|13982|14182|14219|14275|14366|14367|14726|14756|14815|15251|16410|16412|16423|16476|16477|16542|16835|17886|17999|18021|18028|18128|18131|18208|18514|18595|19206|19263|19876|19878|20312|20315|20677|21813|21814|21817|21825|22418|23967|24136|30878|50768|56332|57875|67784|69675|77446|80837|840…	Acvrl1|Nr2f2|Ar|Rhob|Bmpr1a|Bmpr2|Cav1|Cfh|Col4a1|Col4a2|Csf1|Ctsh|Dag1|S1pr1|Ednra|Egfr|Eif2ak3|Ephb4|Esr1|Fgfr1|Ccn2|Folr1|Fzd4|Fzd5|Pdpn|Gpld1|Nr3c1|Hif1a|Itgav|Itgb1|Cd47|Jun|Junb|Kdr|Ldlr|Myh9|Nedd4|Nfatc3|Nfib|Notch1|Notch3|Ntn1|Pbx1|Pdgfra|Ptch1|Ptprb|Robo1|Rock2|Cx3cl1|Cxcl12|Sox4|Tgfbr2|Tgfbr3|Tgm2|Thbs1|Wnt5a|Osr1|Zeb2|Apln|Dlc1|Amotl2|Angptl4|Plxnd1|Pxdn|Heg1|Rhoj|Mcam|Loxl2|Mmrn2|Cald…	-13	MyList
GO Biological Processes	19	GO:0048514	blood vessel morphogenesis	19_GO:0032502 developmental process	-16	3.7	11	20999	460	686	55	8	1	11482|11819|11852|12166|12168|12389|12628|12826|12827|13609|13617|13666|13846|14182|14219|14275|14366|14367|14756|15251|16410|16412|16423|16476|16477|16542|16835|17886|17999|18021|18128|18131|18595|19263|19876|20312|20315|20677|21813|21814|21825|30878|56332|57875|67784|69675|77446|80837|84004|94352|105450|109624|224792|244349|319757	Acvrl1|Nr2f2|Rhob|Bmpr1a|Bmpr2|Cav1|Cfh|Col4a1|Col4a2|S1pr1|Ednra|Eif2ak3|Ephb4|Fgfr1|Ccn2|Folr1|Fzd4|Fzd5|Gpld1|Hif1a|Itgav|Itgb1|Cd47|Jun|Junb|Kdr|Ldlr|Myh9|Nedd4|Nfatc3|Notch1|Notch3|Pdgfra|Ptprb|Robo1|Cx3cl1|Cxcl12|Sox4|Tgfbr2|Tgfbr3|Thbs1|Apln|Amotl2|Angptl4|Plxnd1|Pxdn|Heg1|Rhoj|Mcam|Loxl2|Mmrn2|Cald1|Adgrf5|Kat6a|Smo	-13	MyList
GO Cellular Components	20	GO:0045121	membrane raft		-15	3.8	10	20999	394	686	49	7.1	0.98	11303|11977|12166|12168|12361|12389|12484|12491|12946|13030|13033|13138|13405|13617|13641|13649|14062|14130|14682|14726|15510|15511|16001|16195|16412|16542|16822|16835|17096|17153|17380|17999|18145|18550|19206|19285|20324|21813|21938|50768|54447|66395|67916|67972|94212|170643|319757|320707|381290	Abca1|Atp7a|Bmpr1a|Bmpr2|Cask|Cav1|Cd24a|Cd36|Cr1l|Ctsb|Ctsd|Dag1|Dmd|Ednra|Efnb1|Egfr|F2r|Fcgr2b|Gnaq|Pdpn|Hspd1|Hspa1b|Igf1r|Il6st|Itgb1|Kdr|Lcp2|Ldlr|Lyn|Mal|Mme|Nedd4|Npc1|Furin|Ptch1|Cavin1|Cavin2|Tgfbr2|Tnfrsf1b|Dlc1|Asah2|Ahnak|Plpp3|Atp2b1|Pag1|Kirrel|Smo|Atp2b3|Atp2b4	-12	MyList
GO Cellular Components	20	GO:0098857	membrane microdomain		-15	3.8	10	20999	395	686	49	7.1	0.98	11303|11977|12166|12168|12361|12389|12484|12491|12946|13030|13033|13138|13405|13617|13641|13649|14062|14130|14682|14726|15510|15511|16001|16195|16412|16542|16822|16835|17096|17153|17380|17999|18145|18550|19206|19285|20324|21813|21938|50768|54447|66395|67916|67972|94212|170643|319757|320707|381290	Abca1|Atp7a|Bmpr1a|Bmpr2|Cask|Cav1|Cd24a|Cd36|Cr1l|Ctsb|Ctsd|Dag1|Dmd|Ednra|Efnb1|Egfr|F2r|Fcgr2b|Gnaq|Pdpn|Hspd1|Hspa1b|Igf1r|Il6st|Itgb1|Kdr|Lcp2|Ldlr|Lyn|Mal|Mme|Nedd4|Npc1|Furin|Ptch1|Cavin1|Cavin2|Tgfbr2|Tnfrsf1b|Dlc1|Asah2|Ahnak|Plpp3|Atp2b1|Pag1|Kirrel|Smo|Atp2b3|Atp2b4	-12	MyList
GO Biological Processes	19	GO:0001525	angiogenesis	19_GO:0032502 developmental process	-13	3.8	9.8	20999	342	686	43	6.3	0.93	11482|11852|12166|12389|12628|12826|12827|13609|13617|13666|13846|14182|14219|14366|14367|14756|15251|16410|16412|16423|16476|16542|17886|18021|18128|18131|18595|19263|19876|20312|20315|21813|21825|30878|56332|57875|67784|69675|80837|84004|94352|105450|109624	Acvrl1|Rhob|Bmpr1a|Cav1|Cfh|Col4a1|Col4a2|S1pr1|Ednra|Eif2ak3|Ephb4|Fgfr1|Ccn2|Fzd4|Fzd5|Gpld1|Hif1a|Itgav|Itgb1|Cd47|Jun|Kdr|Myh9|Nfatc3|Notch1|Notch3|Pdgfra|Ptprb|Robo1|Cx3cl1|Cxcl12|Tgfbr2|Thbs1|Apln|Amotl2|Angptl4|Plxnd1|Pxdn|Rhoj|Mcam|Loxl2|Mmrn2|Cald1	-10	MyList
GO Biological Processes	19	GO:0010817	regulation of hormone levels	19_GO:0065007 biological regulation	-13	2.9	9	20999	628	686	60	8.7	1.1	11487|11522|11668|11747|12361|12894|13030|13070|13074|13132|13360|13447|13649|13653|13982|14118|14182|14366|14682|14756|14815|15251|15490|15492|16001|16002|16867|17096|17380|17886|18550|18552|18595|20677|20845|20851|20860|20887|20913|21337|23972|30878|50934|56847|68267|70861|74551|93691|100198|105387|108075|114664|218476|227737|230857|232174|266690|384783|394432|667118	Adam10|Adh1|Aldh1a1|Anxa5|Cask|Cpt1a|Ctsb|Cyp11a1|Cyp17a1|Dab2|Dhcr7|Doc2b|Egfr|Egr1|Esr1|Fbn1|Fgfr1|Fzd4|Gnaq|Gpld1|Nr3c1|Hif1a|Hsd17b7|Hsd3b1|Igf1r|Igf2|Lhcgr|Lyn|Mme|Myh9|Furin|Pcsk5|Pdgfra|Sox4|Star|Stat5b|Sult1e1|Sult1a1|Stxbp4|Tacr2|Papss2|Apln|Slc7a8|Aldh1a3|Slc25a22|Akr1cl|Pck2|Klf7|H6pd|Akr1c14|Ltbp4|Hsd17b11|Gcnt4|Niban2|Ece1|Cyp26b1|Cyb5r4|Irs2|Ugt1a7c|Zbed6	-9.8	MyList
GO Biological Processes	19	GO:0008285	negative regulation of cell population proliferation	19_GO:0048519 negative regulation of biological process	-13	2.7	8.8	20999	744	686	66	9.6	1.1	11482|11819|11835|11920|12010|12168|12227|12361|12389|12399|12484|12562|12828|13132|13982|14062|14130|14367|14451|14726|14756|15944|16412|16476|16792|16859|17096|18028|18128|18708|18784|18858|19206|19215|19268|19876|20315|20677|21813|21814|21825|21858|21859|22177|22418|29811|30878|50768|50794|58801|60599|65973|74048|74754|75745|105450|170942|194655|218820|227737|235041|235320|242202|269951|319757…	Acvrl1|Nr2f2|Ar|Atm|B2m|Bmpr2|Btg2|Cask|Cav1|Runx3|Cd24a|Cdh5|Col4a3|Dab2|Esr1|F2r|Fcgr2b|Fzd5|Gas1|Pdpn|Gpld1|Irgm1|Itgb1|Jun|Laptm5|Lgals9|Lyn|Nfib|Notch1|Pik3r1|Pla2g5|Pmp22|Ptch1|Ptgds|Ptprf|Robo1|Cxcl12|Sox4|Tgfbr2|Tgfbr3|Thbs1|Timp2|Timp3|Tyrobp|Wnt5a|Ndrg2|Apln|Dlc1|Klf13|Pmaip1|Trp53inp1|Asph|Vsir|Dhcr24|Rian|Mmrn2|Erdr1x|Klf11|Zfp503|Niban2|Kank2|Zbtb16|Pde5a|Idh2|Smo|Abi3bp	-9.6	MyList
GO Biological Processes	19	GO:0010942	positive regulation of cell death	19_GO:0048518 positive regulation of biological process	-13	2.8	8.8	20999	694	686	63	9.2	1.1	11487|11668|11747|11852|11920|12323|12333|12389|12399|12484|13032|13033|13036|13040|13205|13653|13666|13712|14130|14219|14281|14756|14815|15251|15510|15900|16403|16412|16476|16792|16819|17096|17153|18104|18128|18214|19268|20482|20597|20677|21817|21825|21859|21938|22177|22418|23821|50768|56213|56338|56847|58801|60599|67603|70445|83397|105722|194655|209497|227753|229595|235320|242202	Adam10|Aldh1a1|Anxa5|Rhob|Atm|Camk2b|Capn1|Cav1|Runx3|Cd24a|Ctsc|Ctsd|Ctsh|Ctss|Ddx3x|Egr1|Eif2ak3|Elk1|Fcgr2b|Ccn2|Fos|Gpld1|Nr3c1|Hif1a|Hspd1|Irf8|Itga6|Itgb1|Jun|Laptm5|Lcn2|Lyn|Mal|Nqo1|Notch1|Ddr2|Ptprf|Skil|Smpd1|Sox4|Tgm2|Thbs1|Timp3|Tnfrsf1b|Tyrobp|Wnt5a|Bace1|Dlc1|Htra1|Txnip|Aldh1a3|Pmaip1|Trp53inp1|Dusp6|Cd248|Akap12|Ano6|Klf11|Tmem164|Gsn|Adamtsl4|Zbtb16|Pde5a	-9.5	MyList
GO Biological Processes	19	GO:0090287	regulation of cellular response to growth factor stimulus	19_GO:0050896 response to stimulus	-12	3.8	9.4	20999	320	686	40	5.8	0.89	11482|12168|12361|12389|12562|13132|13179|13405|14118|14182|14275|14314|14366|15251|16542|17965|17999|18007|18128|18550|19268|19876|20482|21814|21825|22418|24136|26427|30878|50766|56213|74048|76905|78558|83453|105450|170676|236794|240185|381290	Acvrl1|Bmpr2|Cask|Cav1|Cdh5|Dab2|Dcn|Dmd|Fbn1|Fgfr1|Folr1|Fstl1|Fzd4|Hif1a|Kdr|Nbl1|Nedd4|Neo1|Notch1|Furin|Ptprf|Robo1|Skil|Tgfbr3|Thbs1|Wnt5a|Zeb2|Creb3l1|Apln|Crim1|Htra1|Vsir|Lrg1|Htra3|Chrdl1|Mmrn2|Peg10|Slc9a6|Jcad|Atp2b4	-9.4	MyList
GO Biological Processes	19	GO:0048732	gland development	19_GO:0032502 developmental process	-12	3.2	8.8	20999	456	686	48	7	0.97	11364|11835|11855|11920|12166|12333|12389|12977|13138|13617|13649|13666|13712|13982|14182|14815|15251|16001|16002|16476|16889|17069|17698|18021|18028|18128|18145|18208|18514|18595|19116|19206|19876|20249|20348|20851|21813|21814|21817|22418|56847|67784|68151|74551|207920|319757|384783|394432	Acadm|Ar|Arhgap5|Atm|Bmpr1a|Capn1|Cav1|Csf1|Dag1|Ednra|Egfr|Eif2ak3|Elk1|Esr1|Fgfr1|Nr3c1|Hif1a|Igf1r|Igf2|Jun|Lipa|Ly6e|Msn|Nfatc3|Nfib|Notch1|Npc1|Ntn1|Pbx1|Pdgfra|Prlr|Ptch1|Robo1|Scd1|Sema3c|Stat5b|Tgfbr2|Tgfbr3|Tgm2|Wnt5a|Aldh1a3|Plxnd1|Wls|Pck2|Esrp1|Smo|Irs2|Ugt1a7c	-8.9	MyList
GO Biological Processes	19	GO:0043068	positive regulation of programmed cell death	19_GO:0048518 positive regulation of biological process	-12	2.8	8.4	20999	652	686	59	8.6	1.1	11487|11668|11747|11852|11920|12323|12333|12389|12399|12484|13032|13033|13036|13040|13205|13653|13666|14219|14756|14815|15251|15510|15900|16403|16412|16476|16792|16819|17096|17153|18104|18128|19268|20482|20597|20677|21817|21825|21859|21938|22177|22418|23821|50768|56213|56338|56847|58801|60599|67603|70445|83397|105722|194655|209497|227753|229595|235320|242202	Adam10|Aldh1a1|Anxa5|Rhob|Atm|Camk2b|Capn1|Cav1|Runx3|Cd24a|Ctsc|Ctsd|Ctsh|Ctss|Ddx3x|Egr1|Eif2ak3|Ccn2|Gpld1|Nr3c1|Hif1a|Hspd1|Irf8|Itga6|Itgb1|Jun|Laptm5|Lcn2|Lyn|Mal|Nqo1|Notch1|Ptprf|Skil|Smpd1|Sox4|Tgm2|Thbs1|Timp3|Tnfrsf1b|Tyrobp|Wnt5a|Bace1|Dlc1|Htra1|Txnip|Aldh1a3|Pmaip1|Trp53inp1|Dusp6|Cd248|Akap12|Ano6|Klf11|Tmem164|Gsn|Adamtsl4|Zbtb16|Pde5a	-8.8	MyList
GO Biological Processes	19	GO:0001667	ameboidal-type cell migration	19_GO:0009987 cellular process	-12	4.4	9.3	20999	224	686	32	4.7	0.81	11855|11881|12562|13617|13641|13846|14275|14314|14756|15251|16410|16412|16542|16590|17311|17886|18810|18858|19876|20315|20348|22418|24136|56332|67784|70445|76905|94352|105450|235041|319757|384783	Arhgap5|Arsb|Cdh5|Ednra|Efnb1|Ephb4|Folr1|Fstl1|Gpld1|Hif1a|Itgav|Itgb1|Kdr|Kit|Kitl|Myh9|Plec|Pmp22|Robo1|Cxcl12|Sema3c|Wnt5a|Zeb2|Amotl2|Plxnd1|Cd248|Lrg1|Loxl2|Mmrn2|Kank2|Smo|Irs2	-8.6	MyList
GO Cellular Components	20	GO:0005604	basement membrane		-12	6.1	10	20999	115	686	23	3.4	0.69	11504|12361|12826|12827|12828|12829|13138|14118|16403|16412|16773|16777|18073|18208|18858|21858|21859|23928|69675|94352|105450|216616|226519	Adamts1|Cask|Col4a1|Col4a2|Col4a3|Col4a4|Dag1|Fbn1|Itga6|Itgb1|Lama2|Lamb1|Nid1|Ntn1|Pmp22|Timp2|Timp3|Lamc3|Pxdn|Loxl2|Mmrn2|Efemp1|Lamc1	-8.6	MyList
GO Biological Processes	19	GO:0050865	regulation of cell activation	19_GO:0032501 multicellular organismal process	-11	2.7	8.2	20999	702	686	61	8.9	1.1	11765|11920|11987|11988|12010|12389|12399|12484|13032|13641|13846|14130|14182|14190|14219|14682|14726|14969|15510|15944|16002|16194|16195|16423|16792|16803|16835|16859|17096|17311|18214|18595|18784|19116|20312|20663|20668|20677|20851|21813|21825|21938|22177|22329|22418|50723|51869|74048|75745|76088|94212|109934|114886|214812|224792|232174|235320|242202|319757|320940|384783	Ap1g1|Atm|Slc7a1|Slc7a2|B2m|Cav1|Runx3|Cd24a|Ctsc|Efnb1|Ephb4|Fcgr2b|Fgfr1|Fgl2|Ccn2|Gnaq|Pdpn|H2-Eb1|Hspd1|Irgm1|Igf2|Il6ra|Il6st|Cd47|Laptm5|Lbp|Ldlr|Lgals9|Lyn|Kitl|Ddr2|Pdgfra|Pla2g5|Prlr|Cx3cl1|Sos2|Sox13|Sox4|Stat5b|Tgfbr2|Thbs1|Tnfrsf1b|Tyrobp|Vcam1|Wnt5a|Icosl|Rif1|Vsir|Rian|Dock8|Pag1|Abr|Cygb|Zfp609|Adgrf5|Cyp26b1|Zbtb16|Pde5a|Smo|Atp11c|Irs2	-8.5	MyList
GO Biological Processes	19	GO:0043065	positive regulation of apoptotic process	19_GO:0048518 positive regulation of biological process	-11	2.8	8.3	20999	632	686	57	8.3	1.1	11487|11668|11747|11852|11920|12323|12333|12389|12399|12484|13032|13033|13036|13040|13205|13653|13666|14219|14756|14815|15251|15510|15900|16403|16412|16476|16819|17096|17153|18104|18128|19268|20482|20597|20677|21817|21825|21859|21938|22177|22418|23821|50768|56213|56338|56847|58801|60599|67603|70445|83397|105722|194655|227753|229595|235320|242202	Adam10|Aldh1a1|Anxa5|Rhob|Atm|Camk2b|Capn1|Cav1|Runx3|Cd24a|Ctsc|Ctsd|Ctsh|Ctss|Ddx3x|Egr1|Eif2ak3|Ccn2|Gpld1|Nr3c1|Hif1a|Hspd1|Irf8|Itga6|Itgb1|Jun|Lcn2|Lyn|Mal|Nqo1|Notch1|Ptprf|Skil|Smpd1|Sox4|Tgm2|Thbs1|Timp3|Tnfrsf1b|Tyrobp|Wnt5a|Bace1|Dlc1|Htra1|Txnip|Aldh1a3|Pmaip1|Trp53inp1|Dusp6|Cd248|Akap12|Ano6|Klf11|Gsn|Adamtsl4|Zbtb16|Pde5a	-8.4	MyList
GO Molecular Functions	21	GO:0050839	cell adhesion molecule binding		-11	3.7	8.8	20999	304	686	37	5.4	0.86	12168|12562|12828|13132|13405|13610|13649|14118|14182|14219|16002|16403|16410|16412|16423|16542|16777|17096|17698|17886|18007|18826|19263|19268|20312|20315|21825|21858|22329|23965|67916|72040|104099|170643|216350|218952|319504	Bmpr2|Cdh5|Col4a3|Dab2|Dmd|S1pr3|Egfr|Fbn1|Fgfr1|Ccn2|Igf2|Itga6|Itgav|Itgb1|Cd47|Kdr|Lamb1|Lyn|Msn|Myh9|Neo1|Lcp1|Ptprb|Ptprf|Cx3cl1|Cxcl12|Thbs1|Timp2|Vcam1|Tenm3|Plpp3|Cdhr5|Itga9|Kirrel|Tspan8|Fermt2|Nrcam	-8.3	MyList
GO Molecular Functions	21	GO:0019955	cytokine binding		-11	5.5	9.6	20999	134	686	24	3.5	0.7	11482|12111|12166|12168|12491|14366|14726|16164|16177|16194|16195|16410|16412|16590|16880|17965|19116|21813|21814|21825|21938|22695|83453|108075	Acvrl1|Bgn|Bmpr1a|Bmpr2|Cd36|Fzd4|Pdpn|Il13ra1|Il1r1|Il6ra|Il6st|Itgav|Itgb1|Kit|Lifr|Nbl1|Prlr|Tgfbr2|Tgfbr3|Thbs1|Tnfrsf1b|Zfp36|Chrdl1|Ltbp4	-8.1	MyList
GO Molecular Functions	21	GO:0019838	growth factor binding		-11	5.2	9.5	20999	146	686	25	3.6	0.72	11482|12168|12491|12826|12833|13649|14182|16001|16177|16194|16195|16403|16410|16542|16590|16880|16997|18550|18595|21813|21814|21825|56213|83453|108075	Acvrl1|Bmpr2|Cd36|Col4a1|Col6a1|Egfr|Fgfr1|Igf1r|Il1r1|Il6ra|Il6st|Itga6|Itgav|Kdr|Kit|Lifr|Ltbp2|Furin|Pdgfra|Tgfbr2|Tgfbr3|Thbs1|Htra1|Chrdl1|Ltbp4	-8.1	MyList
GO Biological Processes	19	GO:0022407	regulation of cell-cell adhesion	19_GO:0050789 regulation of biological process	-11	3	8.2	20999	505	686	49	7.1	0.98	11898|11987|12010|12333|12389|12399|12484|13641|13846|14190|14726|14969|15510|15944|16002|16179|16194|16195|16403|16423|16792|16859|17096|17311|18128|18708|18784|20312|20315|20668|20677|20851|21813|22329|22418|23871|23965|27205|50723|56838|67916|74048|76088|94212|214812|232341|235320|242202|245555	Ass1|Slc7a1|B2m|Capn1|Cav1|Runx3|Cd24a|Efnb1|Ephb4|Fgl2|Pdpn|H2-Eb1|Hspd1|Irgm1|Igf2|Irak1|Il6ra|Il6st|Itga6|Cd47|Laptm5|Lgals9|Lyn|Kitl|Notch1|Pik3r1|Pla2g5|Cx3cl1|Cxcl12|Sox13|Sox4|Stat5b|Tgfbr2|Vcam1|Wnt5a|Ets1|Tenm3|Podxl|Icosl|Ccl28|Plpp3|Vsir|Dock8|Pag1|Zfp609|Wnk1|Zbtb16|Pde5a|Nexmif	-8	MyList
GO Biological Processes	19	GO:0010631	epithelial cell migration	19_GO:0032501 multicellular organismal process	-11	6	9.7	20999	113	686	22	3.2	0.67	11855|11881|12562|13846|14314|14756|16410|16412|16542|16590|17311|17886|19876|20315|22418|24136|67784|76905|94352|105450|235041|384783	Arhgap5|Arsb|Cdh5|Ephb4|Fstl1|Gpld1|Itgav|Itgb1|Kdr|Kit|Kitl|Myh9|Robo1|Cxcl12|Wnt5a|Zeb2|Plxnd1|Lrg1|Loxl2|Mmrn2|Kank2|Irs2	-8	MyList
GO Biological Processes	19	GO:0022612	gland morphogenesis	19_GO:0032502 developmental process	-11	5.6	9.5	20999	126	686	23	3.4	0.69	11835|12333|12389|12977|13138|13649|13982|14182|14815|16001|16889|17698|18028|18128|18208|19206|19876|20348|21813|21817|22418|67784|207920	Ar|Capn1|Cav1|Csf1|Dag1|Egfr|Esr1|Fgfr1|Nr3c1|Igf1r|Lipa|Msn|Nfib|Notch1|Ntn1|Ptch1|Robo1|Sema3c|Tgfbr2|Tgm2|Wnt5a|Plxnd1|Esrp1	-7.9	MyList
GO Biological Processes	19	GO:0090132	epithelium migration	19_GO:0032501 multicellular organismal process	-11	5.9	9.6	20999	115	686	22	3.2	0.67	11855|11881|12562|13846|14314|14756|16410|16412|16542|16590|17311|17886|19876|20315|22418|24136|67784|76905|94352|105450|235041|384783	Arhgap5|Arsb|Cdh5|Ephb4|Fstl1|Gpld1|Itgav|Itgb1|Kdr|Kit|Kitl|Myh9|Robo1|Cxcl12|Wnt5a|Zeb2|Plxnd1|Lrg1|Loxl2|Mmrn2|Kank2|Irs2	-7.9	MyList
GO Molecular Functions	21	GO:0050840	extracellular matrix binding		-11	8.6	11	20999	57	686	16	2.3	0.58	12111|13040|13138|13179|13602|16403|16410|16412|18073|21825|23794|69675|70445|104099|235130|320078	Bgn|Ctss|Dag1|Dcn|Sparcl1|Itga6|Itgav|Itgb1|Nid1|Thbs1|Adamts5|Pxdn|Cd248|Itga9|Adamts15|Olfml2b	-7.8	MyList
GO Molecular Functions	21	GO:0005178	integrin binding		-11	5	9.2	20999	152	686	25	3.6	0.72	12828|13132|13405|13610|13649|14118|14219|16002|16403|16410|16412|16542|16777|17096|17886|18826|20312|20315|21825|21858|22329|67916|104099|216350|218952	Col4a3|Dab2|Dmd|S1pr3|Egfr|Fbn1|Ccn2|Igf2|Itga6|Itgav|Itgb1|Kdr|Lamb1|Lyn|Myh9|Lcp1|Cx3cl1|Cxcl12|Thbs1|Timp2|Vcam1|Plpp3|Itga9|Tspan8|Fermt2	-7.8	MyList
GO Biological Processes	19	GO:0090130	tissue migration	19_GO:0032501 multicellular organismal process	-10	5.7	9.4	20999	118	686	22	3.2	0.67	11855|11881|12562|13846|14314|14756|16410|16412|16542|16590|17311|17886|19876|20315|22418|24136|67784|76905|94352|105450|235041|384783	Arhgap5|Arsb|Cdh5|Ephb4|Fstl1|Gpld1|Itgav|Itgb1|Kdr|Kit|Kitl|Myh9|Robo1|Cxcl12|Wnt5a|Zeb2|Plxnd1|Lrg1|Loxl2|Mmrn2|Kank2|Irs2	-7.7	MyList
GO Biological Processes	19	GO:0010720	positive regulation of cell development	19_GO:0032502 developmental process	-10	2.8	7.9	20999	557	686	51	7.4	1	12168|12323|12361|12399|12562|12977|13138|13649|14281|14366|15251|16195|16412|16476|16542|16590|16859|17096|17257|17311|17380|18128|18208|18606|19268|19876|20312|20315|20393|20482|20668|20677|20845|20851|21813|21817|21938|22177|22418|24136|56381|57810|67784|68151|74048|214812|235320|242202|319757|320940|330914	Bmpr2|Camk2b|Cask|Runx3|Cdh5|Csf1|Dag1|Egfr|Fos|Fzd4|Hif1a|Il6st|Itgb1|Jun|Kdr|Kit|Lgals9|Lyn|Mecp2|Kitl|Mme|Notch1|Ntn1|Enpp2|Ptprf|Robo1|Cx3cl1|Cxcl12|Sgk1|Skil|Sox13|Sox4|Star|Stat5b|Tgfbr2|Tgm2|Tnfrsf1b|Tyrobp|Wnt5a|Zeb2|Spen|Cdon|Plxnd1|Wls|Vsir|Zfp609|Zbtb16|Pde5a|Smo|Atp11c|Arhgap32	-7.6	MyList
GO Biological Processes	19	GO:0048660	regulation of smooth muscle cell proliferation	19_GO:0050789 regulation of biological process	-10	4.4	8.8	20999	193	686	28	4.1	0.76	11504|12166|12168|12389|13609|13649|13653|13982|14682|15251|16001|16179|16194|16476|18131|18214|18708|20312|20851|21813|21817|21825|21859|29811|30878|78943|100017|239273	Adamts1|Bmpr1a|Bmpr2|Cav1|S1pr1|Egfr|Egr1|Esr1|Gnaq|Hif1a|Igf1r|Irak1|Il6ra|Jun|Notch3|Ddr2|Pik3r1|Cx3cl1|Stat5b|Tgfbr2|Tgm2|Thbs1|Timp3|Ndrg2|Apln|Ern1|Ldlrap1|Abcc4	-7.6	MyList
GO Biological Processes	19	GO:0010632	regulation of epithelial cell migration	19_GO:0040011 locomotion	-10	3.9	8.6	20999	249	686	32	4.7	0.81	11482|11819|11852|11855|11881|12168|13036|13179|14182|14756|15251|16002|16476|16542|16819|17257|18128|18606|19878|21813|21814|21825|22418|23871|67916|70097|80837|105450|240185|330662|381290|384783	Acvrl1|Nr2f2|Rhob|Arhgap5|Arsb|Bmpr2|Ctsh|Dcn|Fgfr1|Gpld1|Hif1a|Igf2|Jun|Kdr|Lcn2|Mecp2|Notch1|Enpp2|Rock2|Tgfbr2|Tgfbr3|Thbs1|Wnt5a|Ets1|Plpp3|Sash1|Rhoj|Mmrn2|Jcad|Dock1|Atp2b4|Irs2	-7.6	MyList
GO Biological Processes	19	GO:0003013	circulatory system process	19_GO:0032501 multicellular organismal process	-10	3	8	20999	475	686	46	6.7	0.95	11482|11754|11819|11835|12168|12333|12373|12389|12491|12562|13405|13617|13646|13649|14062|14682|14815|15251|15937|16542|16616|16617|16619|17257|18430|18671|18708|18810|19878|20312|20928|21337|21814|24136|30878|60596|67972|77446|83397|109934|218952|227753|230857|232341|242202|333433	Acvrl1|Aoc3|Nr2f2|Ar|Bmpr2|Capn1|Casq2|Cav1|Cd36|Cdh5|Dmd|Ednra|Klk1b22|Egfr|F2r|Gnaq|Nr3c1|Hif1a|Ier3|Kdr|Klk1b21|Klk1b24|Klk1b27|Mecp2|Oxtr|Abcb1a|Pik3r1|Plec|Rock2|Cx3cl1|Abcc9|Tacr2|Tgfbr3|Zeb2|Apln|Gucy1a1|Atp2b1|Heg1|Akap12|Abr|Fermt2|Gsn|Ece1|Wnk1|Pde5a|Gpd1l	-7.5	MyList
GO Biological Processes	19	GO:0050678	regulation of epithelial cell proliferation	19_GO:0050789 regulation of biological process	-10	3.1	8	20999	427	686	43	6.3	0.93	11482|11819|11835|11878|11977|12010|12166|12168|12361|12389|12399|12444|12828|13132|13617|13649|13982|14182|14451|16002|16476|16542|18028|18128|19206|19876|20315|20913|21814|21825|22418|22695|23967|30878|56213|75745|76905|105450|107587|207920|240185|319757|384783	Acvrl1|Nr2f2|Ar|Arx|Atp7a|B2m|Bmpr1a|Bmpr2|Cask|Cav1|Runx3|Ccnd2|Col4a3|Dab2|Ednra|Egfr|Esr1|Fgfr1|Gas1|Igf2|Jun|Kdr|Nfib|Notch1|Ptch1|Robo1|Cxcl12|Stxbp4|Tgfbr3|Thbs1|Wnt5a|Zfp36|Osr1|Apln|Htra1|Rian|Lrg1|Mmrn2|Osr2|Esrp1|Jcad|Smo|Irs2	-7.4	MyList
GO Biological Processes	19	GO:0048729	tissue morphogenesis	19_GO:0032502 developmental process	-10	2.6	7.6	20999	647	686	55	8	1	11482|11668|11835|11852|11977|12166|12168|12399|12702|12826|12977|13036|13138|13609|13617|13649|13982|14182|14275|14367|14726|14815|15251|16001|16542|17069|17698|18021|18128|18208|18514|19206|19876|19878|20315|20336|20348|21813|21814|21817|22418|23794|23967|24136|50768|56847|67784|68151|76905|77446|207920|218476|226519|270163|319757	Acvrl1|Aldh1a1|Ar|Rhob|Atp7a|Bmpr1a|Bmpr2|Runx3|Socs3|Col4a1|Csf1|Ctsh|Dag1|S1pr1|Ednra|Egfr|Esr1|Fgfr1|Folr1|Fzd5|Pdpn|Nr3c1|Hif1a|Igf1r|Kdr|Ly6e|Msn|Nfatc3|Notch1|Ntn1|Pbx1|Ptch1|Robo1|Rock2|Cxcl12|Exoc4|Sema3c|Tgfbr2|Tgfbr3|Tgm2|Wnt5a|Adamts5|Osr1|Zeb2|Dlc1|Aldh1a3|Plxnd1|Wls|Lrg1|Heg1|Esrp1|Gcnt4|Lamc1|Myo9a|Smo	-7.2	MyList
GO Biological Processes	19	GO:0048661	positive regulation of smooth muscle cell proliferation	19_GO:0048518 positive regulation of biological process	-9.9	5.6	9.1	20999	115	686	21	3.1	0.66	11504|12166|13609|13649|13653|14682|15251|16001|16179|16194|16476|18131|18214|20312|20851|21813|21817|21825|78943|100017|239273	Adamts1|Bmpr1a|S1pr1|Egfr|Egr1|Gnaq|Hif1a|Igf1r|Irak1|Il6ra|Jun|Notch3|Ddr2|Cx3cl1|Stat5b|Tgfbr2|Tgm2|Thbs1|Ern1|Ldlrap1|Abcc4	-7.1	MyList
GO Biological Processes	19	GO:0008015	blood circulation	19_GO:0032501 multicellular organismal process	-9.7	3	7.7	20999	441	686	43	6.3	0.93	11482|11754|11819|11835|12168|12333|12373|12389|12562|13405|13617|13646|13649|14062|14682|14815|15251|15937|16542|16616|16617|16619|17257|18430|18708|18810|19878|20312|20928|21337|21814|24136|30878|60596|67972|83397|109934|218952|227753|230857|232341|242202|333433	Acvrl1|Aoc3|Nr2f2|Ar|Bmpr2|Capn1|Casq2|Cav1|Cdh5|Dmd|Ednra|Klk1b22|Egfr|F2r|Gnaq|Nr3c1|Hif1a|Ier3|Kdr|Klk1b21|Klk1b24|Klk1b27|Mecp2|Oxtr|Pik3r1|Plec|Rock2|Cx3cl1|Abcc9|Tacr2|Tgfbr3|Zeb2|Apln|Gucy1a1|Atp2b1|Akap12|Abr|Fermt2|Gsn|Ece1|Wnk1|Pde5a|Gpd1l	-7	MyList
GO Biological Processes	19	GO:0008202	steroid metabolic process	19_GO:0008152 metabolic process	-9.7	3.6	8.1	20999	279	686	33	4.8	0.82	11303|13070|13074|13360|13982|14182|14815|15360|15487|15490|15492|16835|16889|17257|18145|18514|18595|18858|20597|20845|20851|20860|20887|56348|66234|70861|74754|100017|104158|105387|114664|232174|394432	Abca1|Cyp11a1|Cyp17a1|Dhcr7|Esr1|Fgfr1|Nr3c1|Hmgcs2|Hsd17b3|Hsd17b7|Hsd3b1|Ldlr|Lipa|Mecp2|Npc1|Pbx1|Pdgfra|Pmp22|Smpd1|Star|Stat5b|Sult1e1|Sult1a1|Hsd17b12|Msmo1|Akr1cl|Dhcr24|Ldlrap1|Ces1d|Akr1c14|Hsd17b11|Cyp26b1|Ugt1a7c	-7	MyList
GO Molecular Functions	21	GO:0005201	extracellular matrix structural constituent		-9.4	4.8	8.5	20999	146	686	23	3.4	0.69	12111|12826|12827|12828|12829|12833|13179|14118|16773|16777|16997|18073|18208|21825|67776|69675|105450|108075|116847|216616|226519|233744|320712	Bgn|Col4a1|Col4a2|Col4a3|Col4a4|Col6a1|Dcn|Fbn1|Lama2|Lamb1|Ltbp2|Nid1|Ntn1|Thbs1|Vwa5a|Pxdn|Mmrn2|Ltbp4|Prelp|Efemp1|Lamc1|Spon1|Abi3bp	-6.7	MyList
GO Biological Processes	19	GO:0042445	hormone metabolic process	19_GO:0008152 metabolic process	-9.3	4.1	8.1	20999	201	686	27	3.9	0.74	11487|11522|11668|13030|13070|13074|13360|13982|15490|15492|17380|18550|18552|18595|20845|20851|20860|20887|23972|56847|70861|105387|114664|218476|230857|232174|394432	Adam10|Adh1|Aldh1a1|Ctsb|Cyp11a1|Cyp17a1|Dhcr7|Esr1|Hsd17b7|Hsd3b1|Mme|Furin|Pcsk5|Pdgfra|Star|Stat5b|Sult1e1|Sult1a1|Papss2|Aldh1a3|Akr1cl|Akr1c14|Hsd17b11|Gcnt4|Ece1|Cyp26b1|Ugt1a7c	-6.6	MyList
GO Biological Processes	19	GO:0010810	regulation of cell-substrate adhesion	19_GO:0050789 regulation of biological process	-9.3	3.9	8	20999	230	686	29	4.2	0.77	11482|12361|12491|12977|13132|13138|13405|14366|14726|16403|16412|16542|17886|18073|18128|18552|18606|18708|20440|21825|50768|56348|56838|218952|245555|268709|320712|330662|407800	Acvrl1|Cask|Cd36|Csf1|Dab2|Dag1|Dmd|Fzd4|Pdpn|Itga6|Itgb1|Kdr|Myh9|Nid1|Notch1|Pcsk5|Enpp2|Pik3r1|St6gal1|Thbs1|Dlc1|Hsd17b12|Ccl28|Fermt2|Nexmif|Fam107a|Abi3bp|Dock1|Ecm2	-6.6	MyList
GO Biological Processes	19	GO:0030198	extracellular matrix organization	19_GO:0009987 cellular process	-9.2	3.5	7.8	20999	276	686	32	4.7	0.81	11504|11977|12389|12826|12827|12828|12829|13040|13138|14219|16412|16777|18073|18214|18595|18826|18858|23794|26427|56348|69675|78892|94352|108075|216725|226519|229595|235130|268396|320078|320712|407800	Adamts1|Atp7a|Cav1|Col4a1|Col4a2|Col4a3|Col4a4|Ctss|Dag1|Ccn2|Itgb1|Lamb1|Nid1|Ddr2|Pdgfra|Lcp1|Pmp22|Adamts5|Creb3l1|Hsd17b12|Pxdn|Crispld2|Loxl2|Ltbp4|Adamts2|Lamc1|Adamtsl4|Adamts15|Sh3pxd2b|Olfml2b|Abi3bp|Ecm2	-6.6	MyList
GO Biological Processes	19	GO:0043062	extracellular structure organization	19_GO:0009987 cellular process	-9.2	3.5	7.8	20999	278	686	32	4.7	0.81	11504|11977|12389|12826|12827|12828|12829|13040|13138|14219|16412|16777|18073|18214|18595|18826|18858|23794|26427|56348|69675|78892|94352|108075|216725|226519|229595|235130|268396|320078|320712|407800	Adamts1|Atp7a|Cav1|Col4a1|Col4a2|Col4a3|Col4a4|Ctss|Dag1|Ccn2|Itgb1|Lamb1|Nid1|Ddr2|Pdgfra|Lcp1|Pmp22|Adamts5|Creb3l1|Hsd17b12|Pxdn|Crispld2|Loxl2|Ltbp4|Adamts2|Lamc1|Adamtsl4|Adamts15|Sh3pxd2b|Olfml2b|Abi3bp|Ecm2	-6.5	MyList
GO Biological Processes	19	GO:0045229	external encapsulating structure organization	19_GO:0009987 cellular process	-9.2	3.5	7.8	20999	278	686	32	4.7	0.81	11504|11977|12389|12826|12827|12828|12829|13040|13138|14219|16412|16777|18073|18214|18595|18826|18858|23794|26427|56348|69675|78892|94352|108075|216725|226519|229595|235130|268396|320078|320712|407800	Adamts1|Atp7a|Cav1|Col4a1|Col4a2|Col4a3|Col4a4|Ctss|Dag1|Ccn2|Itgb1|Lamb1|Nid1|Ddr2|Pdgfra|Lcp1|Pmp22|Adamts5|Creb3l1|Hsd17b12|Pxdn|Crispld2|Loxl2|Ltbp4|Adamts2|Lamc1|Adamtsl4|Adamts15|Sh3pxd2b|Olfml2b|Abi3bp|Ecm2	-6.5	MyList
GO Biological Processes	19	GO:0007507	heart development	19_GO:0032502 developmental process	-9.1	2.6	7.2	20999	608	686	51	7.4	1	11364|11482|11504|11920|12166|12168|13138|13609|13617|13846|14118|14182|14275|14682|14726|15251|15531|16412|16476|16542|17069|17999|18021|18128|18552|18595|18810|19206|19876|20348|20677|21813|21814|21825|21938|22329|22418|23794|23967|30878|50768|67784|68861|77446|103806|213019|230857|234214|244349|268396|319757	Acadm|Acvrl1|Adamts1|Atm|Bmpr1a|Bmpr2|Dag1|S1pr1|Ednra|Ephb4|Fbn1|Fgfr1|Folr1|Gnaq|Pdpn|Hif1a|Ndst1|Itgb1|Jun|Kdr|Ly6e|Nedd4|Nfatc3|Notch1|Pcsk5|Pdgfra|Plec|Ptch1|Robo1|Sema3c|Sox4|Tgfbr2|Tgfbr3|Thbs1|Tnfrsf1b|Vcam1|Wnt5a|Adamts5|Osr1|Apln|Dlc1|Plxnd1|Dipk2a|Heg1|Maml1|Pdlim2|Ece1|Sorbs2|Kat6a|Sh3pxd2b|Smo	-6.4	MyList
GO Molecular Functions	21	GO:0016491	oxidoreductase activity		-9	2.3	7	20999	784	686	60	8.7	1.1	11363|11364|11522|11668|11669|11754|12870|13070|13074|13110|13360|15203|15487|15490|15492|15926|18104|18115|18597|20249|20250|20341|20591|22329|26358|26432|56185|56348|56473|56615|56847|65973|66234|66881|66885|67988|69675|70861|74754|76187|76267|93692|94352|99586|100198|104923|105245|105387|107747|114664|114886|192166|194388|218865|225791|232174|266690|269951|328035|333433	Acadl|Acadm|Adh1|Aldh1a1|Aldh2|Aoc3|Cp|Cyp11a1|Cyp17a1|Cyp2j6|Dhcr7|Heph|Hsd17b3|Hsd17b7|Hsd3b1|Idh1|Nqo1|Nnt|Pdha1|Scd1|Scd2|Selenbp1|Kdm5c|Vcam1|Aldh1a7|Plod2|Hao2|Hsd17b12|Fads2|Mgst1|Aldh1a3|Asph|Msmo1|Pcyox1|Acadsb|Tmx3|Pxdn|Akr1cl|Dhcr24|Adhfe1|Fads1|Glrx|Loxl2|Dpyd|H6pd|Adi1|Txndc5|Akr1c14|Aldh1l1|Hsd17b11|Cygb|Sardh|Tet3|Chdh|Ptgr3|Cyp26b1|Cyb5r4|Idh2|Fads6|Gpd1l	-6.4	MyList
GO Biological Processes	19	GO:0022409	positive regulation of cell-cell adhesion	19_GO:0048518 positive regulation of biological process	-9	3.2	7.5	20999	331	686	35	5.1	0.84	11987|12010|12333|12389|12399|12484|13641|13846|14726|14969|15510|15944|16002|16179|16194|16195|16403|16423|16859|17311|20312|20668|20677|20851|21813|22329|22418|23871|27205|50723|67916|74048|76088|214812|235320	Slc7a1|B2m|Capn1|Cav1|Runx3|Cd24a|Efnb1|Ephb4|Pdpn|H2-Eb1|Hspd1|Irgm1|Igf2|Irak1|Il6ra|Il6st|Itga6|Cd47|Lgals9|Kitl|Cx3cl1|Sox13|Sox4|Stat5b|Tgfbr2|Vcam1|Wnt5a|Ets1|Podxl|Icosl|Plpp3|Vsir|Dock8|Zfp609|Zbtb16	-6.3	MyList
GO Biological Processes	19	GO:0001775	cell activation	19_GO:0032501 multicellular organismal process	-8.9	2.3	7	20999	789	686	60	8.7	1.1	11482|11487|11920|11977|11988|12010|12323|12484|12628|13641|13649|13653|14062|14130|14190|14367|15064|15510|15900|16194|16410|16476|16590|16803|16822|16889|17068|17096|17311|17698|17886|17999|18021|18514|18595|18708|18826|19215|20185|20312|20315|20442|20668|20677|20851|21813|21974|22177|24136|50723|58240|76088|109246|109934|224792|232174|242202|319757|320940|545030	Acvrl1|Adam10|Atm|Atp7a|Slc7a2|B2m|Camk2b|Cd24a|Cfh|Efnb1|Egfr|Egr1|F2r|Fcgr2b|Fgl2|Fzd5|Mr1|Hspd1|Irf8|Il6ra|Itgav|Jun|Kit|Lbp|Lcp2|Lipa|Ly6d|Lyn|Kitl|Msn|Myh9|Nedd4|Nfatc3|Pbx1|Pdgfra|Pik3r1|Lcp1|Ptgds|Ncor1|Cx3cl1|Cxcl12|St3gal1|Sox13|Sox4|Stat5b|Tgfbr2|Top2b|Tyrobp|Zeb2|Icosl|Hs1bp3|Dock8|Tspan9|Abr|Adgrf5|Cyp26b1|Pde5a|Smo|Atp11c|Wdfy4	-6.3	MyList
GO Cellular Components	20	GO:0045177	apical part of cell		-8.9	2.7	7.2	20999	541	686	47	6.9	0.96	11827|11977|11987|12168|12389|12490|12491|12728|13030|13132|13646|13649|14275|14726|15511|16194|16525|16616|16617|16619|16835|17153|17698|17886|17912|18128|18214|18430|18671|18810|19206|22329|26363|27205|50934|54338|56332|56615|67972|71982|72040|72823|74096|105727|110380|224792|239273	Aqp2|Atp7a|Slc7a1|Bmpr2|Cav1|Cd34|Cd36|Clcn5|Ctsb|Dab2|Klk1b22|Egfr|Folr1|Pdpn|Hspa1b|Il6ra|Kcnk1|Klk1b21|Klk1b24|Klk1b27|Ldlr|Mal|Msn|Myh9|Myo1b|Notch1|Ddr2|Oxtr|Abcb1a|Plec|Ptch1|Vcam1|Btd|Podxl|Slc7a8|Slc23a2|Amotl2|Mgst1|Atp2b1|Snx10|Cdhr5|Pard3b|Hvcn1|Slc38a1|Shroom2|Adgrf5|Abcc4	-6.3	MyList
GO Biological Processes	19	GO:0090288	negative regulation of cellular response to growth factor stimulus	19_GO:0048519 negative regulation of biological process	-8.8	5.4	8.5	20999	107	686	19	2.8	0.63	12361|12389|13179|14118|17965|17999|18128|19268|20482|21825|22418|26427|30878|50766|56213|78558|83453|105450|381290	Cask|Cav1|Dcn|Fbn1|Nbl1|Nedd4|Notch1|Ptprf|Skil|Thbs1|Wnt5a|Creb3l1|Apln|Crim1|Htra1|Htra3|Chrdl1|Mmrn2|Atp2b4	-6.2	MyList
GO Biological Processes	19	GO:0050767	regulation of neurogenesis	19_GO:0032502 developmental process	-8.8	2.7	7.2	20999	492	686	44	6.4	0.94	12010|12166|12168|12227|12323|12361|12484|12704|13138|13649|14366|15251|16195|16412|16542|16590|16835|17096|17257|17380|18128|18208|18606|19268|19876|20312|20315|20348|20393|20482|20845|20893|21817|21938|22418|24136|56381|57810|67784|68151|71918|269951|319757|330914	B2m|Bmpr1a|Bmpr2|Btg2|Camk2b|Cask|Cd24a|Cit|Dag1|Egfr|Fzd4|Hif1a|Il6st|Itgb1|Kdr|Kit|Ldlr|Lyn|Mecp2|Mme|Notch1|Ntn1|Enpp2|Ptprf|Robo1|Cx3cl1|Cxcl12|Sema3c|Sgk1|Skil|Star|Bhlhe40|Tgm2|Tnfrsf1b|Wnt5a|Zeb2|Spen|Cdon|Plxnd1|Wls|Zcchc24|Idh2|Smo|Arhgap32	-6.2	MyList
GO Biological Processes	19	GO:0032787	monocarboxylic acid metabolic process	19_GO:0008152 metabolic process	-8.7	2.6	7.1	20999	566	686	48	7	0.97	11363|11364|11522|11668|11676|11881|11886|12894|13110|13849|14726|15212|15251|15926|15931|15937|16889|17850|18597|18784|19215|20249|20250|20845|26363|54447|56185|56473|56847|66885|68801|70861|74551|76267|94180|94284|104112|104158|105387|105727|114886|225579|232174|269823|269951|328035|394432|394435	Acadl|Acadm|Adh1|Aldh1a1|Aldoc|Arsb|Asah1|Cpt1a|Cyp2j6|Ephx1|Pdpn|Hexb|Hif1a|Idh1|Ids|Ier3|Lipa|Mmut|Pdha1|Pla2g5|Ptgds|Scd1|Scd2|Star|Btd|Asah2|Hao2|Fads2|Aldh1a3|Acadsb|Elovl5|Akr1cl|Pck2|Fads1|Acsbg1|Ugt1a6a|Acly|Ces1d|Akr1c14|Slc38a1|Cygb|Slc27a6|Cyp26b1|Pon3|Idh2|Fads6|Ugt1a7c|Ugt1a6b	-6.2	MyList
GO Biological Processes	19	GO:0051960	regulation of nervous system development	19_GO:0032502 developmental process	-8.5	2.5	6.9	20999	593	686	49	7.1	0.98	12010|12166|12168|12227|12323|12361|12484|12704|13032|13138|13649|13666|14366|15251|16195|16412|16542|16590|16835|17096|17257|17380|18128|18208|18430|18606|18708|19268|19876|20312|20315|20348|20393|20482|20845|20893|21817|21938|22418|24136|56381|57810|67784|68151|71918|225908|269951|319757|330914	B2m|Bmpr1a|Bmpr2|Btg2|Camk2b|Cask|Cd24a|Cit|Ctsc|Dag1|Egfr|Eif2ak3|Fzd4|Hif1a|Il6st|Itgb1|Kdr|Kit|Ldlr|Lyn|Mecp2|Mme|Notch1|Ntn1|Oxtr|Enpp2|Pik3r1|Ptprf|Robo1|Cx3cl1|Cxcl12|Sema3c|Sgk1|Skil|Star|Bhlhe40|Tgm2|Tnfrsf1b|Wnt5a|Zeb2|Spen|Cdon|Plxnd1|Wls|Zcchc24|Myrf|Idh2|Smo|Arhgap32	-6	MyList
GO Biological Processes	19	GO:0050769	positive regulation of neurogenesis	19_GO:0032502 developmental process	-8.5	3.2	7.3	20999	328	686	34	5	0.83	12168|12323|12361|13138|13649|14366|15251|16195|16412|16542|16590|17096|17257|17380|18128|18208|18606|19268|19876|20312|20315|20393|20482|20845|21817|21938|22418|24136|56381|57810|67784|68151|319757|330914	Bmpr2|Camk2b|Cask|Dag1|Egfr|Fzd4|Hif1a|Il6st|Itgb1|Kdr|Kit|Lyn|Mecp2|Mme|Notch1|Ntn1|Enpp2|Ptprf|Robo1|Cx3cl1|Cxcl12|Sgk1|Skil|Star|Tgm2|Tnfrsf1b|Wnt5a|Zeb2|Spen|Cdon|Plxnd1|Wls|Smo|Arhgap32	-5.9	MyList
GO Biological Processes	19	GO:0010634	positive regulation of epithelial cell migration	19_GO:0040011 locomotion	-8.5	4.3	7.9	20999	162	686	23	3.4	0.69	11852|11855|12168|13036|14182|14756|15251|16002|16476|16542|16819|18606|19878|21813|21825|22418|23871|67916|70097|80837|240185|330662|384783	Rhob|Arhgap5|Bmpr2|Ctsh|Fgfr1|Gpld1|Hif1a|Igf2|Jun|Kdr|Lcn2|Enpp2|Rock2|Tgfbr2|Thbs1|Wnt5a|Ets1|Plpp3|Sash1|Rhoj|Jcad|Dock1|Irs2	-5.9	MyList
GO Biological Processes	19	GO:0050867	positive regulation of cell activation	19_GO:0048518 positive regulation of biological process	-8.5	2.8	7.1	20999	431	686	40	5.8	0.89	11765|11987|12010|12389|12399|12484|13032|13641|13846|14182|14219|14726|14969|15510|15944|16002|16195|16423|16803|16859|17311|18214|19116|20668|20677|20851|21813|21825|22177|22329|22418|50723|51869|74048|76088|214812|235320|319757|320940|384783	Ap1g1|Slc7a1|B2m|Cav1|Runx3|Cd24a|Ctsc|Efnb1|Ephb4|Fgfr1|Ccn2|Pdpn|H2-Eb1|Hspd1|Irgm1|Igf2|Il6st|Cd47|Lbp|Lgals9|Kitl|Ddr2|Prlr|Sox13|Sox4|Stat5b|Tgfbr2|Thbs1|Tyrobp|Vcam1|Wnt5a|Icosl|Rif1|Vsir|Dock8|Zfp609|Zbtb16|Smo|Atp11c|Irs2	-5.9	MyList
GO Biological Processes	19	GO:1903037	regulation of leukocyte cell-cell adhesion	19_GO:0050789 regulation of biological process	-8.4	3	7.1	20999	382	686	37	5.4	0.86	11898|11987|12010|12333|12389|12399|12484|13641|13846|14190|14969|15510|15944|16002|16179|16195|16423|16792|16859|17311|18784|20315|20668|20677|20851|21813|22329|23871|50723|56838|74048|76088|94212|214812|232341|235320|242202	Ass1|Slc7a1|B2m|Capn1|Cav1|Runx3|Cd24a|Efnb1|Ephb4|Fgl2|H2-Eb1|Hspd1|Irgm1|Igf2|Irak1|Il6st|Cd47|Laptm5|Lgals9|Kitl|Pla2g5|Cxcl12|Sox13|Sox4|Stat5b|Tgfbr2|Vcam1|Ets1|Icosl|Ccl28|Vsir|Dock8|Pag1|Zfp609|Wnk1|Zbtb16|Pde5a	-5.8	MyList
GO Biological Processes	19	GO:0007167	enzyme-linked receptor protein signaling pathway	19_GO:0050896 response to stimulus	-8.3	2.4	6.8	20999	642	686	51	7.4	1	11482|11835|12166|12168|12562|12826|12827|12828|12977|13641|13649|13653|13666|13846|14182|14219|14281|14756|15531|16001|16002|16195|16476|16542|16590|16822|16880|17096|18214|18595|18708|19116|20482|20663|20851|20913|21813|21814|22418|27273|56338|74048|83453|108075|109246|216616|218952|236794|320024|320706|384783	Acvrl1|Ar|Bmpr1a|Bmpr2|Cdh5|Col4a1|Col4a2|Col4a3|Csf1|Efnb1|Egfr|Egr1|Eif2ak3|Ephb4|Fgfr1|Ccn2|Fos|Gpld1|Ndst1|Igf1r|Igf2|Il6st|Jun|Kdr|Kit|Lcp2|Lifr|Lyn|Ddr2|Pdgfra|Pik3r1|Prlr|Skil|Sos2|Stat5b|Stxbp4|Tgfbr2|Tgfbr3|Wnt5a|Pdk4|Txnip|Vsir|Chrdl1|Ltbp4|Tspan9|Efemp1|Fermt2|Slc9a6|Nceh1|Soga1|Irs2	-5.7	MyList
GO Molecular Functions	21	GO:0005518	collagen binding		-8.2	6.6	8.6	20999	70	686	15	2.2	0.56	11568|12833|13030|13040|13179|13602|16412|18073|18214|18542|21825|56348|104099|320712|407800	Aebp1|Col6a1|Ctsb|Ctss|Dcn|Sparcl1|Itgb1|Nid1|Ddr2|Pcolce|Thbs1|Hsd17b12|Itga9|Abi3bp|Ecm2	-5.7	MyList
GO Biological Processes	19	GO:0002694	regulation of leukocyte activation	19_GO:0002376 immune system process	-8.2	2.4	6.7	20999	646	686	51	7.4	1	11765|11920|11987|11988|12010|12389|12399|12484|13032|13641|13846|14130|14190|14969|15510|15944|16002|16195|16423|16792|16803|16835|16859|17096|17311|18784|19116|20312|20663|20668|20677|20851|21813|21825|21938|22177|22329|22418|50723|51869|74048|76088|94212|109934|214812|224792|232174|235320|242202|320940|384783	Ap1g1|Atm|Slc7a1|Slc7a2|B2m|Cav1|Runx3|Cd24a|Ctsc|Efnb1|Ephb4|Fcgr2b|Fgl2|H2-Eb1|Hspd1|Irgm1|Igf2|Il6st|Cd47|Laptm5|Lbp|Ldlr|Lgals9|Lyn|Kitl|Pla2g5|Prlr|Cx3cl1|Sos2|Sox13|Sox4|Stat5b|Tgfbr2|Thbs1|Tnfrsf1b|Tyrobp|Vcam1|Wnt5a|Icosl|Rif1|Vsir|Dock8|Pag1|Abr|Zfp609|Adgrf5|Cyp26b1|Zbtb16|Pde5a|Atp11c|Irs2	-5.7	MyList
GO Biological Processes	19	GO:0043408	regulation of MAPK cascade	19_GO:0050896 response to stimulus	-8.2	2.3	6.6	20999	746	686	56	8.2	1	11835|12389|12484|12491|13132|13138|13405|13617|13649|13982|14062|14130|14182|14219|14366|14367|15531|16001|16002|16179|16194|16476|16542|16543|16590|16792|17096|17311|17886|18128|18595|18784|19876|19878|20128|20185|20312|20315|20597|21825|21858|21859|22418|24136|29811|54324|57810|67603|70097|78943|83397|100532|218952|230857|240185|242202	Ar|Cav1|Cd24a|Cd36|Dab2|Dag1|Dmd|Ednra|Egfr|Esr1|F2r|Fcgr2b|Fgfr1|Ccn2|Fzd4|Fzd5|Ndst1|Igf1r|Igf2|Irak1|Il6ra|Jun|Kdr|Mdfic|Kit|Laptm5|Lyn|Kitl|Myh9|Notch1|Pdgfra|Pla2g5|Robo1|Rock2|Trim30a|Ncor1|Cx3cl1|Cxcl12|Smpd1|Thbs1|Timp2|Timp3|Wnt5a|Zeb2|Ndrg2|Arhgef5|Cdon|Dusp6|Sash1|Ern1|Akap12|Rell1|Fermt2|Ece1|Jcad|Pde5a	-5.7	MyList
GO Biological Processes	19	GO:0002009	morphogenesis of an epithelium	19_GO:0032502 developmental process	-8.2	2.6	6.8	20999	533	686	45	6.6	0.95	11482|11668|11835|11852|11977|12399|12702|12826|12977|13036|13138|13617|13649|13982|14182|14275|14367|14726|14815|15251|16001|16542|17698|18021|18128|18208|18514|19206|19876|19878|20315|20348|21813|21817|22418|23967|24136|50768|56847|67784|76905|207920|226519|270163|319757	Acvrl1|Aldh1a1|Ar|Rhob|Atp7a|Runx3|Socs3|Col4a1|Csf1|Ctsh|Dag1|Ednra|Egfr|Esr1|Fgfr1|Folr1|Fzd5|Pdpn|Nr3c1|Hif1a|Igf1r|Kdr|Msn|Nfatc3|Notch1|Ntn1|Pbx1|Ptch1|Robo1|Rock2|Cxcl12|Sema3c|Tgfbr2|Tgm2|Wnt5a|Osr1|Zeb2|Dlc1|Aldh1a3|Plxnd1|Lrg1|Esrp1|Lamc1|Myo9a|Smo	-5.7	MyList
GO Biological Processes	19	GO:1901615	organic hydroxy compound metabolic process	19_GO:0008152 metabolic process	-8.2	2.7	6.9	20999	460	686	41	6	0.91	11303|11522|11668|11886|11977|13030|13070|13360|13617|13849|14182|15251|15360|15490|15926|16835|16889|17069|17257|18104|18145|18858|20597|20845|20860|20887|54447|56185|66234|67916|70861|74551|74754|100017|104158|105387|216134|218476|232174|269951|380959	Abca1|Adh1|Aldh1a1|Asah1|Atp7a|Ctsb|Cyp11a1|Dhcr7|Ednra|Ephx1|Fgfr1|Hif1a|Hmgcs2|Hsd17b7|Idh1|Ldlr|Lipa|Ly6e|Mecp2|Nqo1|Npc1|Pmp22|Smpd1|Star|Sult1e1|Sult1a1|Asah2|Hao2|Msmo1|Plpp3|Akr1cl|Pck2|Dhcr24|Ldlrap1|Ces1d|Akr1c14|Pdxk|Gcnt4|Cyp26b1|Idh2|Alg10b	-5.6	MyList
GO Biological Processes	19	GO:0043410	positive regulation of MAPK cascade	19_GO:0048518 positive regulation of biological process	-8.1	2.6	6.8	20999	537	686	45	6.6	0.95	11835|12484|12491|13132|13617|13649|13982|14062|14130|14182|14219|14366|14367|15531|16001|16002|16179|16194|16476|16542|16590|16792|17311|17886|18128|18595|18784|19876|19878|20128|20312|20315|21825|21858|22418|24136|54324|57810|70097|78943|83397|100532|218952|240185|242202	Ar|Cd24a|Cd36|Dab2|Ednra|Egfr|Esr1|F2r|Fcgr2b|Fgfr1|Ccn2|Fzd4|Fzd5|Ndst1|Igf1r|Igf2|Irak1|Il6ra|Jun|Kdr|Kit|Laptm5|Kitl|Myh9|Notch1|Pdgfra|Pla2g5|Robo1|Rock2|Trim30a|Cx3cl1|Cxcl12|Thbs1|Timp2|Wnt5a|Zeb2|Arhgef5|Cdon|Sash1|Ern1|Akap12|Rell1|Fermt2|Jcad|Pde5a	-5.6	MyList
GO Biological Processes	19	GO:0030510	regulation of BMP signaling pathway	19_GO:0050896 response to stimulus	-8	5.1	7.9	20999	107	686	18	2.6	0.61	11482|12168|12389|12562|14118|14314|16542|17965|18007|18128|20482|21814|22418|50766|56213|74048|78558|83453	Acvrl1|Bmpr2|Cav1|Cdh5|Fbn1|Fstl1|Kdr|Nbl1|Neo1|Notch1|Skil|Tgfbr3|Wnt5a|Crim1|Htra1|Vsir|Htra3|Chrdl1	-5.5	MyList
GO Cellular Components	20	GO:0009925	basal plasma membrane		-7.9	3.2	7	20999	295	686	31	4.5	0.79	11303|11827|11977|11987|12168|12361|12389|12490|12946|13138|13649|14275|14726|15203|15511|16403|16835|17698|18810|50934|54338|58176|67916|67972|98396|100017|104099|105727|208890|239273|381290	Abca1|Aqp2|Atp7a|Slc7a1|Bmpr2|Cask|Cav1|Cd34|Cr1l|Dag1|Egfr|Folr1|Pdpn|Heph|Hspa1b|Itga6|Ldlr|Msn|Plec|Slc7a8|Slc23a2|Rhbg|Plpp3|Atp2b1|Slc41a1|Ldlrap1|Itga9|Slc38a1|Slc26a7|Abcc4|Atp2b4	-5.4	MyList
GO Biological Processes	19	GO:1901214	regulation of neuron death	19_GO:0050789 regulation of biological process	-7.9	2.9	6.9	20999	380	686	36	5.2	0.85	11798|11920|11977|12227|12977|13653|13712|13982|14062|14130|14281|14815|15251|15510|16195|16476|16542|16819|17257|18007|18008|18104|18214|19268|20312|20845|21938|22177|22418|23821|54338|58801|67784|80890|93706|319757	Xiap|Atm|Atp7a|Btg2|Csf1|Egr1|Elk1|Esr1|F2r|Fcgr2b|Fos|Nr3c1|Hif1a|Hspd1|Il6st|Jun|Kdr|Lcn2|Mecp2|Neo1|Nes|Nqo1|Ddr2|Ptprf|Cx3cl1|Star|Tnfrsf1b|Tyrobp|Wnt5a|Bace1|Slc23a2|Pmaip1|Plxnd1|Trim2|Pcdhgc3|Smo	-5.4	MyList
GO Cellular Components	20	GO:0048471	perinuclear region of cytoplasm		-7.9	2.3	6.5	20999	701	686	53	7.7	1	11303|11487|11765|11798|11827|11977|12361|12389|12450|12490|12977|13030|13132|13405|13649|13666|13982|14182|14219|14367|15203|15511|16412|16777|16792|17096|17698|17912|17999|18145|18708|18784|18810|18826|18858|19206|20185|20312|20393|21817|21938|30878|66500|74493|108148|170643|207165|208647|211286|227753|230857|240185|266690	Abca1|Adam10|Ap1g1|Xiap|Aqp2|Atp7a|Cask|Cav1|Ccng1|Cd34|Csf1|Ctsb|Dab2|Dmd|Egfr|Eif2ak3|Esr1|Fgfr1|Ccn2|Fzd5|Heph|Hspa1b|Itgb1|Lamb1|Laptm5|Lyn|Msn|Myo1b|Nedd4|Npc1|Pik3r1|Pla2g5|Plec|Lcp1|Pmp22|Ptch1|Ncor1|Cx3cl1|Sgk1|Tgm2|Tnfrsf1b|Apln|Slc30a7|Tnks2|Galnt2|Kirrel|Bptf|Creb3l2|Cln5|Gsn|Ece1|Jcad|Cyb5r4	-5.4	MyList
GO Cellular Components	20	GO:0044853	plasma membrane raft		-7.8	4.6	7.6	20999	134	686	20	2.9	0.64	12166|12168|12389|12491|12946|13030|13138|14062|14682|16001|16822|16835|17153|19206|19285|20324|21813|50768|54447|319757	Bmpr1a|Bmpr2|Cav1|Cd36|Cr1l|Ctsb|Dag1|F2r|Gnaq|Igf1r|Lcp2|Ldlr|Mal|Ptch1|Cavin1|Cavin2|Tgfbr2|Dlc1|Asah2|Smo	-5.4	MyList
GO Biological Processes	19	GO:0050727	regulation of inflammatory response	19_GO:0050896 response to stimulus	-7.8	2.8	6.8	20999	401	686	37	5.4	0.86	11669|11754|11920|11988|12484|12562|12702|13032|13040|13617|13649|13982|14130|14182|15510|15937|15944|16177|16423|16803|16835|16859|17096|18784|18858|20312|20851|21817|21938|22418|22695|23871|50905|54616|100340|109934|242202	Aldh2|Aoc3|Atm|Slc7a2|Cd24a|Cdh5|Socs3|Ctsc|Ctss|Ednra|Egfr|Esr1|Fcgr2b|Fgfr1|Hspd1|Ier3|Irgm1|Il1r1|Cd47|Lbp|Ldlr|Lgals9|Lyn|Pla2g5|Pmp22|Cx3cl1|Stat5b|Tgm2|Tnfrsf1b|Wnt5a|Zfp36|Ets1|Il17rb|Extl3|Smpdl3b|Abr|Pde5a	-5.3	MyList
GO Biological Processes	19	GO:0098609	cell-cell adhesion	19_GO:0009987 cellular process	-7.8	2.7	6.7	20999	455	686	40	5.8	0.89	12484|12490|12562|12628|13602|13649|14726|16403|16410|16412|16423|16590|16777|16859|17698|17886|18007|18208|18595|19268|19876|20312|20315|21813|21825|22329|23965|57810|67916|72040|72333|76905|84004|93706|93724|104099|109246|170643|192216|319504	Cd24a|Cd34|Cdh5|Cfh|Sparcl1|Egfr|Pdpn|Itga6|Itgav|Itgb1|Cd47|Kit|Lamb1|Lgals9|Msn|Myh9|Neo1|Ntn1|Pdgfra|Ptprf|Robo1|Cx3cl1|Cxcl12|Tgfbr2|Thbs1|Vcam1|Tenm3|Cdon|Plpp3|Cdhr5|Palld|Lrg1|Mcam|Pcdhgc3|Pcdhga12|Itga9|Tspan9|Kirrel|Tmem47|Nrcam	-5.3	MyList
GO Biological Processes	19	GO:0061061	muscle structure development	19_GO:0032502 developmental process	-7.8	2.5	6.6	20999	548	686	45	6.6	0.95	11364|11819|12166|12227|12373|12389|12628|13138|13405|13609|13617|13653|14281|16002|16412|17069|17257|17886|18007|18021|18128|18595|18810|18858|19221|20482|20969|21814|22418|23794|56758|56808|57810|69852|77446|103806|213019|214585|214812|217082|225115|234214|235130|319757|330662	Acadm|Nr2f2|Bmpr1a|Btg2|Casq2|Cav1|Cfh|Dag1|Dmd|S1pr1|Ednra|Egr1|Fos|Igf2|Itgb1|Ly6e|Mecp2|Myh9|Neo1|Nfatc3|Notch1|Pdgfra|Plec|Pmp22|Ptgfrn|Skil|Sdc1|Tgfbr3|Wnt5a|Adamts5|Mbnl1|Cacna2d2|Cdon|Tcf23|Heg1|Maml1|Pdlim2|Spg11|Zfp609|Hlf|Svil|Sorbs2|Adamts15|Smo|Dock1	-5.3	MyList
GO Biological Processes	19	GO:0050679	positive regulation of epithelial cell proliferation	19_GO:0048518 positive regulation of biological process	-7.8	3.5	7.1	20999	236	686	27	3.9	0.74	11482|11835|11977|12166|12168|12389|12444|13649|13982|14182|14451|16002|16476|16542|18128|20315|20913|22418|23967|30878|56213|76905|107587|207920|240185|319757|384783	Acvrl1|Ar|Atp7a|Bmpr1a|Bmpr2|Cav1|Ccnd2|Egfr|Esr1|Fgfr1|Gas1|Igf2|Jun|Kdr|Notch1|Cxcl12|Stxbp4|Wnt5a|Osr1|Apln|Htra1|Lrg1|Osr2|Esrp1|Jcad|Smo|Irs2	-5.3	MyList
GO Biological Processes	19	GO:0010594	regulation of endothelial cell migration	19_GO:0040011 locomotion	-7.7	4	7.3	20999	177	686	23	3.4	0.69	11482|11819|11852|12168|13179|14182|14756|15251|16002|16542|16819|17257|18128|19878|21825|22418|23871|67916|70097|80837|105450|240185|381290	Acvrl1|Nr2f2|Rhob|Bmpr2|Dcn|Fgfr1|Gpld1|Hif1a|Igf2|Kdr|Lcn2|Mecp2|Notch1|Rock2|Thbs1|Wnt5a|Ets1|Plpp3|Sash1|Rhoj|Mmrn2|Jcad|Atp2b4	-5.3	MyList
GO Biological Processes	19	GO:0060322	head development	19_GO:0032502 developmental process	-7.7	2.2	6.4	20999	768	686	56	8.2	1	11819|11878|11881|11920|11977|11990|12166|12227|12826|13609|13617|13649|14130|14182|14366|14451|14682|15251|15490|15492|15531|16001|16412|16777|17257|18028|18128|18131|18514|18595|19206|19876|20185|20315|20363|21813|21974|22177|22418|22589|24136|50768|56847|57810|65973|68151|78892|93761|107587|109934|110380|207165|244349|319565|319757|384783	Nr2f2|Arx|Arsb|Atm|Atp7a|Atrn|Bmpr1a|Btg2|Col4a1|S1pr1|Ednra|Egfr|Fcgr2b|Fgfr1|Fzd4|Gas1|Gnaq|Hif1a|Hsd17b7|Hsd3b1|Ndst1|Igf1r|Itgb1|Lamb1|Mecp2|Nfib|Notch1|Notch3|Pbx1|Pdgfra|Ptch1|Robo1|Ncor1|Cxcl12|Selenop|Tgfbr2|Top2b|Tyrobp|Wnt5a|Atrx|Zeb2|Dlc1|Aldh1a3|Cdon|Asph|Wls|Crispld2|Smarca1|Osr2|Abr|Shroom2|Bptf|Kat6a|Syne2|Smo|Irs2	-5.3	MyList
GO Biological Processes	19	GO:0001501	skeletal system development	19_GO:0032502 developmental process	-7.7	2.6	6.6	20999	516	686	43	6.3	0.93	11977|12111|12166|12168|12399|12628|13405|13617|13666|14118|14182|14219|14451|14682|14756|15212|15251|15490|15531|16542|16889|17936|18028|18214|18514|18552|18595|21813|21825|21859|22418|23967|23972|71982|105722|106522|107587|208647|232174|233781|235320|268396|269941	Atp7a|Bgn|Bmpr1a|Bmpr2|Runx3|Cfh|Dmd|Ednra|Eif2ak3|Fbn1|Fgfr1|Ccn2|Gas1|Gnaq|Gpld1|Hexb|Hif1a|Hsd17b7|Ndst1|Kdr|Lipa|Nab1|Nfib|Ddr2|Pbx1|Pcsk5|Pdgfra|Tgfbr2|Thbs1|Timp3|Wnt5a|Osr1|Papss2|Snx10|Ano6|Pkdcc|Osr2|Creb3l2|Cyp26b1|Xylt1|Zbtb16|Sh3pxd2b|Chsy1	-5.2	MyList
GO Biological Processes	19	GO:0051962	positive regulation of nervous system development	19_GO:0032502 developmental process	-7.7	2.8	6.7	20999	389	686	36	5.2	0.85	12168|12323|12361|13138|13649|14366|15251|16195|16412|16542|16590|17096|17257|17380|18128|18208|18430|18606|18708|19268|19876|20312|20315|20393|20482|20845|21817|21938|22418|24136|56381|57810|67784|68151|319757|330914	Bmpr2|Camk2b|Cask|Dag1|Egfr|Fzd4|Hif1a|Il6st|Itgb1|Kdr|Kit|Lyn|Mecp2|Mme|Notch1|Ntn1|Oxtr|Enpp2|Pik3r1|Ptprf|Robo1|Cx3cl1|Cxcl12|Sgk1|Skil|Star|Tgm2|Tnfrsf1b|Wnt5a|Zeb2|Spen|Cdon|Plxnd1|Wls|Smo|Arhgap32	-5.2	MyList
GO Biological Processes	19	GO:0001934	positive regulation of protein phosphorylation	19_GO:0048518 positive regulation of biological process	-7.6	2.2	6.3	20999	774	686	56	8.2	1	11482|12166|12168|12389|12444|12484|12491|12977|13132|13138|13205|13617|13649|13653|14118|14182|14219|14366|14367|15944|16002|16151|16179|16194|16195|16412|16542|16590|16859|17096|17311|18214|18595|18606|18708|19116|19876|19878|20312|21813|21825|22418|24136|54324|57810|67916|68861|70097|72065|78943|109246|218952|242202|279561|381290|547253	Acvrl1|Bmpr1a|Bmpr2|Cav1|Ccnd2|Cd24a|Cd36|Csf1|Dab2|Dag1|Ddx3x|Ednra|Egfr|Egr1|Fbn1|Fgfr1|Ccn2|Fzd4|Fzd5|Irgm1|Igf2|Ikbkg|Irak1|Il6ra|Il6st|Itgb1|Kdr|Kit|Lgals9|Lyn|Kitl|Ddr2|Pdgfra|Enpp2|Pik3r1|Prlr|Robo1|Rock2|Cx3cl1|Tgfbr2|Thbs1|Wnt5a|Zeb2|Arhgef5|Cdon|Plpp3|Dipk2a|Sash1|Rap2c|Ern1|Tspan9|Fermt2|Pde5a|Wnk3|Atp2b4|Parp14	-5.2	MyList
GO Biological Processes	19	GO:0016485	protein processing	19_GO:0008152 metabolic process	-7.6	3.5	7	20999	225	686	26	3.8	0.73	11487|11568|12333|13036|13040|13646|15950|16616|16617|16619|17380|18550|18552|19206|23821|50909|56175|65973|74048|74754|211286|216725|225908|230857|232371|233744	Adam10|Aebp1|Capn1|Ctsh|Ctss|Klk1b22|Ifi203|Klk1b21|Klk1b24|Klk1b27|Mme|Furin|Pcsk5|Ptch1|Bace1|C1ra|Bace2|Asph|Vsir|Dhcr24|Cln5|Adamts2|Myrf|Ece1|C1rl|Spon1	-5.2	MyList
GO Biological Processes	19	GO:0060485	mesenchyme development	19_GO:0032502 developmental process	-7.5	3.4	6.9	20999	244	686	27	3.9	0.74	11482|12166|12168|13617|13641|14182|14275|15251|17311|17999|18128|19876|19878|20336|20348|20677|21813|21814|21825|21859|22418|23794|23967|24136|75745|94352|319757	Acvrl1|Bmpr1a|Bmpr2|Ednra|Efnb1|Fgfr1|Folr1|Hif1a|Kitl|Nedd4|Notch1|Robo1|Rock2|Exoc4|Sema3c|Sox4|Tgfbr2|Tgfbr3|Thbs1|Timp3|Wnt5a|Adamts5|Osr1|Zeb2|Rian|Loxl2|Smo	-5	MyList
GO Cellular Components	20	GO:0070161	anchoring junction		-7.5	2.2	6.2	20999	762	686	55	8	1	11487|11747|12168|12361|12389|12562|13138|13405|14218|14366|14367|14726|16403|16410|16412|16542|16590|16822|17096|17698|17886|18128|18430|18671|18708|18810|18826|18858|27205|50768|54324|56332|66395|72065|72333|72823|77446|93706|93724|110380|170643|192216|194655|213019|218952|225115|227737|227753|234214|240185|268396|268709|279561|319565|101055983	Adam10|Anxa5|Bmpr2|Cask|Cav1|Cdh5|Dag1|Dmd|Sh3pxd2a|Fzd4|Fzd5|Pdpn|Itga6|Itgav|Itgb1|Kdr|Kit|Lcp2|Lyn|Msn|Myh9|Notch1|Oxtr|Abcb1a|Pik3r1|Plec|Lcp1|Pmp22|Podxl|Dlc1|Arhgef5|Amotl2|Ahnak|Rap2c|Palld|Pard3b|Heg1|Pcdhgc3|Pcdhga12|Shroom2|Kirrel|Tmem47|Klf11|Pdlim2|Fermt2|Svil|Niban2|Gsn|Sorbs2|Jcad|Sh3pxd2b|Fam107a|Wnk3|Syne2|Gm14569	-5	MyList
GO Biological Processes	19	GO:0032103	positive regulation of response to external stimulus	19_GO:0048518 positive regulation of biological process	-7.4	2.4	6.4	20999	564	686	45	6.6	0.95	11487|11754|11765|12168|12389|12484|12977|13032|13040|13205|13609|13617|13649|14118|14182|14825|15510|15944|15950|16001|16179|16423|16542|16803|16835|16859|17096|18784|20128|20312|20315|20851|21817|21825|22177|22418|23871|50905|70097|105450|105722|229900|232341|242202|384309	Adam10|Aoc3|Ap1g1|Bmpr2|Cav1|Cd24a|Csf1|Ctsc|Ctss|Ddx3x|S1pr1|Ednra|Egfr|Fbn1|Fgfr1|Cxcl1|Hspd1|Irgm1|Ifi203|Igf1r|Irak1|Cd47|Kdr|Lbp|Ldlr|Lgals9|Lyn|Pla2g5|Trim30a|Cx3cl1|Cxcl12|Stat5b|Tgm2|Thbs1|Tyrobp|Wnt5a|Ets1|Il17rb|Sash1|Mmrn2|Ano6|Gbp7|Wnk1|Pde5a|Trim56	-5	MyList
GO Biological Processes	19	GO:0003018	vascular process in circulatory system	19_GO:0032501 multicellular organismal process	-7.4	3.4	6.9	20999	245	686	27	3.9	0.74	12168|12333|12389|12491|12562|13617|13649|14062|14815|15251|16542|18430|18671|18810|19878|20312|21337|21814|24136|30878|60596|67972|83397|109934|218952|230857|242202	Bmpr2|Capn1|Cav1|Cd36|Cdh5|Ednra|Egfr|F2r|Nr3c1|Hif1a|Kdr|Oxtr|Abcb1a|Plec|Rock2|Cx3cl1|Tacr2|Tgfbr3|Zeb2|Apln|Gucy1a1|Atp2b1|Akap12|Abr|Fermt2|Ece1|Pde5a	-5	MyList
GO Cellular Components	20	GO:0009897	external side of plasma membrane		-7.4	2.3	6.3	20999	643	686	49	7.1	0.98	11303|11747|12010|12166|12484|12490|12491|12562|12628|12946|13030|13138|13609|14130|14275|14726|14969|15064|16164|16177|16194|16195|16403|16410|16412|16542|16590|16835|16880|18595|19116|20315|20969|21452|21813|21814|21824|21825|22329|50723|70445|74048|77446|84004|104099|105727|229791|230857|239273	Abca1|Anxa5|B2m|Bmpr1a|Cd24a|Cd34|Cd36|Cdh5|Cfh|Cr1l|Ctsb|Dag1|S1pr1|Fcgr2b|Folr1|Pdpn|H2-Eb1|Mr1|Il13ra1|Il1r1|Il6ra|Il6st|Itga6|Itgav|Itgb1|Kdr|Kit|Ldlr|Lifr|Pdgfra|Prlr|Cxcl12|Sdc1|Tcn2|Tgfbr2|Tgfbr3|Thbd|Thbs1|Vcam1|Icosl|Cd248|Vsir|Heg1|Mcam|Itga9|Slc38a1|Plppr4|Ece1|Abcc4	-5	MyList
GO Biological Processes	19	GO:0009725	response to hormone	19_GO:0050896 response to stimulus	-7.4	2.3	6.3	20999	664	686	50	7.3	0.99	11522|11747|11835|11881|11898|12333|12389|12484|13070|13132|13617|13653|13982|14756|14815|15492|15926|16001|16002|16590|16625|16867|17096|17380|17999|18128|18145|18430|18708|19878|20393|20663|20715|20716|20851|20887|20913|21814|21858|21859|22695|27273|66277|74551|94180|94284|268709|320706|384783|394435	Adh1|Anxa5|Ar|Arsb|Ass1|Capn1|Cav1|Cd24a|Cyp11a1|Dab2|Ednra|Egr1|Esr1|Gpld1|Nr3c1|Hsd3b1|Idh1|Igf1r|Igf2|Kit|Serpina3c|Lhcgr|Lyn|Mme|Nedd4|Notch1|Npc1|Oxtr|Pik3r1|Rock2|Sgk1|Sos2|Serpina3g|Serpina3n|Stat5b|Sult1a1|Stxbp4|Tgfbr3|Timp2|Timp3|Zfp36|Pdk4|Klf15|Pck2|Acsbg1|Ugt1a6a|Fam107a|Soga1|Irs2|Ugt1a6b	-5	MyList
GO Cellular Components	20	GO:0043235	receptor complex		-7.3	2.7	6.5	20999	420	686	37	5.4	0.86	11482|12010|12166|12168|12491|12946|13649|13846|13860|14182|15510|16001|16164|16194|16195|16403|16410|16412|16542|16590|16835|16867|16880|17096|18128|18131|18214|18595|18858|19116|19263|21813|21814|53623|67784|104099|239217	Acvrl1|B2m|Bmpr1a|Bmpr2|Cd36|Cr1l|Egfr|Ephb4|Eps8|Fgfr1|Hspd1|Igf1r|Il13ra1|Il6ra|Il6st|Itga6|Itgav|Itgb1|Kdr|Kit|Ldlr|Lhcgr|Lifr|Lyn|Notch1|Notch3|Ddr2|Pdgfra|Pmp22|Prlr|Ptprb|Tgfbr2|Tgfbr3|Gria3|Plxnd1|Itga9|Kctd12	-4.9	MyList
GO Biological Processes	19	GO:0043030	regulation of macrophage activation	19_GO:0002376 immune system process	-7.3	6.6	8	20999	60	686	13	1.9	0.52	11920|11988|13032|15510|15944|16803|16835|16859|18784|20312|21825|22418|224792	Atm|Slc7a2|Ctsc|Hspd1|Irgm1|Lbp|Ldlr|Lgals9|Pla2g5|Cx3cl1|Thbs1|Wnt5a|Adgrf5	-4.9	MyList
GO Biological Processes	19	GO:0045321	leukocyte activation	19_GO:0002376 immune system process	-7.3	2.3	6.2	20999	691	686	51	7.4	1	11487|11920|11977|11988|12010|12484|13641|13653|14130|14190|14367|15064|15510|15900|16194|16410|16476|16590|16803|16822|16889|17068|17096|17311|17698|17886|17999|18021|18514|18708|18826|19215|20185|20312|20315|20442|20668|20677|20851|21813|21974|22177|50723|58240|76088|109934|224792|232174|242202|320940|545030	Adam10|Atm|Atp7a|Slc7a2|B2m|Cd24a|Efnb1|Egr1|Fcgr2b|Fgl2|Fzd5|Mr1|Hspd1|Irf8|Il6ra|Itgav|Jun|Kit|Lbp|Lcp2|Lipa|Ly6d|Lyn|Kitl|Msn|Myh9|Nedd4|Nfatc3|Pbx1|Pik3r1|Lcp1|Ptgds|Ncor1|Cx3cl1|Cxcl12|St3gal1|Sox13|Sox4|Stat5b|Tgfbr2|Top2b|Tyrobp|Icosl|Hs1bp3|Dock8|Abr|Adgrf5|Cyp26b1|Pde5a|Atp11c|Wdfy4	-4.9	MyList
GO Molecular Functions	21	GO:0008201	heparin binding		-7.2	3.9	7	20999	174	686	22	3.2	0.67	11504|12628|14118|14182|14219|14314|16891|16997|18542|18550|18784|19206|19268|21814|21825|23794|56348|78892|116847|235130|320712|407800	Adamts1|Cfh|Fbn1|Fgfr1|Ccn2|Fstl1|Lipg|Ltbp2|Pcolce|Furin|Pla2g5|Ptch1|Ptprf|Tgfbr3|Thbs1|Adamts5|Hsd17b12|Crispld2|Prelp|Adamts15|Abi3bp|Ecm2	-4.8	MyList
GO Molecular Functions	21	GO:0005539	glycosaminoglycan binding		-7.2	3.4	6.8	20999	235	686	26	3.8	0.73	11504|12111|12628|13179|14118|14182|14219|14314|16425|16891|16997|18542|18550|18784|19206|19268|21813|21814|21825|23794|56348|78892|116847|235130|320712|407800	Adamts1|Bgn|Cfh|Dcn|Fbn1|Fgfr1|Ccn2|Fstl1|Itih2|Lipg|Ltbp2|Pcolce|Furin|Pla2g5|Ptch1|Ptprf|Tgfbr2|Tgfbr3|Thbs1|Adamts5|Hsd17b12|Crispld2|Prelp|Adamts15|Abi3bp|Ecm2	-4.8	MyList
GO Cellular Components	20	GO:0045178	basal part of cell		-7.2	3	6.5	20999	319	686	31	4.5	0.79	11303|11827|11977|11987|12168|12361|12389|12490|12946|13138|13649|14275|14726|15203|15511|16403|16835|17698|18810|50934|54338|58176|67916|67972|98396|100017|104099|105727|208890|239273|381290	Abca1|Aqp2|Atp7a|Slc7a1|Bmpr2|Cask|Cav1|Cd34|Cr1l|Dag1|Egfr|Folr1|Pdpn|Heph|Hspa1b|Itga6|Ldlr|Msn|Plec|Slc7a8|Slc23a2|Rhbg|Plpp3|Atp2b1|Slc41a1|Ldlrap1|Itga9|Slc38a1|Slc26a7|Abcc4|Atp2b4	-4.8	MyList
GO Biological Processes	19	GO:1902893	regulation of miRNA transcription	19_GO:0008152 metabolic process	-7.1	6	7.7	20999	72	686	14	2	0.54	11835|12166|13649|13653|13982|14281|14815|15251|16476|18021|18028|20185|23871|30878	Ar|Bmpr1a|Egfr|Egr1|Esr1|Fos|Nr3c1|Hif1a|Jun|Nfatc3|Nfib|Ncor1|Ets1|Apln	-4.8	MyList
GO Biological Processes	19	GO:0050900	leukocyte migration	19_GO:0002376 immune system process	-7.1	3.3	6.7	20999	239	686	26	3.8	0.73	11754|12484|12490|12977|13609|13860|14825|16403|16412|16590|16803|17311|17698|18708|18810|20312|20315|20851|22329|27205|54324|76088|104099|105722|109934|232341	Aoc3|Cd24a|Cd34|Csf1|S1pr1|Eps8|Cxcl1|Itga6|Itgb1|Kit|Lbp|Kitl|Msn|Pik3r1|Plec|Cx3cl1|Cxcl12|Stat5b|Vcam1|Podxl|Arhgef5|Dock8|Itga9|Ano6|Abr|Wnk1	-4.7	MyList
GO Cellular Components	20	GO:0005901	caveola		-7	5	7.3	20999	97	686	16	2.3	0.58	12166|12168|12389|12491|13030|14062|14682|16001|16835|19206|19285|20324|21813|50768|54447|319757	Bmpr1a|Bmpr2|Cav1|Cd36|Ctsb|F2r|Gnaq|Igf1r|Ldlr|Ptch1|Cavin1|Cavin2|Tgfbr2|Dlc1|Asah2|Smo	-4.7	MyList
GO Biological Processes	19	GO:0090092	regulation of transmembrane receptor protein serine/threonine kinase signaling pathway	19_GO:0050896 response to stimulus	-7	3.1	6.5	20999	273	686	28	4.1	0.76	11482|12166|12168|12389|12562|13132|14118|14275|14314|16542|16859|17965|18007|18128|18550|20482|21813|21814|21825|22418|24136|50766|56213|74048|76905|78558|83453|170676	Acvrl1|Bmpr1a|Bmpr2|Cav1|Cdh5|Dab2|Fbn1|Folr1|Fstl1|Kdr|Lgals9|Nbl1|Neo1|Notch1|Furin|Skil|Tgfbr2|Tgfbr3|Thbs1|Wnt5a|Zeb2|Crim1|Htra1|Vsir|Lrg1|Htra3|Chrdl1|Peg10	-4.7	MyList
GO Biological Processes	19	GO:0030855	epithelial cell differentiation	19_GO:0032502 developmental process	-7	2.3	6.1	20999	643	686	48	7	0.97	11482|11819|11835|11878|11886|12168|12389|12484|13132|13360|13405|13617|13982|14182|14284|14314|14366|14367|14726|15251|16195|16476|16542|16889|17132|17698|18028|18128|18810|19116|19206|20482|20677|22418|22589|56338|66277|72065|72333|74551|77446|104158|226519|229595|232174|270163|319757|380959	Acvrl1|Nr2f2|Ar|Arx|Asah1|Bmpr2|Cav1|Cd24a|Dab2|Dhcr7|Dmd|Ednra|Esr1|Fgfr1|Fosl2|Fstl1|Fzd4|Fzd5|Pdpn|Hif1a|Il6st|Jun|Kdr|Lipa|Maf|Msn|Nfib|Notch1|Plec|Prlr|Ptch1|Skil|Sox4|Wnt5a|Atrx|Txnip|Klf15|Rap2c|Palld|Pck2|Heg1|Ces1d|Lamc1|Adamtsl4|Cyp26b1|Myo9a|Smo|Alg10b	-4.7	MyList
GO Biological Processes	19	GO:0032835	glomerulus development	19_GO:0032502 developmental process	-7	6.9	7.9	20999	53	686	12	1.7	0.5	12484|12628|12828|12829|13617|13653|18073|18128|18131|18595|23967|66277	Cd24a|Cfh|Col4a3|Col4a4|Ednra|Egr1|Nid1|Notch1|Notch3|Pdgfra|Osr1|Klf15	-4.6	MyList
GO Biological Processes	19	GO:0046886	positive regulation of hormone biosynthetic process	19_GO:0048518 positive regulation of biological process	-7	15	9.8	20999	14	686	7	1	0.38	13074|13132|13653|15251|16001|16002|16867	Cyp17a1|Dab2|Egr1|Hif1a|Igf1r|Igf2|Lhcgr	-4.6	MyList
GO Biological Processes	19	GO:0003151	outflow tract morphogenesis	19_GO:0032502 developmental process	-7	5.3	7.4	20999	86	686	15	2.2	0.56	12166|12168|13617|14275|15251|16476|17999|18128|19876|20348|21813|21814|21825|22418|67784	Bmpr1a|Bmpr2|Ednra|Folr1|Hif1a|Jun|Nedd4|Notch1|Robo1|Sema3c|Tgfbr2|Tgfbr3|Thbs1|Wnt5a|Plxnd1	-4.6	MyList
GO Biological Processes	19	GO:0060173	limb development	19_GO:0032502 developmental process	-6.9	3.5	6.7	20999	211	686	24	3.5	0.7	11977|12166|12168|13405|14182|14451|14682|16403|18128|18514|18552|19206|20348|22418|22589|23967|56758|65973|106522|107587|218952|230857|232174|235320	Atp7a|Bmpr1a|Bmpr2|Dmd|Fgfr1|Gas1|Gnaq|Itga6|Notch1|Pbx1|Pcsk5|Ptch1|Sema3c|Wnt5a|Atrx|Osr1|Mbnl1|Asph|Pkdcc|Osr2|Fermt2|Ece1|Cyp26b1|Zbtb16	-4.6	MyList
GO Biological Processes	19	GO:0048736	appendage development	19_GO:0032502 developmental process	-6.9	3.5	6.7	20999	211	686	24	3.5	0.7	11977|12166|12168|13405|14182|14451|14682|16403|18128|18514|18552|19206|20348|22418|22589|23967|56758|65973|106522|107587|218952|230857|232174|235320	Atp7a|Bmpr1a|Bmpr2|Dmd|Fgfr1|Gas1|Gnaq|Itga6|Notch1|Pbx1|Pcsk5|Ptch1|Sema3c|Wnt5a|Atrx|Osr1|Mbnl1|Asph|Pkdcc|Osr2|Fermt2|Ece1|Cyp26b1|Zbtb16	-4.6	MyList
GO Biological Processes	19	GO:0043549	regulation of kinase activity	19_GO:0008152 metabolic process	-6.9	2.2	6	20999	708	686	51	7.4	1	11819|12389|12444|12450|12484|12977|13132|13138|13205|13649|13653|13846|14118|14182|14366|14367|14682|15944|16001|16151|16179|16194|16542|16590|17096|17311|18214|18595|18708|18767|18810|18858|19116|19263|19876|20597|21825|22418|24136|54324|68861|70097|72065|77446|78943|108083|218952|232341|242202|381290|384783	Nr2f2|Cav1|Ccnd2|Ccng1|Cd24a|Csf1|Dab2|Dag1|Ddx3x|Egfr|Egr1|Ephb4|Fbn1|Fgfr1|Fzd4|Fzd5|Gnaq|Irgm1|Igf1r|Ikbkg|Irak1|Il6ra|Kdr|Kit|Lyn|Kitl|Ddr2|Pdgfra|Pik3r1|Pkia|Plec|Pmp22|Prlr|Ptprb|Robo1|Smpd1|Thbs1|Wnt5a|Zeb2|Arhgef5|Dipk2a|Sash1|Rap2c|Heg1|Ern1|Pip4k2b|Fermt2|Wnk1|Pde5a|Atp2b4|Irs2	-4.6	MyList
GO Biological Processes	19	GO:1902074	response to salt	19_GO:0050896 response to stimulus	-6.9	2.8	6.3	20999	344	686	32	4.7	0.81	11513|11747|11827|12010|12389|12491|13617|13649|13653|14182|14281|14282|14682|14756|16001|16476|16477|17069|17257|18021|18810|19206|19878|20597|20928|21817|21825|59125|65973|232341|234214|381290	Adcy7|Anxa5|Aqp2|B2m|Cav1|Cd36|Ednra|Egfr|Egr1|Fgfr1|Fos|Fosb|Gnaq|Gpld1|Igf1r|Jun|Junb|Ly6e|Mecp2|Nfatc3|Plec|Ptch1|Rock2|Smpd1|Abcc9|Tgm2|Thbs1|Nek7|Asph|Wnk1|Sorbs2|Atp2b4	-4.6	MyList
GO Biological Processes	19	GO:0040013	negative regulation of locomotion	19_GO:0040011 locomotion	-6.9	2.8	6.3	20999	362	686	33	4.8	0.82	11482|11819|11852|11857|12166|12389|13138|13179|17257|17886|17965|18128|19876|20312|20315|20348|20440|21814|21825|22418|24136|50768|56838|60599|72065|77574|105450|109934|114886|170942|245555|269951|381290	Acvrl1|Nr2f2|Rhob|Arhgdib|Bmpr1a|Cav1|Dag1|Dcn|Mecp2|Myh9|Nbl1|Notch1|Robo1|Cx3cl1|Cxcl12|Sema3c|St6gal1|Tgfbr3|Thbs1|Wnt5a|Zeb2|Dlc1|Ccl28|Trp53inp1|Rap2c|Tcaf1|Mmrn2|Abr|Cygb|Erdr1x|Nexmif|Idh2|Atp2b4	-4.6	MyList
GO Molecular Functions	21	GO:0019199	transmembrane receptor protein kinase activity		-6.9	5.7	7.5	20999	75	686	14	2	0.54	11482|12166|12168|13649|13846|14182|16001|16542|16590|18214|18595|21813|21814|216616	Acvrl1|Bmpr1a|Bmpr2|Egfr|Ephb4|Fgfr1|Igf1r|Kdr|Kit|Ddr2|Pdgfra|Tgfbr2|Tgfbr3|Efemp1	-4.6	MyList
GO Biological Processes	19	GO:1903034	regulation of response to wounding	19_GO:0050896 response to stimulus	-6.9	3.7	6.8	20999	181	686	22	3.2	0.67	11747|11977|12258|12361|12389|12484|12491|14062|15251|16001|16412|18007|18214|18595|19128|19268|21825|54616|105722|216350|218952|233781	Anxa5|Atp7a|Serping1|Cask|Cav1|Cd24a|Cd36|F2r|Hif1a|Igf1r|Itgb1|Neo1|Ddr2|Pdgfra|Pros1|Ptprf|Thbs1|Extl3|Ano6|Tspan8|Fermt2|Xylt1	-4.6	MyList
GO Molecular Functions	21	GO:1901681	sulfur compound binding		-6.9	3	6.4	20999	293	686	29	4.2	0.77	11363|11364|11504|12490|12628|13171|14118|14182|14219|14314|16891|16997|18542|18550|18784|19206|19268|20887|21814|21825|23794|56348|75735|78892|116847|211347|235130|320712|407800	Acadl|Acadm|Adamts1|Cd34|Cfh|Dbt|Fbn1|Fgfr1|Ccn2|Fstl1|Lipg|Ltbp2|Pcolce|Furin|Pla2g5|Ptch1|Ptprf|Sult1a1|Tgfbr3|Thbs1|Adamts5|Hsd17b12|Pank1|Crispld2|Prelp|Pank3|Adamts15|Abi3bp|Ecm2	-4.6	MyList
GO Biological Processes	19	GO:0045596	negative regulation of cell differentiation	19_GO:0048519 negative regulation of biological process	-6.9	2.2	5.9	20999	753	686	53	7.7	1	11482|12010|12166|12168|12227|12262|12389|12399|12444|12484|12704|13405|13610|13649|14118|14182|14190|15944|16002|16410|16412|16835|17096|17257|18021|18128|18131|18208|18514|18708|19206|20348|20482|20677|20851|21814|22418|22695|23967|50766|50794|60599|66058|69852|207806|216616|218952|225791|235320|269951|319757|387609|667118	Acvrl1|B2m|Bmpr1a|Bmpr2|Btg2|C1qc|Cav1|Runx3|Ccnd2|Cd24a|Cit|Dmd|S1pr3|Egfr|Fbn1|Fgfr1|Fgl2|Irgm1|Igf2|Itgav|Itgb1|Ldlr|Lyn|Mecp2|Nfatc3|Notch1|Notch3|Ntn1|Pbx1|Pik3r1|Ptch1|Sema3c|Skil|Sox4|Stat5b|Tgfbr3|Wnt5a|Zfp36|Osr1|Crim1|Klf13|Trp53inp1|Tmem176a|Tcf23|Usf3|Efemp1|Fermt2|Ptgr3|Zbtb16|Idh2|Smo|Zhx2|Zbed6	-4.6	MyList
GO Biological Processes	19	GO:0051249	regulation of lymphocyte activation	19_GO:0002376 immune system process	-6.9	2.4	6.1	20999	532	686	42	6.1	0.92	11765|11920|11987|12010|12389|12399|12484|13641|13846|14130|14190|14969|15510|15944|16002|16195|16423|16792|16859|17096|17311|18784|19116|20663|20668|20677|20851|21813|21938|22177|22329|50723|51869|74048|76088|94212|214812|232174|235320|242202|320940|384783	Ap1g1|Atm|Slc7a1|B2m|Cav1|Runx3|Cd24a|Efnb1|Ephb4|Fcgr2b|Fgl2|H2-Eb1|Hspd1|Irgm1|Igf2|Il6st|Cd47|Laptm5|Lgals9|Lyn|Kitl|Pla2g5|Prlr|Sos2|Sox13|Sox4|Stat5b|Tgfbr2|Tnfrsf1b|Tyrobp|Vcam1|Icosl|Rif1|Vsir|Dock8|Pag1|Zfp609|Cyp26b1|Zbtb16|Pde5a|Atp11c|Irs2	-4.6	MyList
GO Biological Processes	19	GO:0019216	regulation of lipid metabolic process	19_GO:0008152 metabolic process	-6.8	2.7	6.2	20999	401	686	35	5.1	0.84	11363|11886|12389|12894|13074|13132|13360|13653|13666|13982|14077|14756|14815|15926|16001|16002|16590|16835|16867|17096|18595|20185|20845|20851|27273|27410|57875|68801|100198|104158|108083|170459|212980|224792|384783	Acadl|Asah1|Cav1|Cpt1a|Cyp17a1|Dab2|Dhcr7|Egr1|Eif2ak3|Esr1|Fabp3|Gpld1|Nr3c1|Idh1|Igf1r|Igf2|Kit|Ldlr|Lhcgr|Lyn|Pdgfra|Ncor1|Star|Stat5b|Pdk4|Abca3|Angptl4|Elovl5|H6pd|Ces1d|Pip4k2b|Stard4|Slc45a3|Adgrf5|Irs2	-4.5	MyList
GO Biological Processes	19	GO:1903039	positive regulation of leukocyte cell-cell adhesion	19_GO:0048518 positive regulation of biological process	-6.8	3.1	6.4	20999	279	686	28	4.1	0.76	11987|12010|12333|12389|12399|12484|13641|13846|14969|15510|15944|16002|16179|16195|16423|16859|17311|20668|20677|20851|21813|22329|23871|50723|74048|76088|214812|235320	Slc7a1|B2m|Capn1|Cav1|Runx3|Cd24a|Efnb1|Ephb4|H2-Eb1|Hspd1|Irgm1|Igf2|Irak1|Il6st|Cd47|Lgals9|Kitl|Sox13|Sox4|Stat5b|Tgfbr2|Vcam1|Ets1|Icosl|Vsir|Dock8|Zfp609|Zbtb16	-4.5	MyList
GO Biological Processes	19	GO:0030336	negative regulation of cell migration	19_GO:0040011 locomotion	-6.8	2.9	6.3	20999	314	686	30	4.4	0.78	11482|11819|11852|11857|12166|12389|13138|13179|17257|17886|17965|18128|19876|20312|20315|21814|21825|24136|50768|56838|60599|72065|77574|105450|109934|114886|170942|245555|269951|381290	Acvrl1|Nr2f2|Rhob|Arhgdib|Bmpr1a|Cav1|Dag1|Dcn|Mecp2|Myh9|Nbl1|Notch1|Robo1|Cx3cl1|Cxcl12|Tgfbr3|Thbs1|Zeb2|Dlc1|Ccl28|Trp53inp1|Rap2c|Tcaf1|Mmrn2|Abr|Cygb|Erdr1x|Nexmif|Idh2|Atp2b4	-4.5	MyList
GO Cellular Components	20	GO:0098858	actin-based cell projection		-6.7	3.3	6.5	20999	232	686	25	3.6	0.72	11754|11977|12484|13138|13405|13860|14726|16403|16410|16412|17105|17311|17698|17912|17999|18430|18595|18826|20336|22329|27205|50934|72040|72333|319565	Aoc3|Atp7a|Cd24a|Dag1|Dmd|Eps8|Pdpn|Itga6|Itgav|Itgb1|Lyz2|Kitl|Msn|Myo1b|Nedd4|Oxtr|Pdgfra|Lcp1|Exoc4|Vcam1|Podxl|Slc7a8|Cdhr5|Palld|Syne2	-4.5	MyList
GO Biological Processes	19	GO:0006066	alcohol metabolic process	19_GO:0008152 metabolic process	-6.7	3	6.3	20999	299	686	29	4.2	0.77	11303|11522|11668|11886|13070|13360|13849|14182|15360|15490|15926|16835|16889|17257|18145|18858|20597|20860|54447|66234|67916|70861|74551|74754|100017|104158|105387|269951|380959	Abca1|Adh1|Aldh1a1|Asah1|Cyp11a1|Dhcr7|Ephx1|Fgfr1|Hmgcs2|Hsd17b7|Idh1|Ldlr|Lipa|Mecp2|Npc1|Pmp22|Smpd1|Sult1e1|Asah2|Msmo1|Plpp3|Akr1cl|Pck2|Dhcr24|Ldlrap1|Ces1d|Akr1c14|Idh2|Alg10b	-4.4	MyList
GO Biological Processes	19	GO:0010811	positive regulation of cell-substrate adhesion	19_GO:0048518 positive regulation of biological process	-6.7	4.1	6.8	20999	142	686	19	2.8	0.63	12491|12977|13132|13138|13405|16403|16412|16542|17886|18073|18552|18606|21825|56348|56838|218952|320712|330662|407800	Cd36|Csf1|Dab2|Dag1|Dmd|Itga6|Itgb1|Kdr|Myh9|Nid1|Pcsk5|Enpp2|Thbs1|Hsd17b12|Ccl28|Fermt2|Abi3bp|Dock1|Ecm2	-4.4	MyList
GO Biological Processes	19	GO:0019218	regulation of steroid metabolic process	19_GO:0008152 metabolic process	-6.7	4.5	7	20999	115	686	17	2.5	0.59	11363|11886|13074|13132|13360|13653|14815|16001|16002|16590|16835|16867|20845|20851|100198|104158|170459	Acadl|Asah1|Cyp17a1|Dab2|Dhcr7|Egr1|Nr3c1|Igf1r|Igf2|Kit|Ldlr|Lhcgr|Star|Stat5b|H6pd|Ces1d|Stard4	-4.4	MyList
GO Biological Processes	19	GO:0072001	renal system development	19_GO:0032502 developmental process	-6.7	2.8	6.2	20999	335	686	31	4.5	0.79	11504|11827|12484|12628|12826|12828|12829|13617|13653|14118|14182|14859|18073|18128|18131|18514|18552|18595|19206|19876|20677|22418|23967|66277|67784|72135|107587|218476|235041|235320|319757	Adamts1|Aqp2|Cd24a|Cfh|Col4a1|Col4a3|Col4a4|Ednra|Egr1|Fbn1|Fgfr1|Gsta3|Nid1|Notch1|Notch3|Pbx1|Pcsk5|Pdgfra|Ptch1|Robo1|Sox4|Wnt5a|Osr1|Klf15|Plxnd1|Pygo1|Osr2|Gcnt4|Kank2|Zbtb16|Smo	-4.4	MyList
GO Biological Processes	19	GO:0001822	kidney development	19_GO:0032502 developmental process	-6.6	2.9	6.2	20999	319	686	30	4.4	0.78	11504|11827|12484|12628|12828|12829|13617|13653|14118|14182|14859|18073|18128|18131|18514|18552|18595|19206|19876|20677|22418|23967|66277|67784|72135|107587|218476|235041|235320|319757	Adamts1|Aqp2|Cd24a|Cfh|Col4a3|Col4a4|Ednra|Egr1|Fbn1|Fgfr1|Gsta3|Nid1|Notch1|Notch3|Pbx1|Pcsk5|Pdgfra|Ptch1|Robo1|Sox4|Wnt5a|Osr1|Klf15|Plxnd1|Pygo1|Osr2|Gcnt4|Kank2|Zbtb16|Smo	-4.4	MyList
GO Biological Processes	19	GO:0002696	positive regulation of leukocyte activation	19_GO:0002376 immune system process	-6.6	2.6	6.1	20999	409	686	35	5.1	0.84	11765|11987|12010|12389|12399|12484|13032|13641|13846|14969|15510|15944|16002|16195|16423|16803|16859|17311|19116|20668|20677|20851|21813|21825|22177|22329|22418|50723|51869|74048|76088|214812|235320|320940|384783	Ap1g1|Slc7a1|B2m|Cav1|Runx3|Cd24a|Ctsc|Efnb1|Ephb4|H2-Eb1|Hspd1|Irgm1|Igf2|Il6st|Cd47|Lbp|Lgals9|Kitl|Prlr|Sox13|Sox4|Stat5b|Tgfbr2|Thbs1|Tyrobp|Vcam1|Wnt5a|Icosl|Rif1|Vsir|Dock8|Zfp609|Zbtb16|Atp11c|Irs2	-4.4	MyList
GO Biological Processes	19	GO:0007423	sensory organ development	19_GO:0032502 developmental process	-6.6	2.2	5.9	20999	642	686	47	6.9	0.96	11482|11487|11668|12168|12609|12628|12826|13617|13649|14182|14366|14367|14451|15251|16206|16476|16542|17132|17216|18028|18128|18208|18514|18595|19672|20482|20776|21813|22418|23928|23965|23967|56847|57810|69675|80837|83453|107587|109934|110380|110796|229791|230857|232174|268396|380959|387609	Acvrl1|Adam10|Aldh1a1|Bmpr2|Cebpd|Cfh|Col4a1|Ednra|Egfr|Fgfr1|Fzd4|Fzd5|Gas1|Hif1a|Lrig1|Jun|Kdr|Maf|Mcm2|Nfib|Notch1|Ntn1|Pbx1|Pdgfra|Rcn1|Skil|Tmie|Tgfbr2|Wnt5a|Lamc3|Tenm3|Osr1|Aldh1a3|Cdon|Pxdn|Rhoj|Chrdl1|Osr2|Abr|Shroom2|Tshz1|Plppr4|Ece1|Cyp26b1|Sh3pxd2b|Alg10b|Zhx2	-4.4	MyList
GO Biological Processes	19	GO:0043542	endothelial cell migration	19_GO:0032501 multicellular organismal process	-6.6	5.4	7.2	20999	79	686	14	2	0.54	12562|13846|14314|14756|16410|16412|16542|17886|19876|20315|24136|67784|94352|105450	Cdh5|Ephb4|Fstl1|Gpld1|Itgav|Itgb1|Kdr|Myh9|Robo1|Cxcl12|Zeb2|Plxnd1|Loxl2|Mmrn2	-4.4	MyList
GO Biological Processes	19	GO:0003007	heart morphogenesis	19_GO:0032502 developmental process	-6.6	3	6.3	20999	285	686	28	4.1	0.76	11482|11504|12166|12168|13138|13609|13617|13846|14275|15251|16476|17069|17999|18128|19206|19876|20348|20677|21813|21814|21825|22418|23794|50768|67784|77446|244349|319757	Acvrl1|Adamts1|Bmpr1a|Bmpr2|Dag1|S1pr1|Ednra|Ephb4|Folr1|Hif1a|Jun|Ly6e|Nedd4|Notch1|Ptch1|Robo1|Sema3c|Sox4|Tgfbr2|Tgfbr3|Thbs1|Wnt5a|Adamts5|Dlc1|Plxnd1|Heg1|Kat6a|Smo	-4.4	MyList
GO Biological Processes	19	GO:0061448	connective tissue development	19_GO:0032502 developmental process	-6.6	3.2	6.3	20999	252	686	26	3.8	0.73	11977|12111|12166|12168|12399|12628|12977|13405|13653|13666|14182|14219|14756|15251|16889|18028|18128|21813|21825|22418|23967|107587|208647|235320|268396|269941	Atp7a|Bgn|Bmpr1a|Bmpr2|Runx3|Cfh|Csf1|Dmd|Egr1|Eif2ak3|Fgfr1|Ccn2|Gpld1|Hif1a|Lipa|Nfib|Notch1|Tgfbr2|Thbs1|Wnt5a|Osr1|Osr2|Creb3l2|Zbtb16|Sh3pxd2b|Chsy1	-4.4	MyList
GO Biological Processes	19	GO:0031344	regulation of cell projection organization	19_GO:0050789 regulation of biological process	-6.6	2.1	5.8	20999	790	686	54	7.9	1	11487|11504|11881|11977|12010|12168|12323|12361|12389|12484|12704|13132|13405|13860|14130|14182|14366|14726|16001|16403|16412|16590|16819|17096|17999|18007|18208|18214|18606|18708|18858|19268|19876|20312|20315|20348|20393|20482|22418|23965|24136|27205|67784|68151|72040|208647|216616|223593|233781|270163|319504|319565|320712|330914	Adam10|Adamts1|Arsb|Atp7a|B2m|Bmpr2|Camk2b|Cask|Cav1|Cd24a|Cit|Dab2|Dmd|Eps8|Fcgr2b|Fgfr1|Fzd4|Pdpn|Igf1r|Itga6|Itgb1|Kit|Lcn2|Lyn|Nedd4|Neo1|Ntn1|Ddr2|Enpp2|Pik3r1|Pmp22|Ptprf|Robo1|Cx3cl1|Cxcl12|Sema3c|Sgk1|Skil|Wnt5a|Tenm3|Zeb2|Podxl|Plxnd1|Wls|Cdhr5|Creb3l2|Efemp1|Washc5|Xylt1|Myo9a|Nrcam|Syne2|Abi3bp|Arhgap32	-4.3	MyList
GO Biological Processes	19	GO:0031175	neuron projection development	19_GO:0032502 developmental process	-6.5	2.1	5.7	20999	772	686	53	7.7	1	11878|11977|12227|12399|12484|12704|13138|13405|13617|13641|13649|14130|14182|14275|14451|16001|16412|16476|16542|16773|16777|16880|17096|17257|17965|17999|18007|18028|18128|18131|18208|18858|19206|19268|19876|19878|20315|20348|20393|21974|22418|24136|53625|67784|70747|93691|214585|226519|229791|230857|236794|319504|319757	Arx|Atp7a|Btg2|Runx3|Cd24a|Cit|Dag1|Dmd|Ednra|Efnb1|Egfr|Fcgr2b|Fgfr1|Folr1|Gas1|Igf1r|Itgb1|Jun|Kdr|Lama2|Lamb1|Lifr|Lyn|Mecp2|Nbl1|Nedd4|Neo1|Nfib|Notch1|Notch3|Ntn1|Pmp22|Ptch1|Ptprf|Robo1|Rock2|Cxcl12|Sema3c|Sgk1|Top2b|Wnt5a|Zeb2|B3gnt2|Plxnd1|Tspan2|Klf7|Spg11|Lamc1|Plppr4|Ece1|Slc9a6|Nrcam|Smo	-4.3	MyList
GO Biological Processes	19	GO:0046885	regulation of hormone biosynthetic process	19_GO:0008152 metabolic process	-6.5	9.2	8.2	20999	30	686	9	1.3	0.43	13074|13132|13653|14815|15251|16001|16002|16867|100198	Cyp17a1|Dab2|Egr1|Nr3c1|Hif1a|Igf1r|Igf2|Lhcgr|H6pd	-4.3	MyList
GO Biological Processes	19	GO:0035272	exocrine system development	19_GO:0032502 developmental process	-6.5	7	7.7	20999	48	686	11	1.6	0.48	13138|13649|14182|16001|16002|18028|20348|21817|67784|68151|207920	Dag1|Egfr|Fgfr1|Igf1r|Igf2|Nfib|Sema3c|Tgm2|Plxnd1|Wls|Esrp1	-4.3	MyList
GO Biological Processes	19	GO:0048545	response to steroid hormone	19_GO:0050896 response to stimulus	-6.5	3.7	6.5	20999	176	686	21	3.1	0.66	11522|11835|11898|12389|13132|13982|14815|15492|15926|17999|18145|18430|18708|20393|20887|22695|74551|94180|94284|268709|394435	Adh1|Ar|Ass1|Cav1|Dab2|Esr1|Nr3c1|Hsd3b1|Idh1|Nedd4|Npc1|Oxtr|Pik3r1|Sgk1|Sult1a1|Zfp36|Pck2|Acsbg1|Ugt1a6a|Fam107a|Ugt1a6b	-4.3	MyList
GO Cellular Components	20	GO:0005902	microvillus		-6.5	4.6	6.9	20999	106	686	16	2.3	0.58	11754|11977|12484|14726|16410|17105|17698|17912|17999|18430|18595|20336|22329|27205|50934|72040	Aoc3|Atp7a|Cd24a|Pdpn|Itgav|Lyz2|Msn|Myo1b|Nedd4|Oxtr|Pdgfra|Exoc4|Vcam1|Podxl|Slc7a8|Cdhr5	-4.2	MyList
GO Biological Processes	19	GO:0048568	embryonic organ development	19_GO:0032502 developmental process	-6.5	2.4	5.9	20999	530	686	41	6	0.91	11668|11819|12166|12702|13617|13649|14182|14275|14367|14451|15251|15490|15531|16002|16206|16410|16477|16542|16590|17311|18128|18208|18514|18552|18595|19206|20776|21813|22329|22418|23967|56847|106522|107587|109934|110796|110954|207165|230857|244349|319757	Aldh1a1|Nr2f2|Bmpr1a|Socs3|Ednra|Egfr|Fgfr1|Folr1|Fzd5|Gas1|Hif1a|Hsd17b7|Ndst1|Igf2|Lrig1|Itgav|Junb|Kdr|Kit|Kitl|Notch1|Ntn1|Pbx1|Pcsk5|Pdgfra|Ptch1|Tmie|Tgfbr2|Vcam1|Wnt5a|Osr1|Aldh1a3|Pkdcc|Osr2|Abr|Tshz1|Rpl10|Bptf|Ece1|Kat6a|Smo	-4.2	MyList
GO Biological Processes	19	GO:0051251	positive regulation of lymphocyte activation	19_GO:0002376 immune system process	-6.4	2.8	6.1	20999	343	686	31	4.5	0.79	11765|11987|12010|12389|12399|12484|13641|13846|14969|15510|15944|16002|16195|16423|16859|17311|19116|20668|20677|20851|21813|22177|22329|50723|51869|74048|76088|214812|235320|320940|384783	Ap1g1|Slc7a1|B2m|Cav1|Runx3|Cd24a|Efnb1|Ephb4|H2-Eb1|Hspd1|Irgm1|Igf2|Il6st|Cd47|Lgals9|Kitl|Prlr|Sox13|Sox4|Stat5b|Tgfbr2|Tyrobp|Vcam1|Icosl|Rif1|Vsir|Dock8|Zfp609|Zbtb16|Atp11c|Irs2	-4.2	MyList
GO Biological Processes	19	GO:0014070	response to organic cyclic compound	19_GO:0050896 response to stimulus	-6.4	2.1	5.7	20999	777	686	53	7.7	1	11522|11669|11835|11898|12373|12389|12491|13132|13138|13617|13649|13653|13849|13982|14275|14284|14682|14756|14815|15492|15926|16002|16889|17068|17257|17698|17999|18145|18430|18708|19206|19878|20393|20597|20851|20887|20928|21813|21817|22695|58801|65973|71706|74551|94180|94284|99586|104158|268709|268903|319757|381290|394435	Adh1|Aldh2|Ar|Ass1|Casq2|Cav1|Cd36|Dab2|Dag1|Ednra|Egfr|Egr1|Ephx1|Esr1|Folr1|Fosl2|Gnaq|Gpld1|Nr3c1|Hsd3b1|Idh1|Igf2|Lipa|Ly6d|Mecp2|Msn|Nedd4|Npc1|Oxtr|Pik3r1|Ptch1|Rock2|Sgk1|Smpd1|Stat5b|Sult1a1|Abcc9|Tgfbr2|Tgm2|Zfp36|Pmaip1|Asph|Slc46a3|Pck2|Acsbg1|Ugt1a6a|Dpyd|Ces1d|Fam107a|Nrip1|Smo|Atp2b4|Ugt1a6b	-4.2	MyList
GO Biological Processes	19	GO:0007169	transmembrane receptor protein tyrosine kinase signaling pathway	19_GO:0050896 response to stimulus	-6.4	2.6	6	20999	399	686	34	5	0.83	11835|12826|12827|12828|12977|13641|13649|13666|13846|14182|14219|14756|15531|16001|16002|16542|16590|16822|17096|18214|18595|18708|19116|20663|20851|20913|22418|27273|56338|109246|216616|236794|320706|384783	Ar|Col4a1|Col4a2|Col4a3|Csf1|Efnb1|Egfr|Eif2ak3|Ephb4|Fgfr1|Ccn2|Gpld1|Ndst1|Igf1r|Igf2|Kdr|Kit|Lcp2|Lyn|Ddr2|Pdgfra|Pik3r1|Prlr|Sos2|Stat5b|Stxbp4|Wnt5a|Pdk4|Txnip|Tspan9|Efemp1|Slc9a6|Soga1|Irs2	-4.2	MyList
GO Biological Processes	19	GO:2000146	negative regulation of cell motility	19_GO:0040011 locomotion	-6.4	2.8	6.1	20999	327	686	30	4.4	0.78	11482|11819|11852|11857|12166|12389|13138|13179|17257|17886|17965|18128|19876|20312|20315|21814|21825|24136|50768|56838|60599|72065|77574|105450|109934|114886|170942|245555|269951|381290	Acvrl1|Nr2f2|Rhob|Arhgdib|Bmpr1a|Cav1|Dag1|Dcn|Mecp2|Myh9|Nbl1|Notch1|Robo1|Cx3cl1|Cxcl12|Tgfbr3|Thbs1|Zeb2|Dlc1|Ccl28|Trp53inp1|Rap2c|Tcaf1|Mmrn2|Abr|Cygb|Erdr1x|Nexmif|Idh2|Atp2b4	-4.2	MyList
GO Biological Processes	19	GO:0051604	protein maturation	19_GO:0008152 metabolic process	-6.4	2.9	6.1	20999	310	686	29	4.2	0.77	11487|11568|12333|13036|13040|13646|15950|16616|16617|16619|17380|18550|18552|19206|23821|50909|52588|56175|65973|70423|74048|74754|108148|211286|216725|225908|230857|232371|233744	Adam10|Aebp1|Capn1|Ctsh|Ctss|Klk1b22|Ifi203|Klk1b21|Klk1b24|Klk1b27|Mme|Furin|Pcsk5|Ptch1|Bace1|C1ra|Tspan14|Bace2|Asph|Tspan15|Vsir|Dhcr24|Galnt2|Cln5|Adamts2|Myrf|Ece1|C1rl|Spon1	-4.2	MyList
GO Biological Processes	19	GO:0035265	organ growth	19_GO:0040007 growth	-6.4	4.1	6.6	20999	135	686	18	2.6	0.61	11835|11878|13609|13982|14182|16542|17069|18128|18214|18595|19116|21813|21814|21825|56808|68861|77446|234214	Ar|Arx|S1pr1|Esr1|Fgfr1|Kdr|Ly6e|Notch1|Ddr2|Pdgfra|Prlr|Tgfbr2|Tgfbr3|Thbs1|Cacna2d2|Dipk2a|Heg1|Sorbs2	-4.2	MyList
GO Biological Processes	19	GO:0040011	locomotion	19_GO:0040011 locomotion	-6.3	2.3	5.8	20999	536	686	41	6	0.91	11878|12399|13138|13609|13617|13641|14366|14451|14825|16410|16590|16773|16803|16859|18007|18028|18128|18131|18208|18595|18606|18810|19206|19876|20312|20315|20348|22329|22418|53625|53901|54324|56838|67784|68119|93691|104099|105722|230857|319504|319757	Arx|Runx3|Dag1|S1pr1|Ednra|Efnb1|Fzd4|Gas1|Cxcl1|Itgav|Kit|Lama2|Lbp|Lgals9|Neo1|Nfib|Notch1|Notch3|Ntn1|Pdgfra|Enpp2|Plec|Ptch1|Robo1|Cx3cl1|Cxcl12|Sema3c|Vcam1|Wnt5a|B3gnt2|Rcan2|Arhgef5|Ccl28|Plxnd1|Cmtm3|Klf7|Itga9|Ano6|Ece1|Nrcam|Smo	-4.1	MyList
GO Biological Processes	19	GO:0032102	negative regulation of response to external stimulus	19_GO:0048519 negative regulation of biological process	-6.3	2.5	5.8	20999	459	686	37	5.4	0.86	11747|12258|12361|12484|12562|12702|14130|14190|15937|15944|15950|16002|16835|16859|17965|18007|18128|18595|18784|19128|19876|20312|20348|20440|21825|21938|22418|22695|23821|23871|54616|56213|100340|109934|216350|233781|547253	Anxa5|Serping1|Cask|Cd24a|Cdh5|Socs3|Fcgr2b|Fgl2|Ier3|Irgm1|Ifi203|Igf2|Ldlr|Lgals9|Nbl1|Neo1|Notch1|Pdgfra|Pla2g5|Pros1|Robo1|Cx3cl1|Sema3c|St6gal1|Thbs1|Tnfrsf1b|Wnt5a|Zfp36|Bace1|Ets1|Extl3|Htra1|Smpdl3b|Abr|Tspan8|Xylt1|Parp14	-4.1	MyList
GO Cellular Components	20	GO:0016323	basolateral plasma membrane		-6.3	3	6.1	20999	261	686	26	3.8	0.73	11303|11827|11977|11987|12361|12389|12946|13138|13649|14275|14726|15203|15511|16403|16835|17698|50934|54338|58176|67916|67972|98396|105727|208890|239273|381290	Abca1|Aqp2|Atp7a|Slc7a1|Cask|Cav1|Cr1l|Dag1|Egfr|Folr1|Pdpn|Heph|Hspa1b|Itga6|Ldlr|Msn|Slc7a8|Slc23a2|Rhbg|Plpp3|Atp2b1|Slc41a1|Slc38a1|Slc26a7|Abcc4|Atp2b4	-4.1	MyList
GO Biological Processes	19	GO:0071900	regulation of protein serine/threonine kinase activity	19_GO:0008152 metabolic process	-6.3	2.7	6	20999	349	686	31	4.5	0.79	11819|12389|12444|12450|12484|13132|13205|13649|14182|14366|14367|15944|16179|16590|17096|17311|18767|18858|19876|20597|21825|22418|24136|54324|68861|70097|77446|78943|218952|242202|381290	Nr2f2|Cav1|Ccnd2|Ccng1|Cd24a|Dab2|Ddx3x|Egfr|Fgfr1|Fzd4|Fzd5|Irgm1|Irak1|Kit|Lyn|Kitl|Pkia|Pmp22|Robo1|Smpd1|Thbs1|Wnt5a|Zeb2|Arhgef5|Dipk2a|Sash1|Heg1|Ern1|Fermt2|Pde5a|Atp2b4	-4.1	MyList
GO Cellular Components	20	GO:0042383	sarcolemma		-6.3	3.7	6.4	20999	166	686	20	2.9	0.64	11747|12111|12389|12491|12833|13030|13138|13405|13617|13982|14719|16001|16412|16773|17698|18810|20928|22329|66395|381290	Anxa5|Bgn|Cav1|Cd36|Col6a1|Ctsb|Dag1|Dmd|Ednra|Esr1|Got2|Igf1r|Itgb1|Lama2|Msn|Plec|Abcc9|Vcam1|Ahnak|Atp2b4	-4.1	MyList
GO Biological Processes	19	GO:0045446	endothelial cell differentiation	19_GO:0032502 developmental process	-6.3	5.1	6.9	20999	84	686	14	2	0.54	11482|11819|12168|13405|13617|14314|14366|14726|16542|16889|17698|18128|72065|77446	Acvrl1|Nr2f2|Bmpr2|Dmd|Ednra|Fstl1|Fzd4|Pdpn|Kdr|Lipa|Msn|Notch1|Rap2c|Heg1	-4.1	MyList
GO Biological Processes	19	GO:0050863	regulation of T cell activation	19_GO:0002376 immune system process	-6.3	2.6	5.9	20999	386	686	33	4.8	0.82	11987|12010|12389|12399|12484|13641|13846|14190|14969|15510|15944|16002|16195|16423|16792|16859|17311|18784|20663|20668|20677|20851|21813|21938|22329|50723|74048|76088|94212|214812|232174|235320|242202	Slc7a1|B2m|Cav1|Runx3|Cd24a|Efnb1|Ephb4|Fgl2|H2-Eb1|Hspd1|Irgm1|Igf2|Il6st|Cd47|Laptm5|Lgals9|Kitl|Pla2g5|Sos2|Sox13|Sox4|Stat5b|Tgfbr2|Tnfrsf1b|Vcam1|Icosl|Vsir|Dock8|Pag1|Zfp609|Cyp26b1|Zbtb16|Pde5a	-4.1	MyList
GO Biological Processes	19	GO:0043523	regulation of neuron apoptotic process	19_GO:0050789 regulation of biological process	-6.3	2.9	6	20999	297	686	28	4.1	0.76	11798|11920|11977|12227|13653|13982|14062|14130|14815|15251|15510|16195|16476|16542|16819|17257|18008|18104|19268|20312|20845|22177|23821|58801|67784|80890|93706|319757	Xiap|Atm|Atp7a|Btg2|Egr1|Esr1|F2r|Fcgr2b|Nr3c1|Hif1a|Hspd1|Il6st|Jun|Kdr|Lcn2|Mecp2|Nes|Nqo1|Ptprf|Cx3cl1|Star|Tyrobp|Bace1|Pmaip1|Plxnd1|Trim2|Pcdhgc3|Smo	-4.1	MyList
GO Biological Processes	19	GO:0060537	muscle tissue development	19_GO:0032502 developmental process	-6.2	2.6	5.9	20999	387	686	33	4.8	0.82	11364|11819|12166|12227|12389|13405|13609|13617|13653|14182|14281|16412|17069|18021|18128|18595|18810|18858|20348|20482|21814|22418|23967|56758|57810|68861|77446|103806|214585|217082|225115|234214|319757	Acadm|Nr2f2|Bmpr1a|Btg2|Cav1|Dmd|S1pr1|Ednra|Egr1|Fgfr1|Fos|Itgb1|Ly6e|Nfatc3|Notch1|Pdgfra|Plec|Pmp22|Sema3c|Skil|Tgfbr3|Wnt5a|Osr1|Mbnl1|Cdon|Dipk2a|Heg1|Maml1|Spg11|Hlf|Svil|Sorbs2|Smo	-4.1	MyList
GO Biological Processes	19	GO:0010464	regulation of mesenchymal cell proliferation	19_GO:0050789 regulation of biological process	-6.2	7.5	7.6	20999	41	686	10	1.5	0.46	11855|12166|14182|14451|16542|18028|21813|22418|319757|384783	Arhgap5|Bmpr1a|Fgfr1|Gas1|Kdr|Nfib|Tgfbr2|Wnt5a|Smo|Irs2	-4.1	MyList
GO Biological Processes	19	GO:0042063	gliogenesis	19_GO:0032502 developmental process	-6.2	2.9	6	20999	299	686	28	4.1	0.76	12977|13138|13405|13649|14815|15212|16777|17153|17257|17936|18028|18128|18208|18810|18858|19263|20312|20336|20668|20677|23928|24136|66277|67916|70747|225908|319565|319757	Csf1|Dag1|Dmd|Egfr|Nr3c1|Hexb|Lamb1|Mal|Mecp2|Nab1|Nfib|Notch1|Ntn1|Plec|Pmp22|Ptprb|Cx3cl1|Exoc4|Sox13|Sox4|Lamc3|Zeb2|Klf15|Plpp3|Tspan2|Myrf|Syne2|Smo	-4	MyList
GO Biological Processes	19	GO:0010595	positive regulation of endothelial cell migration	19_GO:0040011 locomotion	-6.2	4.4	6.6	20999	111	686	16	2.3	0.58	11852|12168|14182|14756|15251|16002|16542|16819|19878|21825|22418|23871|67916|70097|80837|240185	Rhob|Bmpr2|Fgfr1|Gpld1|Hif1a|Igf2|Kdr|Lcn2|Rock2|Thbs1|Wnt5a|Ets1|Plpp3|Sash1|Rhoj|Jcad	-4	MyList
GO Biological Processes	19	GO:0042698	ovulation cycle	19_GO:0048511 rhythmic process	-6.2	5.9	7.1	20999	62	686	12	1.7	0.5	11504|13649|13653|13982|14366|16001|16867|17886|18595|18606|20851|268903	Adamts1|Egfr|Egr1|Esr1|Fzd4|Igf1r|Lhcgr|Myh9|Pdgfra|Enpp2|Stat5b|Nrip1	-4	MyList
GO Biological Processes	19	GO:1903053	regulation of extracellular matrix organization	19_GO:0050789 regulation of biological process	-6.2	5.9	7.1	20999	62	686	12	1.7	0.5	11568|13110|13138|14726|16773|16777|18073|18128|18214|21938|23871|226519	Aebp1|Cyp2j6|Dag1|Pdpn|Lama2|Lamb1|Nid1|Notch1|Ddr2|Tnfrsf1b|Ets1|Lamc1	-4	MyList
GO Biological Processes	19	GO:0003158	endothelium development	19_GO:0032502 developmental process	-6.2	4.7	6.7	20999	98	686	15	2.2	0.56	11482|11819|11852|12168|13405|13617|14314|14366|14726|16542|16889|17698|18128|72065|77446	Acvrl1|Nr2f2|Rhob|Bmpr2|Dmd|Ednra|Fstl1|Fzd4|Pdpn|Kdr|Lipa|Msn|Notch1|Rap2c|Heg1	-4	MyList
GO Biological Processes	19	GO:0007420	brain development	19_GO:0032502 developmental process	-6.2	2.1	5.6	20999	707	686	49	7.1	0.98	11819|11878|11920|11977|11990|12166|12227|12826|13609|13649|14130|14182|14366|14451|14682|15251|15490|15492|15531|16001|16412|16777|17257|18028|18128|18131|18514|19206|19876|20185|20315|20363|21813|21974|22177|22418|22589|24136|50768|56847|57810|68151|93761|109934|110380|207165|319565|319757|384783	Nr2f2|Arx|Atm|Atp7a|Atrn|Bmpr1a|Btg2|Col4a1|S1pr1|Egfr|Fcgr2b|Fgfr1|Fzd4|Gas1|Gnaq|Hif1a|Hsd17b7|Hsd3b1|Ndst1|Igf1r|Itgb1|Lamb1|Mecp2|Nfib|Notch1|Notch3|Pbx1|Ptch1|Robo1|Ncor1|Cxcl12|Selenop|Tgfbr2|Top2b|Tyrobp|Wnt5a|Atrx|Zeb2|Dlc1|Aldh1a3|Cdon|Wls|Smarca1|Abr|Shroom2|Bptf|Syne2|Smo|Irs2	-4	MyList
GO Biological Processes	19	GO:0032944	regulation of mononuclear cell proliferation	19_GO:0050789 regulation of biological process	-6.2	3	6	20999	265	686	26	3.8	0.73	11920|11987|12484|12977|13641|14130|15944|16002|16195|16792|16859|17096|17311|18784|19116|20440|20663|20851|21813|21938|22177|22329|50723|74048|242202|384783	Atm|Slc7a1|Cd24a|Csf1|Efnb1|Fcgr2b|Irgm1|Igf2|Il6st|Laptm5|Lgals9|Lyn|Kitl|Pla2g5|Prlr|St6gal1|Sos2|Stat5b|Tgfbr2|Tnfrsf1b|Tyrobp|Vcam1|Icosl|Vsir|Pde5a|Irs2	-4	MyList
GO Biological Processes	19	GO:0010035	response to inorganic substance	19_GO:0050896 response to stimulus	-6.2	2.3	5.7	20999	524	686	40	5.8	0.89	11513|11747|11827|11852|11898|11977|12010|12323|12333|12389|12870|13070|13617|13649|14182|14281|14282|14756|16410|16476|16477|16542|16819|17257|18021|18104|18145|18810|19206|20597|21825|22589|59125|65973|74096|94352|98396|227753|232341|381290	Adcy7|Anxa5|Aqp2|Rhob|Ass1|Atp7a|B2m|Camk2b|Capn1|Cav1|Cp|Cyp11a1|Ednra|Egfr|Fgfr1|Fos|Fosb|Gpld1|Itgav|Jun|Junb|Kdr|Lcn2|Mecp2|Nfatc3|Nqo1|Npc1|Plec|Ptch1|Smpd1|Thbs1|Atrx|Nek7|Asph|Hvcn1|Loxl2|Slc41a1|Gsn|Wnk1|Atp2b4	-4	MyList
GO Biological Processes	19	GO:0052547	regulation of peptidase activity	19_GO:0008152 metabolic process	-6.2	2.4	5.7	20999	466	686	37	5.4	0.86	11798|12258|12389|12828|13030|13033|13036|13040|13205|13666|14062|14219|15510|15511|15950|16425|16625|16792|17096|18550|19186|19876|19878|20715|20716|21825|21858|21859|26885|50768|58801|65973|66222|74048|74754|209378|227753	Xiap|Serping1|Cav1|Col4a3|Ctsb|Ctsd|Ctsh|Ctss|Ddx3x|Eif2ak3|F2r|Ccn2|Hspd1|Hspa1b|Ifi203|Itih2|Serpina3c|Laptm5|Lyn|Furin|Psme1|Robo1|Rock2|Serpina3g|Serpina3n|Thbs1|Timp2|Timp3|Casp8ap2|Dlc1|Pmaip1|Asph|Serpinb1a|Vsir|Dhcr24|Itih5|Gsn	-4	MyList
GO Biological Processes	19	GO:0046890	regulation of lipid biosynthetic process	19_GO:0008152 metabolic process	-6.2	3.3	6.1	20999	216	686	23	3.4	0.69	11363|11886|13074|13132|13360|13653|14077|14756|14815|15926|16001|16002|16835|16867|20845|27273|27410|68801|100198|104158|170459|212980|224792	Acadl|Asah1|Cyp17a1|Dab2|Dhcr7|Egr1|Fabp3|Gpld1|Nr3c1|Idh1|Igf1r|Igf2|Ldlr|Lhcgr|Star|Pdk4|Abca3|Elovl5|H6pd|Ces1d|Stard4|Slc45a3|Adgrf5	-4	MyList
GO Biological Processes	19	GO:0061138	morphogenesis of a branching epithelium	19_GO:0032502 developmental process	-6.2	3.4	6.2	20999	200	686	22	3.2	0.67	11835|12702|12826|12977|13036|13138|13617|13982|14182|14367|16542|18021|18128|18514|19206|20315|20348|21813|21817|22418|67784|207920	Ar|Socs3|Col4a1|Csf1|Ctsh|Dag1|Ednra|Esr1|Fgfr1|Fzd5|Kdr|Nfatc3|Notch1|Pbx1|Ptch1|Cxcl12|Sema3c|Tgfbr2|Tgm2|Wnt5a|Plxnd1|Esrp1	-4	MyList
GO Biological Processes	19	GO:0048858	cell projection morphogenesis	19_GO:0032502 developmental process	-6.2	2.3	5.7	20999	545	686	41	6	0.91	11878|11977|12323|12399|13138|13405|13617|13641|13649|14451|16001|16412|16542|16773|16880|17965|18007|18008|18028|18128|18131|18208|18858|19206|19876|19878|20315|20348|20393|21974|22418|24136|53625|67784|93691|214585|229791|230857|236794|319504|319757	Arx|Atp7a|Camk2b|Runx3|Dag1|Dmd|Ednra|Efnb1|Egfr|Gas1|Igf1r|Itgb1|Kdr|Lama2|Lifr|Nbl1|Neo1|Nes|Nfib|Notch1|Notch3|Ntn1|Pmp22|Ptch1|Robo1|Rock2|Cxcl12|Sema3c|Sgk1|Top2b|Wnt5a|Zeb2|B3gnt2|Plxnd1|Klf7|Spg11|Plppr4|Ece1|Slc9a6|Nrcam|Smo	-4	MyList
GO Biological Processes	19	GO:0002053	positive regulation of mesenchymal cell proliferation	19_GO:0048518 positive regulation of biological process	-6.1	8.3	7.8	20999	33	686	9	1.3	0.43	11855|12166|14182|14451|16542|21813|22418|319757|384783	Arhgap5|Bmpr1a|Fgfr1|Gas1|Kdr|Tgfbr2|Wnt5a|Smo|Irs2	-4	MyList
GO Biological Processes	19	GO:0050680	negative regulation of epithelial cell proliferation	19_GO:0048519 negative regulation of biological process	-6.1	3.6	6.3	20999	170	686	20	2.9	0.64	11482|11819|11835|12010|12361|12389|12399|12828|13132|14451|18028|18128|19206|19876|21814|21825|22418|75745|105450|319757	Acvrl1|Nr2f2|Ar|B2m|Cask|Cav1|Runx3|Col4a3|Dab2|Gas1|Nfib|Notch1|Ptch1|Robo1|Tgfbr3|Thbs1|Wnt5a|Rian|Mmrn2|Smo	-4	MyList
GO Molecular Functions	21	GO:0005509	calcium ion binding		-6.1	2.2	5.6	20999	628	686	45	6.6	0.95	11747|11754|12321|12333|12373|12562|13138|13447|13602|14118|14314|15931|16412|16835|16997|17155|18073|18128|18131|18606|18784|18826|19128|19672|21817|21824|21825|27055|50908|50909|54447|65973|70445|72040|76795|77446|93683|94352|108075|194590|208748|216616|227753|230500|245638	Anxa5|Aoc3|Calu|Capn1|Casq2|Cdh5|Dag1|Doc2b|Sparcl1|Fbn1|Fstl1|Ids|Itgb1|Ldlr|Ltbp2|Man1a|Nid1|Notch1|Notch3|Enpp2|Pla2g5|Lcp1|Pros1|Rcn1|Tgm2|Thbd|Thbs1|Fkbp9|C1s1|C1ra|Asah2|Asph|Cd248|Cdhr5|Tbc1d9b|Heg1|Glce|Loxl2|Ltbp4|Reps2|Prrg3|Efemp1|Gsn|Efcab7|Tbc1d8b	-4	MyList
GO Biological Processes	19	GO:0006790	sulfur compound metabolic process	19_GO:0008152 metabolic process	-6.1	2.9	5.9	20999	285	686	27	3.9	0.74	11881|12111|12116|13179|13617|15212|15360|15531|15931|17850|18597|20851|20860|20887|23971|23972|26363|54616|56219|66885|93683|104112|104158|104923|233781|269941|100041585	Arsb|Bgn|Bhmt|Dcn|Ednra|Hexb|Hmgcs2|Ndst1|Ids|Mmut|Pdha1|Stat5b|Sult1e1|Sult1a1|Papss1|Papss2|Btd|Extl3|Extl1|Acadsb|Glce|Acly|Ces1d|Adi1|Xylt1|Chsy1|Amd2	-4	MyList
GO Biological Processes	19	GO:2000628	regulation of miRNA metabolic process	19_GO:0008152 metabolic process	-6.1	4.9	6.7	20999	87	686	14	2	0.54	11835|12166|13649|13653|13982|14281|14815|15251|16476|18021|18028|20185|23871|30878	Ar|Bmpr1a|Egfr|Egr1|Esr1|Fos|Nr3c1|Hif1a|Jun|Nfatc3|Nfib|Ncor1|Ets1|Apln	-4	MyList
GO Biological Processes	19	GO:0120035	regulation of plasma membrane bounded cell projection organization	19_GO:0050789 regulation of biological process	-6.1	2.1	5.5	20999	776	686	52	7.6	1	11487|11504|11881|11977|12010|12168|12323|12361|12389|12484|12704|13132|13405|13860|14130|14182|14366|14726|16001|16403|16412|16590|17096|17999|18007|18208|18214|18606|18708|18858|19268|19876|20312|20315|20348|20393|20482|22418|23965|24136|27205|67784|68151|72040|208647|216616|223593|233781|319504|319565|320712|330914	Adam10|Adamts1|Arsb|Atp7a|B2m|Bmpr2|Camk2b|Cask|Cav1|Cd24a|Cit|Dab2|Dmd|Eps8|Fcgr2b|Fgfr1|Fzd4|Pdpn|Igf1r|Itga6|Itgb1|Kit|Lyn|Nedd4|Neo1|Ntn1|Ddr2|Enpp2|Pik3r1|Pmp22|Ptprf|Robo1|Cx3cl1|Cxcl12|Sema3c|Sgk1|Skil|Wnt5a|Tenm3|Zeb2|Podxl|Plxnd1|Wls|Cdhr5|Creb3l2|Efemp1|Washc5|Xylt1|Nrcam|Syne2|Abi3bp|Arhgap32	-4	MyList
GO Biological Processes	19	GO:1902075	cellular response to salt	19_GO:0050896 response to stimulus	-6.1	3.3	6.1	20999	202	686	22	3.2	0.67	11513|11827|12010|13653|14281|14282|14682|14756|16476|16477|17069|17257|18021|18810|19878|20597|21817|59125|65973|232341|234214|381290	Adcy7|Aqp2|B2m|Egr1|Fos|Fosb|Gnaq|Gpld1|Jun|Junb|Ly6e|Mecp2|Nfatc3|Plec|Rock2|Smpd1|Tgm2|Nek7|Asph|Wnk1|Sorbs2|Atp2b4	-4	MyList
GO Biological Processes	19	GO:0030879	mammary gland development	19_GO:0032502 developmental process	-6.1	3.7	6.3	20999	156	686	19	2.8	0.63	11835|11855|12333|12389|12977|13666|13982|14815|15251|16001|18208|19116|19206|19876|20851|21813|22418|319757|384783	Ar|Arhgap5|Capn1|Cav1|Csf1|Eif2ak3|Esr1|Nr3c1|Hif1a|Igf1r|Ntn1|Prlr|Ptch1|Robo1|Stat5b|Tgfbr2|Wnt5a|Smo|Irs2	-4	MyList
GO Biological Processes	19	GO:0006935	chemotaxis	19_GO:0040011 locomotion	-6.1	2.3	5.6	20999	510	686	39	5.7	0.88	11878|12399|13138|13609|13617|13641|14451|14825|16410|16590|16773|16803|16859|18007|18028|18128|18131|18208|18595|18606|18810|19206|19876|20312|20315|20348|22329|22418|53625|54324|56838|67784|68119|93691|104099|105722|230857|319504|319757	Arx|Runx3|Dag1|S1pr1|Ednra|Efnb1|Gas1|Cxcl1|Itgav|Kit|Lama2|Lbp|Lgals9|Neo1|Nfib|Notch1|Notch3|Ntn1|Pdgfra|Enpp2|Plec|Ptch1|Robo1|Cx3cl1|Cxcl12|Sema3c|Vcam1|Wnt5a|B3gnt2|Arhgef5|Ccl28|Plxnd1|Cmtm3|Klf7|Itga9|Ano6|Ece1|Nrcam|Smo	-3.9	MyList
GO Biological Processes	19	GO:0030323	respiratory tube development	19_GO:0032502 developmental process	-6	3.1	6	20999	236	686	24	3.5	0.7	11886|11977|12166|12168|13036|13138|13360|13712|14182|14219|14726|16542|16889|18028|18128|18552|18595|21813|22418|27410|77446|106522|207920|216725	Asah1|Atp7a|Bmpr1a|Bmpr2|Ctsh|Dag1|Dhcr7|Elk1|Fgfr1|Ccn2|Pdpn|Kdr|Lipa|Nfib|Notch1|Pcsk5|Pdgfra|Tgfbr2|Wnt5a|Abca3|Heg1|Pkdcc|Esrp1|Adamts2	-3.9	MyList
GO Biological Processes	19	GO:0050870	positive regulation of T cell activation	19_GO:0002376 immune system process	-6	3	6	20999	253	686	25	3.6	0.72	11987|12010|12389|12399|12484|13641|13846|14969|15510|15944|16002|16195|16423|16859|17311|20668|20677|20851|21813|22329|50723|74048|76088|214812|235320	Slc7a1|B2m|Cav1|Runx3|Cd24a|Efnb1|Ephb4|H2-Eb1|Hspd1|Irgm1|Igf2|Il6st|Cd47|Lgals9|Kitl|Sox13|Sox4|Stat5b|Tgfbr2|Vcam1|Icosl|Vsir|Dock8|Zfp609|Zbtb16	-3.9	MyList
GO Biological Processes	19	GO:0042330	taxis	19_GO:0040011 locomotion	-6	2.3	5.6	20999	512	686	39	5.7	0.88	11878|12399|13138|13609|13617|13641|14451|14825|16410|16590|16773|16803|16859|18007|18028|18128|18131|18208|18595|18606|18810|19206|19876|20312|20315|20348|22329|22418|53625|54324|56838|67784|68119|93691|104099|105722|230857|319504|319757	Arx|Runx3|Dag1|S1pr1|Ednra|Efnb1|Gas1|Cxcl1|Itgav|Kit|Lama2|Lbp|Lgals9|Neo1|Nfib|Notch1|Notch3|Ntn1|Pdgfra|Enpp2|Plec|Ptch1|Robo1|Cx3cl1|Cxcl12|Sema3c|Vcam1|Wnt5a|B3gnt2|Arhgef5|Ccl28|Plxnd1|Cmtm3|Klf7|Itga9|Ano6|Ece1|Nrcam|Smo	-3.9	MyList
GO Biological Processes	19	GO:0008217	regulation of blood pressure	19_GO:0032501 multicellular organismal process	-6	3.2	6	20999	220	686	23	3.4	0.69	11482|11754|11819|11835|12168|13617|13646|14062|14682|15937|16542|16616|16617|16619|17257|18430|18708|20928|30878|60596|67972|230857|232341	Acvrl1|Aoc3|Nr2f2|Ar|Bmpr2|Ednra|Klk1b22|F2r|Gnaq|Ier3|Kdr|Klk1b21|Klk1b24|Klk1b27|Mecp2|Oxtr|Pik3r1|Abcc9|Apln|Gucy1a1|Atp2b1|Ece1|Wnk1	-3.9	MyList
GO Biological Processes	19	GO:0006954	inflammatory response	19_GO:0050896 response to stimulus	-6	2.3	5.6	20999	552	686	41	6	0.91	11754|11988|11990|12484|12628|12977|13205|13610|13649|14062|14815|14825|15251|15531|16177|16410|16412|16423|16476|16590|16803|16889|17096|18128|20312|20716|20851|20969|21825|21938|22177|22329|22418|24136|66222|70747|100340|105722|232174|319757|328417	Aoc3|Slc7a2|Atrn|Cd24a|Cfh|Csf1|Ddx3x|S1pr3|Egfr|F2r|Nr3c1|Cxcl1|Hif1a|Ndst1|Il1r1|Itgav|Itgb1|Cd47|Jun|Kit|Lbp|Lipa|Lyn|Notch1|Cx3cl1|Serpina3n|Stat5b|Sdc1|Thbs1|Tnfrsf1b|Tyrobp|Vcam1|Wnt5a|Zeb2|Serpinb1a|Tspan2|Smpdl3b|Ano6|Cyp26b1|Smo|Parp4	-3.9	MyList
GO Biological Processes	19	GO:0070663	regulation of leukocyte proliferation	19_GO:0050789 regulation of biological process	-6	2.9	5.9	20999	288	686	27	3.9	0.74	11920|11987|12484|12977|13641|14130|15944|16002|16195|16590|16792|16859|17096|17311|18784|19116|20440|20663|20851|21813|21938|22177|22329|50723|74048|242202|384783	Atm|Slc7a1|Cd24a|Csf1|Efnb1|Fcgr2b|Irgm1|Igf2|Il6st|Kit|Laptm5|Lgals9|Lyn|Kitl|Pla2g5|Prlr|St6gal1|Sos2|Stat5b|Tgfbr2|Tnfrsf1b|Tyrobp|Vcam1|Icosl|Vsir|Pde5a|Irs2	-3.9	MyList
GO Biological Processes	19	GO:0033674	positive regulation of kinase activity	19_GO:0048518 positive regulation of biological process	-6	2.5	5.7	20999	435	686	35	5.1	0.84	12444|12484|12977|13138|13205|13649|13653|13846|14118|14182|14366|14367|15944|16001|16151|16179|16194|16542|16590|17096|17311|18214|18595|19116|19876|21825|22418|24136|54324|68861|70097|78943|218952|242202|381290	Ccnd2|Cd24a|Csf1|Dag1|Ddx3x|Egfr|Egr1|Ephb4|Fbn1|Fgfr1|Fzd4|Fzd5|Irgm1|Igf1r|Ikbkg|Irak1|Il6ra|Kdr|Kit|Lyn|Kitl|Ddr2|Pdgfra|Prlr|Robo1|Thbs1|Wnt5a|Zeb2|Arhgef5|Dipk2a|Sash1|Ern1|Fermt2|Pde5a|Atp2b4	-3.9	MyList
GO Biological Processes	19	GO:0032990	cell part morphogenesis	19_GO:0032502 developmental process	-6	2.2	5.5	20999	573	686	42	6.1	0.92	11878|11977|12323|12399|13138|13405|13617|13641|13649|14451|16001|16412|16542|16773|16880|17965|18007|18008|18028|18128|18131|18208|18810|18858|19206|19876|19878|20315|20348|20393|21974|22418|24136|53625|67784|93691|214585|229791|230857|236794|319504|319757	Arx|Atp7a|Camk2b|Runx3|Dag1|Dmd|Ednra|Efnb1|Egfr|Gas1|Igf1r|Itgb1|Kdr|Lama2|Lifr|Nbl1|Neo1|Nes|Nfib|Notch1|Notch3|Ntn1|Plec|Pmp22|Ptch1|Robo1|Rock2|Cxcl12|Sema3c|Sgk1|Top2b|Wnt5a|Zeb2|B3gnt2|Plxnd1|Klf7|Spg11|Plppr4|Ece1|Slc9a6|Nrcam|Smo	-3.9	MyList
GO Biological Processes	19	GO:0030278	regulation of ossification	19_GO:0032501 multicellular organismal process	-6	3.9	6.3	20999	143	686	18	2.6	0.61	12166|12168|12977|13609|15251|18128|18214|18514|22418|23967|26427|67972|105722|106522|107587|235320|269941|353170	Bmpr1a|Bmpr2|Csf1|S1pr1|Hif1a|Notch1|Ddr2|Pbx1|Wnt5a|Osr1|Creb3l1|Atp2b1|Ano6|Pkdcc|Osr2|Zbtb16|Chsy1|Txlng	-3.9	MyList
GO Biological Processes	19	GO:0062012	regulation of small molecule metabolic process	19_GO:0008152 metabolic process	-6	2.6	5.7	20999	379	686	32	4.7	0.81	11363|11364|12389|12894|13110|13132|13360|13653|13666|14077|14756|14815|15251|15937|16002|16590|16835|16867|17886|20185|20845|27273|58801|68801|100198|104158|108682|170459|212980|320706|381290|384783	Acadl|Acadm|Cav1|Cpt1a|Cyp2j6|Dab2|Dhcr7|Egr1|Eif2ak3|Fabp3|Gpld1|Nr3c1|Hif1a|Ier3|Igf2|Kit|Ldlr|Lhcgr|Myh9|Ncor1|Star|Pdk4|Pmaip1|Elovl5|H6pd|Ces1d|Gpt2|Stard4|Slc45a3|Soga1|Atp2b4|Irs2	-3.9	MyList
GO Biological Processes	19	GO:0071902	positive regulation of protein serine/threonine kinase activity	19_GO:0048518 positive regulation of biological process	-6	3.3	6	20999	205	686	22	3.2	0.67	12444|12484|13205|13649|14182|14366|14367|15944|16179|16590|17311|19876|21825|22418|24136|54324|68861|70097|78943|218952|242202|381290	Ccnd2|Cd24a|Ddx3x|Egfr|Fgfr1|Fzd4|Fzd5|Irgm1|Irak1|Kit|Kitl|Robo1|Thbs1|Wnt5a|Zeb2|Arhgef5|Dipk2a|Sash1|Ern1|Fermt2|Pde5a|Atp2b4	-3.9	MyList
GO Cellular Components	20	GO:0043025	neuronal cell body		-6	2	5.4	20999	762	686	51	7.4	1	11482|11487|11747|11898|11977|12166|12168|12323|12361|12450|12628|12704|13070|13074|13405|13712|13982|14719|16001|16194|16195|16542|17380|18007|18104|18552|19268|19876|20312|20336|20845|21858|21938|23821|26363|53328|53623|67972|68801|71994|72333|83397|93692|105727|109624|110380|114886|223593|225266|234214|319757	Acvrl1|Adam10|Anxa5|Ass1|Atp7a|Bmpr1a|Bmpr2|Camk2b|Cask|Ccng1|Cfh|Cit|Cyp11a1|Cyp17a1|Dmd|Elk1|Esr1|Got2|Igf1r|Il6ra|Il6st|Kdr|Mme|Neo1|Nqo1|Pcsk5|Ptprf|Robo1|Cx3cl1|Exoc4|Star|Timp2|Tnfrsf1b|Bace1|Btd|Pgrmc1|Gria3|Atp2b1|Elovl5|Cnn3|Palld|Akap12|Glrx|Slc38a1|Cald1|Shroom2|Cygb|Washc5|Klhl14|Sorbs2|Smo	-3.9	MyList
GO Biological Processes	19	GO:0051345	positive regulation of hydrolase activity	19_GO:0065007 biological regulation	-5.9	2.3	5.5	20999	556	686	41	6	0.91	12323|12828|13033|13036|13040|13205|13609|13666|13982|14062|14182|14219|14682|15510|15950|16403|16412|16792|17096|17850|18595|18784|19186|19876|19878|20312|20663|22418|26885|50768|54324|58801|65973|74048|76088|76795|109934|218952|227753|245638|270163	Camk2b|Col4a3|Ctsd|Ctsh|Ctss|Ddx3x|S1pr1|Eif2ak3|Esr1|F2r|Fgfr1|Ccn2|Gnaq|Hspd1|Ifi203|Itga6|Itgb1|Laptm5|Lyn|Mmut|Pdgfra|Pla2g5|Psme1|Robo1|Rock2|Cx3cl1|Sos2|Wnt5a|Casp8ap2|Dlc1|Arhgef5|Pmaip1|Asph|Vsir|Dock8|Tbc1d9b|Abr|Fermt2|Gsn|Tbc1d8b|Myo9a	-3.9	MyList
GO Biological Processes	19	GO:0048589	developmental growth	19_GO:0040007 growth	-5.9	2.3	5.5	20999	536	686	40	5.8	0.89	11835|11878|11920|12166|12977|13360|13405|13609|13617|13982|14182|14451|16002|16194|16412|16542|17069|18128|18214|18595|18810|18858|19116|19221|19876|21813|21814|21825|22418|22589|24136|56808|68861|74493|77446|106522|214585|234214|236794|319757	Ar|Arx|Atm|Bmpr1a|Csf1|Dhcr7|Dmd|S1pr1|Ednra|Esr1|Fgfr1|Gas1|Igf2|Il6ra|Itgb1|Kdr|Ly6e|Notch1|Ddr2|Pdgfra|Plec|Pmp22|Prlr|Ptgfrn|Robo1|Tgfbr2|Tgfbr3|Thbs1|Wnt5a|Atrx|Zeb2|Cacna2d2|Dipk2a|Tnks2|Heg1|Pkdcc|Spg11|Sorbs2|Slc9a6|Smo	-3.9	MyList
GO Biological Processes	19	GO:0001952	regulation of cell-matrix adhesion	19_GO:0050789 regulation of biological process	-5.9	4	6.3	20999	130	686	17	2.5	0.59	11482|12361|12491|12977|13138|13405|16542|17886|18552|18606|18708|21825|50768|56838|218952|245555|268709	Acvrl1|Cask|Cd36|Csf1|Dag1|Dmd|Kdr|Myh9|Pcsk5|Enpp2|Pik3r1|Thbs1|Dlc1|Ccl28|Fermt2|Nexmif|Fam107a	-3.9	MyList
GO Cellular Components	20	GO:0016324	apical plasma membrane		-5.9	2.5	5.6	20999	419	686	34	5	0.83	11827|11977|11987|12168|12389|12490|13030|13132|13649|14275|14726|15511|16194|16525|17153|17698|17886|18128|18214|18430|18671|18810|22329|27205|50934|54338|56332|67972|72040|72823|74096|105727|110380|239273	Aqp2|Atp7a|Slc7a1|Bmpr2|Cav1|Cd34|Ctsb|Dab2|Egfr|Folr1|Pdpn|Hspa1b|Il6ra|Kcnk1|Mal|Msn|Myh9|Notch1|Ddr2|Oxtr|Abcb1a|Plec|Vcam1|Podxl|Slc7a8|Slc23a2|Amotl2|Atp2b1|Cdhr5|Pard3b|Hvcn1|Slc38a1|Shroom2|Abcc4	-3.8	MyList
GO Biological Processes	19	GO:0001701	in utero embryonic development	19_GO:0032502 developmental process	-5.9	2.2	5.5	20999	559	686	41	6	0.91	11482|11487|11515|11819|11835|12166|12702|12946|13132|13617|13649|14182|14218|14367|15251|16002|16410|16412|16477|17069|17886|18128|18550|18595|19206|19672|20185|20482|21813|21814|22329|56758|68119|69608|77446|207165|227723|234594|319757|384071|667118	Acvrl1|Adam10|Adcy9|Nr2f2|Ar|Bmpr1a|Socs3|Cr1l|Dab2|Ednra|Egfr|Fgfr1|Sh3pxd2a|Fzd5|Hif1a|Igf2|Itgav|Itgb1|Junb|Ly6e|Myh9|Notch1|Furin|Pdgfra|Ptch1|Rcn1|Ncor1|Skil|Tgfbr2|Tgfbr3|Vcam1|Mbnl1|Cmtm3|Sec24d|Heg1|Bptf|Prrc2b|Cnot1|Smo|Slc25a34|Zbed6	-3.8	MyList
GO Biological Processes	19	GO:0002062	chondrocyte differentiation	19_GO:0032502 developmental process	-5.8	4.7	6.5	20999	91	686	14	2	0.54	12166|12168|12399|13666|14182|14219|14756|15251|18028|21813|23967|107587|208647|269941	Bmpr1a|Bmpr2|Runx3|Eif2ak3|Fgfr1|Ccn2|Gpld1|Hif1a|Nfib|Tgfbr2|Osr1|Osr2|Creb3l2|Chsy1	-3.8	MyList
GO Biological Processes	19	GO:0001816	cytokine production	19_GO:0032501 multicellular organismal process	-5.8	3.2	5.9	20999	209	686	22	3.2	0.67	12399|12491|13610|14130|15064|15251|15510|15900|16194|16410|16803|16822|16889|17132|18021|18104|18128|18552|18708|20851|22418|77446	Runx3|Cd36|S1pr3|Fcgr2b|Mr1|Hif1a|Hspd1|Irf8|Il6ra|Itgav|Lbp|Lcp2|Lipa|Maf|Nfatc3|Nqo1|Notch1|Pcsk5|Pik3r1|Stat5b|Wnt5a|Heg1	-3.8	MyList
GO Biological Processes	19	GO:0040007	growth	19_GO:0040007 growth	-5.8	2.3	5.5	20999	541	686	40	5.8	0.89	11835|11878|11920|12166|12977|13360|13405|13609|13617|13982|14182|14451|16002|16194|16412|16542|17069|18128|18214|18595|18810|18858|19116|19221|19876|21813|21814|21825|22418|22589|24136|56808|68861|74493|77446|106522|214585|234214|236794|319757	Ar|Arx|Atm|Bmpr1a|Csf1|Dhcr7|Dmd|S1pr1|Ednra|Esr1|Fgfr1|Gas1|Igf2|Il6ra|Itgb1|Kdr|Ly6e|Notch1|Ddr2|Pdgfra|Plec|Pmp22|Prlr|Ptgfrn|Robo1|Tgfbr2|Tgfbr3|Thbs1|Wnt5a|Atrx|Zeb2|Cacna2d2|Dipk2a|Tnks2|Heg1|Pkdcc|Spg11|Sorbs2|Slc9a6|Smo	-3.8	MyList
GO Biological Processes	19	GO:0031346	positive regulation of cell projection organization	19_GO:0048518 positive regulation of biological process	-5.8	2.4	5.5	20999	462	686	36	5.2	0.85	11504|11881|11977|12168|12323|12361|12484|13405|13860|14182|14366|16001|16403|16412|16590|16819|17096|18208|18214|18606|18708|19268|19876|20312|20315|20393|20482|22418|23965|24136|67784|68151|208647|216616|223593|330914	Adamts1|Arsb|Atp7a|Bmpr2|Camk2b|Cask|Cd24a|Dmd|Eps8|Fgfr1|Fzd4|Igf1r|Itga6|Itgb1|Kit|Lcn2|Lyn|Ntn1|Ddr2|Enpp2|Pik3r1|Ptprf|Robo1|Cx3cl1|Cxcl12|Sgk1|Skil|Wnt5a|Tenm3|Zeb2|Plxnd1|Wls|Creb3l2|Efemp1|Washc5|Arhgap32	-3.8	MyList
GO Biological Processes	19	GO:0030301	cholesterol transport	19_GO:0051179 localization	-5.8	5	6.6	20999	79	686	13	1.9	0.52	11303|12389|12491|16835|16889|16891|18145|20845|100017|104158|170459|170460|214585	Abca1|Cav1|Cd36|Ldlr|Lipa|Lipg|Npc1|Star|Ldlrap1|Ces1d|Stard4|Stard5|Spg11	-3.7	MyList
GO Biological Processes	19	GO:0035107	appendage morphogenesis	19_GO:0032502 developmental process	-5.8	3.4	6	20999	178	686	20	2.9	0.64	11977|12166|14182|14451|14682|18128|18514|18552|19206|20348|22418|22589|23967|56758|65973|106522|107587|230857|232174|235320	Atp7a|Bmpr1a|Fgfr1|Gas1|Gnaq|Notch1|Pbx1|Pcsk5|Ptch1|Sema3c|Wnt5a|Atrx|Osr1|Mbnl1|Asph|Pkdcc|Osr2|Ece1|Cyp26b1|Zbtb16	-3.7	MyList
GO Biological Processes	19	GO:0035108	limb morphogenesis	19_GO:0032502 developmental process	-5.8	3.4	6	20999	178	686	20	2.9	0.64	11977|12166|14182|14451|14682|18128|18514|18552|19206|20348|22418|22589|23967|56758|65973|106522|107587|230857|232174|235320	Atp7a|Bmpr1a|Fgfr1|Gas1|Gnaq|Notch1|Pbx1|Pcsk5|Ptch1|Sema3c|Wnt5a|Atrx|Osr1|Mbnl1|Asph|Pkdcc|Osr2|Ece1|Cyp26b1|Zbtb16	-3.7	MyList
GO Biological Processes	19	GO:0052548	regulation of endopeptidase activity	19_GO:0008152 metabolic process	-5.8	2.6	5.6	20999	368	686	31	4.5	0.79	11798|12258|12828|13033|13205|13666|14062|14219|15510|15511|15950|16625|16792|17096|18550|19186|19876|19878|20715|20716|21825|21858|21859|26885|50768|58801|65973|66222|74048|74754|227753	Xiap|Serping1|Col4a3|Ctsd|Ddx3x|Eif2ak3|F2r|Ccn2|Hspd1|Hspa1b|Ifi203|Serpina3c|Laptm5|Lyn|Furin|Psme1|Robo1|Rock2|Serpina3g|Serpina3n|Thbs1|Timp2|Timp3|Casp8ap2|Dlc1|Pmaip1|Asph|Serpinb1a|Vsir|Dhcr24|Gsn	-3.7	MyList
GO Biological Processes	19	GO:0001763	morphogenesis of a branching structure	19_GO:0032502 developmental process	-5.8	3.2	5.9	20999	211	686	22	3.2	0.67	11835|12702|12826|12977|13036|13138|13617|13982|14182|14367|16542|18021|18128|18514|19206|20315|20348|21813|21817|22418|67784|207920	Ar|Socs3|Col4a1|Csf1|Ctsh|Dag1|Ednra|Esr1|Fgfr1|Fzd5|Kdr|Nfatc3|Notch1|Pbx1|Ptch1|Cxcl12|Sema3c|Tgfbr2|Tgm2|Wnt5a|Plxnd1|Esrp1	-3.7	MyList
GO Biological Processes	19	GO:0007517	muscle organ development	19_GO:0032502 developmental process	-5.7	2.7	5.7	20999	315	686	28	4.1	0.76	11819|12166|12227|12389|13138|13405|13609|13617|13653|14281|16412|17069|18021|18128|18810|18858|20482|21814|22418|56758|57810|69852|77446|214585|214812|217082|225115|319757	Nr2f2|Bmpr1a|Btg2|Cav1|Dag1|Dmd|S1pr1|Ednra|Egr1|Fos|Itgb1|Ly6e|Nfatc3|Notch1|Plec|Pmp22|Skil|Tgfbr3|Wnt5a|Mbnl1|Cdon|Tcf23|Heg1|Spg11|Zfp609|Hlf|Svil|Smo	-3.7	MyList
GO Biological Processes	19	GO:0090100	positive regulation of transmembrane receptor protein serine/threonine kinase signaling pathway	19_GO:0048518 positive regulation of biological process	-5.7	4.1	6.2	20999	120	686	16	2.3	0.58	11482|12166|12168|12562|13132|16542|16859|18007|18128|18550|21813|21814|21825|24136|74048|76905	Acvrl1|Bmpr1a|Bmpr2|Cdh5|Dab2|Kdr|Lgals9|Neo1|Notch1|Furin|Tgfbr2|Tgfbr3|Thbs1|Zeb2|Vsir|Lrg1	-3.7	MyList
GO Biological Processes	19	GO:0051347	positive regulation of transferase activity	19_GO:0065007 biological regulation	-5.7	2.3	5.4	20999	527	686	39	5.7	0.88	12444|12484|12977|13138|13205|13649|13653|13846|14118|14182|14366|14367|15944|16001|16002|16151|16179|16194|16542|16590|17096|17311|18214|18595|19116|19876|21825|22418|24136|54324|56442|59125|68861|70097|78943|218952|231440|242202|381290	Ccnd2|Cd24a|Csf1|Dag1|Ddx3x|Egfr|Egr1|Ephb4|Fbn1|Fgfr1|Fzd4|Fzd5|Irgm1|Igf1r|Igf2|Ikbkg|Irak1|Il6ra|Kdr|Kit|Lyn|Kitl|Ddr2|Pdgfra|Prlr|Robo1|Thbs1|Wnt5a|Zeb2|Arhgef5|Serinc1|Nek7|Dipk2a|Sash1|Ern1|Fermt2|Parm1|Pde5a|Atp2b4	-3.7	MyList
GO Cellular Components	20	GO:0005769	early endosome		-5.7	2.6	5.6	20999	353	686	30	4.4	0.78	11754|11765|11827|11852|11977|12728|13040|13649|14062|14367|15064|15510|16542|16835|16891|17380|17912|18550|22329|23821|68151|100017|209086|216829|223593|230857|231440|235567|236794|331004	Aoc3|Ap1g1|Aqp2|Rhob|Atp7a|Clcn5|Ctss|Egfr|F2r|Fzd5|Mr1|Hspd1|Kdr|Ldlr|Lipg|Mme|Myo1b|Furin|Vcam1|Bace1|Wls|Ldlrap1|Samd9l|Mmgt2|Washc5|Ece1|Parm1|Dnajc13|Slc9a6|Slc9a9	-3.7	MyList
GO Biological Processes	19	GO:0090030	regulation of steroid hormone biosynthetic process	19_GO:0008152 metabolic process	-5.7	11	8	20999	20	686	7	1	0.38	13074|13132|14815|16001|16002|16867|100198	Cyp17a1|Dab2|Nr3c1|Igf1r|Igf2|Lhcgr|H6pd	-3.6	MyList
GO Biological Processes	19	GO:0045859	regulation of protein kinase activity	19_GO:0008152 metabolic process	-5.7	2.2	5.3	20999	611	686	43	6.3	0.93	11819|12389|12444|12450|12484|12977|13132|13138|13205|13649|13653|14118|14182|14366|14367|14682|15944|16151|16179|16194|16590|17096|17311|18214|18767|18810|18858|19116|19263|19876|20597|21825|22418|24136|54324|68861|70097|72065|77446|78943|218952|242202|381290	Nr2f2|Cav1|Ccnd2|Ccng1|Cd24a|Csf1|Dab2|Dag1|Ddx3x|Egfr|Egr1|Fbn1|Fgfr1|Fzd4|Fzd5|Gnaq|Irgm1|Ikbkg|Irak1|Il6ra|Kit|Lyn|Kitl|Ddr2|Pkia|Plec|Pmp22|Prlr|Ptprb|Robo1|Smpd1|Thbs1|Wnt5a|Zeb2|Arhgef5|Dipk2a|Sash1|Rap2c|Heg1|Ern1|Fermt2|Pde5a|Atp2b4	-3.6	MyList
GO Biological Processes	19	GO:0006694	steroid biosynthetic process	19_GO:0008152 metabolic process	-5.6	4.3	6.2	20999	108	686	15	2.2	0.56	13070|13074|13360|15360|15487|15490|15492|16889|18514|20845|56348|66234|74754|104158|114664	Cyp11a1|Cyp17a1|Dhcr7|Hmgcs2|Hsd17b3|Hsd17b7|Hsd3b1|Lipa|Pbx1|Star|Hsd17b12|Msmo1|Dhcr24|Ces1d|Hsd17b11	-3.6	MyList
GO Biological Processes	19	GO:0060443	mammary gland morphogenesis	19_GO:0032502 developmental process	-5.6	5.8	6.7	20999	58	686	11	1.6	0.48	11835|12333|12389|12977|13982|14815|18208|19206|19876|21813|22418	Ar|Capn1|Cav1|Csf1|Esr1|Nr3c1|Ntn1|Ptch1|Robo1|Tgfbr2|Wnt5a	-3.6	MyList
GO Biological Processes	19	GO:0048812	neuron projection morphogenesis	19_GO:0032502 developmental process	-5.6	2.2	5.4	20999	531	686	39	5.7	0.88	11878|11977|12399|13138|13405|13617|13641|13649|14451|16001|16412|16542|16773|16880|17965|18007|18028|18128|18131|18208|18858|19206|19876|19878|20315|20348|20393|21974|22418|24136|53625|67784|93691|214585|229791|230857|236794|319504|319757	Arx|Atp7a|Runx3|Dag1|Dmd|Ednra|Efnb1|Egfr|Gas1|Igf1r|Itgb1|Kdr|Lama2|Lifr|Nbl1|Neo1|Nfib|Notch1|Notch3|Ntn1|Pmp22|Ptch1|Robo1|Rock2|Cxcl12|Sema3c|Sgk1|Top2b|Wnt5a|Zeb2|B3gnt2|Plxnd1|Klf7|Spg11|Plppr4|Ece1|Slc9a6|Nrcam|Smo	-3.6	MyList
GO Biological Processes	19	GO:0000902	cell morphogenesis	19_GO:0032502 developmental process	-5.6	2	5.2	20999	762	686	50	7.3	0.99	11835|11878|11977|12323|12399|12562|13132|13138|13405|13617|13641|13649|14451|16001|16412|16542|16773|16880|16889|17886|17965|18007|18008|18028|18128|18131|18208|18810|18858|19206|19876|19878|20315|20348|20393|21974|22418|23928|24136|53625|67784|72333|77446|93691|214585|229791|230857|236794|319504|319757	Ar|Arx|Atp7a|Camk2b|Runx3|Cdh5|Dab2|Dag1|Dmd|Ednra|Efnb1|Egfr|Gas1|Igf1r|Itgb1|Kdr|Lama2|Lifr|Lipa|Myh9|Nbl1|Neo1|Nes|Nfib|Notch1|Notch3|Ntn1|Plec|Pmp22|Ptch1|Robo1|Rock2|Cxcl12|Sema3c|Sgk1|Top2b|Wnt5a|Lamc3|Zeb2|B3gnt2|Plxnd1|Palld|Heg1|Klf7|Spg11|Plppr4|Ece1|Slc9a6|Nrcam|Smo	-3.6	MyList
GO Biological Processes	19	GO:0030324	lung development	19_GO:0032502 developmental process	-5.6	3	5.7	20999	233	686	23	3.4	0.69	11886|11977|12166|12168|13036|13138|13360|13712|14182|14219|14726|16542|16889|18028|18128|18595|21813|22418|27410|77446|106522|207920|216725	Asah1|Atp7a|Bmpr1a|Bmpr2|Ctsh|Dag1|Dhcr7|Elk1|Fgfr1|Ccn2|Pdpn|Kdr|Lipa|Nfib|Notch1|Pdgfra|Tgfbr2|Wnt5a|Abca3|Heg1|Pkdcc|Esrp1|Adamts2	-3.6	MyList
GO Biological Processes	19	GO:0008610	lipid biosynthetic process	19_GO:0008152 metabolic process	-5.6	2.2	5.3	20999	534	686	39	5.7	0.88	11668|11886|12702|13070|13074|13360|15212|15360|15487|15490|15492|16889|18514|18708|18784|19215|20249|20250|20442|20597|20845|54447|56348|56442|56473|56847|66234|68801|74551|74754|76267|94180|104112|104158|108083|114664|224792|228061|328035	Aldh1a1|Asah1|Socs3|Cyp11a1|Cyp17a1|Dhcr7|Hexb|Hmgcs2|Hsd17b3|Hsd17b7|Hsd3b1|Lipa|Pbx1|Pik3r1|Pla2g5|Ptgds|Scd1|Scd2|St3gal1|Smpd1|Star|Asah2|Hsd17b12|Serinc1|Fads2|Aldh1a3|Msmo1|Elovl5|Pck2|Dhcr24|Fads1|Acsbg1|Acly|Ces1d|Pip4k2b|Hsd17b11|Adgrf5|Agps|Fads6	-3.5	MyList
GO Biological Processes	19	GO:1902652	secondary alcohol metabolic process	19_GO:0008152 metabolic process	-5.6	3.8	6	20999	138	686	17	2.5	0.59	11303|13070|13360|14182|15360|15490|15926|16835|16889|18145|18858|20597|66234|74754|100017|104158|269951	Abca1|Cyp11a1|Dhcr7|Fgfr1|Hmgcs2|Hsd17b7|Idh1|Ldlr|Lipa|Npc1|Pmp22|Smpd1|Msmo1|Dhcr24|Ldlrap1|Ces1d|Idh2	-3.5	MyList
GO Biological Processes	19	GO:0044283	small molecule biosynthetic process	19_GO:0008152 metabolic process	-5.6	2.4	5.4	20999	435	686	34	5	0.83	11668|11676|11886|11898|12116|13360|13849|14719|15360|15490|16889|18784|19215|20249|20250|20845|26432|54447|56473|56847|66234|67426|68801|74551|74754|76267|94180|94284|104112|104158|104923|105727|216134|328035	Aldh1a1|Aldoc|Asah1|Ass1|Bhmt|Dhcr7|Ephx1|Got2|Hmgcs2|Hsd17b7|Lipa|Pla2g5|Ptgds|Scd1|Scd2|Star|Plod2|Asah2|Fads2|Aldh1a3|Msmo1|Coq8a|Elovl5|Pck2|Dhcr24|Fads1|Acsbg1|Ugt1a6a|Acly|Ces1d|Adi1|Slc38a1|Pdxk|Fads6	-3.5	MyList
GO Biological Processes	19	GO:0015918	sterol transport	19_GO:0051179 localization	-5.6	4.8	6.4	20999	83	686	13	1.9	0.52	11303|12389|12491|16835|16889|16891|18145|20845|100017|104158|170459|170460|214585	Abca1|Cav1|Cd36|Ldlr|Lipa|Lipg|Npc1|Star|Ldlrap1|Ces1d|Stard4|Stard5|Spg11	-3.5	MyList
GO Biological Processes	19	GO:0120039	plasma membrane bounded cell projection morphogenesis	19_GO:0032502 developmental process	-5.5	2.2	5.3	20999	537	686	39	5.7	0.88	11878|11977|12399|13138|13405|13617|13641|13649|14451|16001|16412|16542|16773|16880|17965|18007|18028|18128|18131|18208|18858|19206|19876|19878|20315|20348|20393|21974|22418|24136|53625|67784|93691|214585|229791|230857|236794|319504|319757	Arx|Atp7a|Runx3|Dag1|Dmd|Ednra|Efnb1|Egfr|Gas1|Igf1r|Itgb1|Kdr|Lama2|Lifr|Nbl1|Neo1|Nfib|Notch1|Notch3|Ntn1|Pmp22|Ptch1|Robo1|Rock2|Cxcl12|Sema3c|Sgk1|Top2b|Wnt5a|Zeb2|B3gnt2|Plxnd1|Klf7|Spg11|Plppr4|Ece1|Slc9a6|Nrcam|Smo	-3.5	MyList
GO Biological Processes	19	GO:0051216	cartilage development	19_GO:0032502 developmental process	-5.5	3.3	5.8	20999	186	686	20	2.9	0.64	11977|12111|12166|12168|12399|12628|13666|14182|14219|14756|15251|18028|21813|21825|22418|23967|107587|208647|235320|269941	Atp7a|Bgn|Bmpr1a|Bmpr2|Runx3|Cfh|Eif2ak3|Fgfr1|Ccn2|Gpld1|Hif1a|Nfib|Tgfbr2|Thbs1|Wnt5a|Osr1|Osr2|Creb3l2|Zbtb16|Chsy1	-3.5	MyList
GO Biological Processes	19	GO:0048871	multicellular organismal-level homeostasis	19_GO:0042592 homeostatic process	-5.5	2	5.2	20999	706	686	47	6.9	0.96	11363|11668|11798|11827|12010|12484|12490|12491|12628|12977|13036|13040|13653|14062|14219|14314|15203|15251|16151|16412|16542|16590|16889|17096|17311|18007|18028|18128|20185|20482|20663|20677|20851|21399|21814|24136|27410|54324|58801|71982|104158|109246|212933|218476|224792|279561|319757	Acadl|Aldh1a1|Xiap|Aqp2|B2m|Cd24a|Cd34|Cd36|Cfh|Csf1|Ctsh|Ctss|Egr1|F2r|Ccn2|Fstl1|Heph|Hif1a|Ikbkg|Itgb1|Kdr|Kit|Lipa|Lyn|Kitl|Neo1|Nfib|Notch1|Ncor1|Skil|Sos2|Sox4|Stat5b|Tcea1|Tgfbr3|Zeb2|Abca3|Arhgef5|Pmaip1|Snx10|Ces1d|Tspan9|Pm20d1|Gcnt4|Adgrf5|Wnk3|Smo	-3.5	MyList
GO Biological Processes	19	GO:0010952	positive regulation of peptidase activity	19_GO:0048518 positive regulation of biological process	-5.5	3.2	5.7	20999	203	686	21	3.1	0.66	12828|13033|13036|13040|13205|13666|14062|14219|15510|15950|16792|17096|19186|19876|19878|26885|50768|58801|65973|74048|227753	Col4a3|Ctsd|Ctsh|Ctss|Ddx3x|Eif2ak3|F2r|Ccn2|Hspd1|Ifi203|Laptm5|Lyn|Psme1|Robo1|Rock2|Casp8ap2|Dlc1|Pmaip1|Asph|Vsir|Gsn	-3.5	MyList
GO Biological Processes	19	GO:0010975	regulation of neuron projection development	19_GO:0032502 developmental process	-5.5	2.2	5.2	20999	581	686	41	6	0.91	11487|11504|11881|12010|12168|12323|12361|12484|12704|13132|13405|14182|14366|16001|16403|16412|17096|17999|18007|18208|18214|18858|19268|19876|20312|20315|20348|20393|20482|22418|23965|24136|67784|68151|208647|216616|223593|233781|319504|320712|330914	Adam10|Adamts1|Arsb|B2m|Bmpr2|Camk2b|Cask|Cd24a|Cit|Dab2|Dmd|Fgfr1|Fzd4|Igf1r|Itga6|Itgb1|Lyn|Nedd4|Neo1|Ntn1|Ddr2|Pmp22|Ptprf|Robo1|Cx3cl1|Cxcl12|Sema3c|Sgk1|Skil|Wnt5a|Tenm3|Zeb2|Plxnd1|Wls|Creb3l2|Efemp1|Washc5|Xylt1|Nrcam|Abi3bp|Arhgap32	-3.4	MyList
GO Biological Processes	19	GO:1901342	regulation of vasculature development	19_GO:0032502 developmental process	-5.4	2.7	5.5	20999	309	686	27	3.9	0.74	11482|11487|11504|11852|12490|12562|12827|12828|13036|13179|15251|16002|16412|16542|17257|19878|21813|21825|22418|23871|26427|67784|70097|76905|80837|240185|381290	Acvrl1|Adam10|Adamts1|Rhob|Cd34|Cdh5|Col4a2|Col4a3|Ctsh|Dcn|Hif1a|Igf2|Itgb1|Kdr|Mecp2|Rock2|Tgfbr2|Thbs1|Wnt5a|Ets1|Creb3l1|Plxnd1|Sash1|Lrg1|Rhoj|Jcad|Atp2b4	-3.4	MyList
GO Molecular Functions	21	GO:0043236	laminin binding		-5.4	8.2	7.2	20999	30	686	8	1.2	0.41	13040|13138|16403|16412|18073|21825|69675|104099	Ctss|Dag1|Itga6|Itgb1|Nid1|Thbs1|Pxdn|Itga9	-3.4	MyList
GO Biological Processes	19	GO:0061564	axon development	19_GO:0032502 developmental process	-5.4	2.4	5.3	20999	442	686	34	5	0.83	11878|12399|13138|13617|13641|14275|14451|16001|16412|16476|16773|18007|18028|18128|18131|18208|18858|19206|19876|20315|20348|21974|22418|24136|53625|67784|70747|93691|214585|229791|230857|236794|319504|319757	Arx|Runx3|Dag1|Ednra|Efnb1|Folr1|Gas1|Igf1r|Itgb1|Jun|Lama2|Neo1|Nfib|Notch1|Notch3|Ntn1|Pmp22|Ptch1|Robo1|Cxcl12|Sema3c|Top2b|Wnt5a|Zeb2|B3gnt2|Plxnd1|Tspan2|Klf7|Spg11|Plppr4|Ece1|Slc9a6|Nrcam|Smo	-3.4	MyList
GO Molecular Functions	21	GO:0005024	transforming growth factor beta receptor activity		-5.4	17	8.8	20999	9	686	5	0.73	0.32	11482|12166|12168|21813|21814	Acvrl1|Bmpr1a|Bmpr2|Tgfbr2|Tgfbr3	-3.4	MyList
GO Biological Processes	19	GO:0014902	myotube differentiation	19_GO:0032502 developmental process	-5.4	4.6	6.2	20999	86	686	13	1.9	0.52	13405|17886|18007|18021|18810|18858|19221|23794|57810|214585|235130|319757|330662	Dmd|Myh9|Neo1|Nfatc3|Plec|Pmp22|Ptgfrn|Adamts5|Cdon|Spg11|Adamts15|Smo|Dock1	-3.4	MyList
GO Biological Processes	19	GO:0043534	blood vessel endothelial cell migration	19_GO:0032501 multicellular organismal process	-5.4	6.9	6.8	20999	40	686	9	1.3	0.43	12562|13846|14756|16412|16542|17886|19876|20315|105450	Cdh5|Ephb4|Gpld1|Itgb1|Kdr|Myh9|Robo1|Cxcl12|Mmrn2	-3.4	MyList
GO Biological Processes	19	GO:0030099	myeloid cell differentiation	19_GO:0032502 developmental process	-5.4	2.6	5.4	20999	330	686	28	4.1	0.76	12977|13132|14218|14281|14815|15203|15900|15950|16476|16477|16590|16889|17096|17132|17311|17886|18708|20185|20851|21399|21813|21814|22177|22695|70747|71982|224792|244349	Csf1|Dab2|Sh3pxd2a|Fos|Nr3c1|Heph|Irf8|Ifi203|Jun|Junb|Kit|Lipa|Lyn|Maf|Kitl|Myh9|Pik3r1|Ncor1|Stat5b|Tcea1|Tgfbr2|Tgfbr3|Tyrobp|Zfp36|Tspan2|Snx10|Adgrf5|Kat6a	-3.4	MyList
GO Cellular Components	20	GO:0030175	filopodium		-5.3	4.3	6.1	20999	100	686	14	2	0.54	13138|13405|14726|16403|16410|16412|17311|17698|17912|18826|22329|27205|72333|319565	Dag1|Dmd|Pdpn|Itga6|Itgav|Itgb1|Kitl|Msn|Myo1b|Lcp1|Vcam1|Podxl|Palld|Syne2	-3.3	MyList
GO Biological Processes	19	GO:2001046	positive regulation of integrin-mediated signaling pathway	19_GO:0048518 positive regulation of biological process	-5.3	12	8	20999	15	686	6	0.87	0.36	13132|16773|16777|18073|18552|226519	Dab2|Lama2|Lamb1|Nid1|Pcsk5|Lamc1	-3.3	MyList
GO Biological Processes	19	GO:0045860	positive regulation of protein kinase activity	19_GO:0048518 positive regulation of biological process	-5.3	2.5	5.3	20999	369	686	30	4.4	0.78	12444|12484|12977|13138|13205|13649|13653|14118|14182|14366|14367|15944|16151|16179|16194|16590|17311|18214|19116|19876|21825|22418|24136|54324|68861|70097|78943|218952|242202|381290	Ccnd2|Cd24a|Csf1|Dag1|Ddx3x|Egfr|Egr1|Fbn1|Fgfr1|Fzd4|Fzd5|Irgm1|Ikbkg|Irak1|Il6ra|Kit|Kitl|Ddr2|Prlr|Robo1|Thbs1|Wnt5a|Zeb2|Arhgef5|Dipk2a|Sash1|Ern1|Fermt2|Pde5a|Atp2b4	-3.3	MyList
GO Biological Processes	19	GO:0010038	response to metal ion	19_GO:0050896 response to stimulus	-5.3	2.6	5.4	20999	313	686	27	3.9	0.74	11513|11747|11827|11898|11977|12010|12323|12389|12870|13649|14281|14282|14756|16476|16477|17257|18021|18145|20597|21825|59125|65973|74096|94352|98396|227753|232341	Adcy7|Anxa5|Aqp2|Ass1|Atp7a|B2m|Camk2b|Cav1|Cp|Egfr|Fos|Fosb|Gpld1|Jun|Junb|Mecp2|Nfatc3|Npc1|Smpd1|Thbs1|Nek7|Asph|Hvcn1|Loxl2|Slc41a1|Gsn|Wnk1	-3.3	MyList
GO Biological Processes	19	GO:0097485	neuron projection guidance	19_GO:0040011 locomotion	-5.3	2.9	5.5	20999	242	686	23	3.4	0.69	11878|12399|13138|13617|13641|14451|16773|18007|18028|18128|18131|18208|19206|19876|20315|20348|22418|53625|67784|93691|230857|319504|319757	Arx|Runx3|Dag1|Ednra|Efnb1|Gas1|Lama2|Neo1|Nfib|Notch1|Notch3|Ntn1|Ptch1|Robo1|Cxcl12|Sema3c|Wnt5a|B3gnt2|Plxnd1|Klf7|Ece1|Nrcam|Smo	-3.3	MyList
GO Biological Processes	19	GO:0007411	axon guidance	19_GO:0040011 locomotion	-5.3	2.9	5.5	20999	242	686	23	3.4	0.69	11878|12399|13138|13617|13641|14451|16773|18007|18028|18128|18131|18208|19206|19876|20315|20348|22418|53625|67784|93691|230857|319504|319757	Arx|Runx3|Dag1|Ednra|Efnb1|Gas1|Lama2|Neo1|Nfib|Notch1|Notch3|Ntn1|Ptch1|Robo1|Cxcl12|Sema3c|Wnt5a|B3gnt2|Plxnd1|Klf7|Ece1|Nrcam|Smo	-3.3	MyList
GO Biological Processes	19	GO:0002685	regulation of leukocyte migration	19_GO:0040011 locomotion	-5.3	2.9	5.5	20999	242	686	23	3.4	0.69	11487|11754|12333|12977|13617|16177|16423|16803|16859|17096|17311|17698|17965|18708|20312|20315|21825|22418|56838|76088|105722|109934|232341	Adam10|Aoc3|Capn1|Csf1|Ednra|Il1r1|Cd47|Lbp|Lgals9|Lyn|Kitl|Msn|Nbl1|Pik3r1|Cx3cl1|Cxcl12|Thbs1|Wnt5a|Ccl28|Dock8|Ano6|Abr|Wnk1	-3.3	MyList
GO Biological Processes	19	GO:0007435	salivary gland morphogenesis	19_GO:0032502 developmental process	-5.3	7.9	7.1	20999	31	686	8	1.2	0.41	13138|13649|14182|18028|20348|21817|67784|207920	Dag1|Egfr|Fgfr1|Nfib|Sema3c|Tgm2|Plxnd1|Esrp1	-3.3	MyList
GO Biological Processes	19	GO:0060840	artery development	19_GO:0032502 developmental process	-5.3	4	5.9	20999	115	686	15	2.2	0.56	11482|12166|12168|13617|14275|15531|16835|18128|18131|19876|20677|21813|67784|224792|244349	Acvrl1|Bmpr1a|Bmpr2|Ednra|Folr1|Ndst1|Ldlr|Notch1|Notch3|Robo1|Sox4|Tgfbr2|Plxnd1|Adgrf5|Kat6a	-3.3	MyList
GO Biological Processes	19	GO:0050810	regulation of steroid biosynthetic process	19_GO:0008152 metabolic process	-5.3	4.5	6.1	20999	88	686	13	1.9	0.52	11886|13074|13132|13360|13653|14815|16001|16002|16867|20845|100198|104158|170459	Asah1|Cyp17a1|Dab2|Dhcr7|Egr1|Nr3c1|Igf1r|Igf2|Lhcgr|Star|H6pd|Ces1d|Stard4	-3.3	MyList
GO Biological Processes	19	GO:0050670	regulation of lymphocyte proliferation	19_GO:0002376 immune system process	-5.3	2.8	5.4	20999	261	686	24	3.5	0.7	11920|11987|12484|13641|14130|15944|16002|16195|16792|16859|17096|17311|18784|19116|20663|20851|21813|21938|22177|22329|50723|74048|242202|384783	Atm|Slc7a1|Cd24a|Efnb1|Fcgr2b|Irgm1|Igf2|Il6st|Laptm5|Lgals9|Lyn|Kitl|Pla2g5|Prlr|Sos2|Stat5b|Tgfbr2|Tnfrsf1b|Tyrobp|Vcam1|Icosl|Vsir|Pde5a|Irs2	-3.3	MyList
GO Biological Processes	19	GO:0006949	syncytium formation	19_GO:0032502 developmental process	-5.3	6.7	6.7	20999	41	686	9	1.3	0.43	12450|14218|17886|18007|19221|23794|57810|235130|330662	Ccng1|Sh3pxd2a|Myh9|Neo1|Ptgfrn|Adamts5|Cdon|Adamts15|Dock1	-3.3	MyList
GO Biological Processes	19	GO:0007409	axonogenesis	19_GO:0032502 developmental process	-5.2	2.4	5.2	20999	391	686	31	4.5	0.79	11878|12399|13138|13617|13641|14451|16001|16412|16773|18007|18028|18128|18131|18208|18858|19206|19876|20315|20348|21974|22418|24136|53625|67784|93691|214585|229791|230857|236794|319504|319757	Arx|Runx3|Dag1|Ednra|Efnb1|Gas1|Igf1r|Itgb1|Lama2|Neo1|Nfib|Notch1|Notch3|Ntn1|Pmp22|Ptch1|Robo1|Cxcl12|Sema3c|Top2b|Wnt5a|Zeb2|B3gnt2|Plxnd1|Klf7|Spg11|Plppr4|Ece1|Slc9a6|Nrcam|Smo	-3.3	MyList
GO Biological Processes	19	GO:0015850	organic hydroxy compound transport	19_GO:0051179 localization	-5.2	3.3	5.6	20999	177	686	19	2.8	0.63	11303|11827|12389|12491|16835|16889|16891|17069|17257|18145|20845|21817|100017|100434|104158|170459|170460|214585|239273	Abca1|Aqp2|Cav1|Cd36|Ldlr|Lipa|Lipg|Ly6e|Mecp2|Npc1|Star|Tgm2|Ldlrap1|Slc44a1|Ces1d|Stard4|Stard5|Spg11|Abcc4	-3.3	MyList
GO Biological Processes	19	GO:0002521	leukocyte differentiation	19_GO:0032502 developmental process	-5.2	2.2	5.1	20999	490	686	36	5.2	0.85	11920|11977|12010|12484|12977|13653|14218|14281|14367|14815|15064|15900|15950|16194|16476|16477|16590|16889|17068|17096|17311|18021|18514|18708|20185|20442|20668|20677|20851|21813|21974|22177|58240|70747|71982|320940	Atm|Atp7a|B2m|Cd24a|Csf1|Egr1|Sh3pxd2a|Fos|Fzd5|Nr3c1|Mr1|Irf8|Ifi203|Il6ra|Jun|Junb|Kit|Lipa|Ly6d|Lyn|Kitl|Nfatc3|Pbx1|Pik3r1|Ncor1|St3gal1|Sox13|Sox4|Stat5b|Tgfbr2|Top2b|Tyrobp|Hs1bp3|Tspan2|Snx10|Atp11c	-3.3	MyList
GO Molecular Functions	21	GO:0050431	transforming growth factor beta binding		-5.2	9.3	7.3	20999	23	686	7	1	0.38	11482|12491|21813|21814|21825|83453|108075	Acvrl1|Cd36|Tgfbr2|Tgfbr3|Thbs1|Chrdl1|Ltbp4	-3.3	MyList
GO Biological Processes	19	GO:0031638	zymogen activation	19_GO:0008152 metabolic process	-5.2	4.8	6.2	20999	76	686	12	1.7	0.5	13036|13646|15950|16616|16617|16619|18550|50909|65973|74048|74754|232371	Ctsh|Klk1b22|Ifi203|Klk1b21|Klk1b24|Klk1b27|Furin|C1ra|Asph|Vsir|Dhcr24|C1rl	-3.2	MyList
GO Biological Processes	19	GO:0002252	immune effector process	19_GO:0002376 immune system process	-5.2	2.4	5.2	20999	413	686	32	4.7	0.81	11977|12010|12258|12262|12263|12628|12946|13032|13036|14130|14190|14969|15510|15900|16194|16423|16590|16803|16889|17096|18810|18826|19215|20442|20851|22177|50723|50908|50909|109934|232371|238447	Atp7a|B2m|Serping1|C1qc|C2|Cfh|Cr1l|Ctsc|Ctsh|Fcgr2b|Fgl2|H2-Eb1|Hspd1|Irf8|Il6ra|Cd47|Kit|Lbp|Lipa|Lyn|Plec|Lcp1|Ptgds|St3gal1|Stat5b|Tyrobp|Icosl|C1s1|C1ra|Abr|C1rl|Igha	-3.2	MyList
GO Biological Processes	19	GO:0071711	basement membrane organization	19_GO:0009987 cellular process	-5.2	7.7	6.9	20999	32	686	8	1.2	0.41	12389|12826|13040|13138|16412|16777|18858|69675	Cav1|Col4a1|Ctss|Dag1|Itgb1|Lamb1|Pmp22|Pxdn	-3.2	MyList
GO Biological Processes	19	GO:0043406	positive regulation of MAP kinase activity	19_GO:0048518 positive regulation of biological process	-5.2	3.7	5.7	20999	132	686	16	2.3	0.58	12484|13649|14182|14366|14367|16179|16590|17311|19876|21825|22418|24136|54324|70097|78943|242202	Cd24a|Egfr|Fgfr1|Fzd4|Fzd5|Irak1|Kit|Kitl|Robo1|Thbs1|Wnt5a|Zeb2|Arhgef5|Sash1|Ern1|Pde5a	-3.2	MyList
GO Biological Processes	19	GO:0060541	respiratory system development	19_GO:0032502 developmental process	-5.2	2.8	5.4	20999	264	686	24	3.5	0.7	11886|11977|12166|12168|13036|13138|13360|13712|14182|14219|14726|16542|16889|18028|18128|18595|21813|22418|27410|56847|77446|106522|207920|216725	Asah1|Atp7a|Bmpr1a|Bmpr2|Ctsh|Dag1|Dhcr7|Elk1|Fgfr1|Ccn2|Pdpn|Kdr|Lipa|Nfib|Notch1|Pdgfra|Tgfbr2|Wnt5a|Abca3|Aldh1a3|Heg1|Pkdcc|Esrp1|Adamts2	-3.2	MyList
GO Biological Processes	19	GO:0010950	positive regulation of endopeptidase activity	19_GO:0048518 positive regulation of biological process	-5.2	3.2	5.6	20999	179	686	19	2.8	0.63	12828|13033|13205|13666|14062|14219|15510|15950|16792|17096|19186|19876|19878|26885|50768|58801|65973|74048|227753	Col4a3|Ctsd|Ddx3x|Eif2ak3|F2r|Ccn2|Hspd1|Ifi203|Laptm5|Lyn|Psme1|Robo1|Rock2|Casp8ap2|Dlc1|Pmaip1|Asph|Vsir|Gsn	-3.2	MyList
GO Biological Processes	19	GO:0007162	negative regulation of cell adhesion	19_GO:0048519 negative regulation of biological process	-5.2	2.6	5.3	20999	319	686	27	3.9	0.74	11482|11487|11898|12361|12399|12484|14190|14366|16777|16792|16859|18128|18606|18708|18784|20315|21825|27205|50768|56838|67784|74048|94212|232341|242202|245555|268709	Acvrl1|Adam10|Ass1|Cask|Runx3|Cd24a|Fgl2|Fzd4|Lamb1|Laptm5|Lgals9|Notch1|Enpp2|Pik3r1|Pla2g5|Cxcl12|Thbs1|Podxl|Dlc1|Ccl28|Plxnd1|Vsir|Pag1|Wnk1|Pde5a|Nexmif|Fam107a	-3.2	MyList
GO Biological Processes	19	GO:0048844	artery morphogenesis	19_GO:0032502 developmental process	-5.2	4.8	6.1	20999	77	686	12	1.7	0.5	11482|12166|12168|13617|14275|16835|18128|18131|20677|21813|224792|244349	Acvrl1|Bmpr1a|Bmpr2|Ednra|Folr1|Ldlr|Notch1|Notch3|Sox4|Tgfbr2|Adgrf5|Kat6a	-3.2	MyList
GO Biological Processes	19	GO:1902895	positive regulation of miRNA transcription	19_GO:0048518 positive regulation of biological process	-5.1	5.8	6.4	20999	53	686	10	1.5	0.46	11835|12166|13649|13653|14281|14815|15251|16476|23871|30878	Ar|Bmpr1a|Egfr|Egr1|Fos|Nr3c1|Hif1a|Jun|Ets1|Apln	-3.2	MyList
GO Biological Processes	19	GO:0048598	embryonic morphogenesis	19_GO:0032502 developmental process	-5.1	2.1	5	20999	641	686	43	6.3	0.93	11668|12166|12168|12702|13617|14182|14275|14367|14451|14682|15251|15531|16002|16206|16410|18128|18208|18514|18595|19206|19878|20336|20776|21813|22329|22418|23872|23967|24136|30878|50768|56758|56847|57810|67916|68151|107587|109934|110796|230857|232174|235320|319757	Aldh1a1|Bmpr1a|Bmpr2|Socs3|Ednra|Fgfr1|Folr1|Fzd5|Gas1|Gnaq|Hif1a|Ndst1|Igf2|Lrig1|Itgav|Notch1|Ntn1|Pbx1|Pdgfra|Ptch1|Rock2|Exoc4|Tmie|Tgfbr2|Vcam1|Wnt5a|Ets2|Osr1|Zeb2|Apln|Dlc1|Mbnl1|Aldh1a3|Cdon|Plpp3|Wls|Osr2|Abr|Tshz1|Ece1|Cyp26b1|Zbtb16|Smo	-3.2	MyList
GO Biological Processes	19	GO:0050673	epithelial cell proliferation	19_GO:0009987 cellular process	-5.1	3	5.4	20999	214	686	21	3.1	0.66	11835|12166|12168|12389|12490|13649|13982|16542|16590|16889|18128|19206|22418|24136|66222|75745|78943|94352|207920|319757|384783	Ar|Bmpr1a|Bmpr2|Cav1|Cd34|Egfr|Esr1|Kdr|Kit|Lipa|Notch1|Ptch1|Wnt5a|Zeb2|Serpinb1a|Rian|Ern1|Loxl2|Esrp1|Smo|Irs2	-3.2	MyList
GO Cellular Components	20	GO:0097197	tetraspanin-enriched microdomain		-5.1	15	8.3	20999	10	686	5	0.73	0.32	11487|14726|52588|70423|109246	Adam10|Pdpn|Tspan14|Tspan15|Tspan9	-3.1	MyList
GO Biological Processes	19	GO:0071248	cellular response to metal ion	19_GO:0050896 response to stimulus	-5.1	3.2	5.5	20999	182	686	19	2.8	0.63	11513|11827|11977|12010|13649|14281|14282|14756|16476|16477|17257|18021|20597|59125|65973|74096|98396|227753|232341	Adcy7|Aqp2|Atp7a|B2m|Egfr|Fos|Fosb|Gpld1|Jun|Junb|Mecp2|Nfatc3|Smpd1|Nek7|Asph|Hvcn1|Slc41a1|Gsn|Wnk1	-3.1	MyList
GO Biological Processes	19	GO:0046649	lymphocyte activation	19_GO:0002376 immune system process	-5.1	2.1	5	20999	561	686	39	5.7	0.88	11920|11977|12010|12484|13641|13653|14130|14190|14367|15064|15510|15900|16194|16410|16590|16889|17068|17311|17698|17886|17999|18021|18514|18708|18826|20185|20315|20442|20668|20677|20851|21974|50723|58240|76088|232174|242202|320940|545030	Atm|Atp7a|B2m|Cd24a|Efnb1|Egr1|Fcgr2b|Fgl2|Fzd5|Mr1|Hspd1|Irf8|Il6ra|Itgav|Kit|Lipa|Ly6d|Kitl|Msn|Myh9|Nedd4|Nfatc3|Pbx1|Pik3r1|Lcp1|Ncor1|Cxcl12|St3gal1|Sox13|Sox4|Stat5b|Top2b|Icosl|Hs1bp3|Dock8|Cyp26b1|Pde5a|Atp11c|Wdfy4	-3.1	MyList
GO Biological Processes	19	GO:0045765	regulation of angiogenesis	19_GO:0032502 developmental process	-5	2.6	5.2	20999	305	686	26	3.8	0.73	11482|11504|11852|12490|12562|12827|12828|13036|13179|15251|16002|16412|16542|17257|19878|21813|21825|22418|23871|26427|67784|70097|76905|80837|240185|381290	Acvrl1|Adamts1|Rhob|Cd34|Cdh5|Col4a2|Col4a3|Ctsh|Dcn|Hif1a|Igf2|Itgb1|Kdr|Mecp2|Rock2|Tgfbr2|Thbs1|Wnt5a|Ets1|Creb3l1|Plxnd1|Sash1|Lrg1|Rhoj|Jcad|Atp2b4	-3.1	MyList
GO Biological Processes	19	GO:0050729	positive regulation of inflammatory response	19_GO:0048518 positive regulation of biological process	-5	3.4	5.5	20999	151	686	17	2.5	0.59	11754|12484|13032|13040|13617|13649|14182|15510|16423|16803|16835|20851|21817|22418|23871|50905|242202	Aoc3|Cd24a|Ctsc|Ctss|Ednra|Egfr|Fgfr1|Hspd1|Cd47|Lbp|Ldlr|Stat5b|Tgm2|Wnt5a|Ets1|Il17rb|Pde5a	-3.1	MyList
GO Biological Processes	19	GO:0031349	positive regulation of defense response	19_GO:0048518 positive regulation of biological process	-5	2.3	5.1	20999	421	686	32	4.7	0.81	11754|11765|12389|12484|13032|13040|13205|13617|13649|14182|14825|15510|15944|15950|16179|16423|16803|16835|16859|17096|18784|20128|20851|21817|22177|22418|23871|50905|105450|229900|242202|384309	Aoc3|Ap1g1|Cav1|Cd24a|Ctsc|Ctss|Ddx3x|Ednra|Egfr|Fgfr1|Cxcl1|Hspd1|Irgm1|Ifi203|Irak1|Cd47|Lbp|Ldlr|Lgals9|Lyn|Pla2g5|Trim30a|Stat5b|Tgm2|Tyrobp|Wnt5a|Ets1|Il17rb|Mmrn2|Gbp7|Pde5a|Trim56	-3.1	MyList
GO Biological Processes	19	GO:0045862	positive regulation of proteolysis	19_GO:0048518 positive regulation of biological process	-5	2.4	5.1	20999	382	686	30	4.4	0.78	12389|12828|13032|13033|13036|13040|13132|13205|13666|14062|14219|14756|15510|15511|15950|16792|17096|17886|19186|19876|19878|21938|26885|50768|58801|65973|74048|78943|227753|233744	Cav1|Col4a3|Ctsc|Ctsd|Ctsh|Ctss|Dab2|Ddx3x|Eif2ak3|F2r|Ccn2|Gpld1|Hspd1|Hspa1b|Ifi203|Laptm5|Lyn|Myh9|Psme1|Robo1|Rock2|Tnfrsf1b|Casp8ap2|Dlc1|Pmaip1|Asph|Vsir|Ern1|Gsn|Spon1	-3.1	MyList
GO Biological Processes	19	GO:0042110	T cell activation	19_GO:0002376 immune system process	-5	2.4	5.1	20999	382	686	30	4.4	0.78	11977|12010|12484|13641|13653|14190|14367|15064|15510|16194|16410|16590|16889|17311|17698|17886|17999|18021|18826|20185|20315|20668|20677|20851|50723|58240|76088|232174|242202|545030	Atp7a|B2m|Cd24a|Efnb1|Egr1|Fgl2|Fzd5|Mr1|Hspd1|Il6ra|Itgav|Kit|Lipa|Kitl|Msn|Myh9|Nedd4|Nfatc3|Lcp1|Ncor1|Cxcl12|Sox13|Sox4|Stat5b|Icosl|Hs1bp3|Dock8|Cyp26b1|Pde5a|Wdfy4	-3.1	MyList
GO Biological Processes	19	GO:0016064	immunoglobulin mediated immune response	19_GO:0002376 immune system process	-5	3.8	5.7	20999	121	686	15	2.2	0.56	12010|12258|12262|12263|12628|12946|14130|14190|14969|15510|50723|50908|50909|232371|238447	B2m|Serping1|C1qc|C2|Cfh|Cr1l|Fcgr2b|Fgl2|H2-Eb1|Hspd1|Icosl|C1s1|C1ra|C1rl|Igha	-3.1	MyList
GO Biological Processes	19	GO:0018108	peptidyl-tyrosine phosphorylation	19_GO:0008152 metabolic process	-5	4	5.7	20999	107	686	14	2	0.54	12389|12484|13649|14182|16001|16542|16590|17096|17311|18214|18595|19116|106522|216616	Cav1|Cd24a|Egfr|Fgfr1|Igf1r|Kdr|Kit|Lyn|Kitl|Ddr2|Pdgfra|Prlr|Pkdcc|Efemp1	-3.1	MyList
GO Biological Processes	19	GO:0006909	phagocytosis	19_GO:0051179 localization	-5	3.4	5.5	20999	152	686	17	2.5	0.59	11303|12491|14130|15900|16410|16412|16835|17886|18784|21817|21825|22177|109934|214585|223593|227753|330662	Abca1|Cd36|Fcgr2b|Irf8|Itgav|Itgb1|Ldlr|Myh9|Pla2g5|Tgm2|Thbs1|Tyrobp|Abr|Spg11|Washc5|Gsn|Dock1	-3.1	MyList
GO Cellular Components	20	GO:0031253	cell projection membrane		-5	2.5	5.1	20999	326	686	27	3.9	0.74	11977|12361|12484|12491|13405|13649|13860|14275|14726|16410|16412|16525|17698|19876|27205|50768|50934|67972|68151|68525|72040|170643|230500|240185|268709|319565|319757	Atp7a|Cask|Cd24a|Cd36|Dmd|Egfr|Eps8|Folr1|Pdpn|Itgav|Itgb1|Kcnk1|Msn|Robo1|Podxl|Dlc1|Slc7a8|Atp2b1|Wls|Evc2|Cdhr5|Kirrel|Efcab7|Jcad|Fam107a|Syne2|Smo	-3.1	MyList
GO Biological Processes	19	GO:0032352	positive regulation of hormone metabolic process	19_GO:0048518 positive regulation of biological process	-5	8.6	7	20999	25	686	7	1	0.38	13074|13132|13653|15251|16001|16002|16867	Cyp17a1|Dab2|Egr1|Hif1a|Igf1r|Igf2|Lhcgr	-3	MyList
GO Cellular Components	20	GO:0031985	Golgi cisterna		-4.9	5	6	20999	68	686	11	1.6	0.48	12704|14594|15510|17105|18550|18552|20440|20442|66500|233781|269941	Cit|Ggta1|Hspd1|Lyz2|Furin|Pcsk5|St6gal1|St3gal1|Slc30a7|Xylt1|Chsy1	-3	MyList
GO Biological Processes	19	GO:0032989	cellular component morphogenesis	19_GO:0032502 developmental process	-4.9	2	4.8	20999	675	686	44	6.4	0.94	11878|11977|12323|12373|12399|13138|13405|13617|13641|13649|14451|16001|16412|16542|16773|16880|17965|18007|18008|18028|18128|18131|18208|18595|18810|18858|19206|19876|19878|20315|20348|20393|21974|22418|24136|53625|67784|93691|214585|229791|230857|236794|319504|319757	Arx|Atp7a|Camk2b|Casq2|Runx3|Dag1|Dmd|Ednra|Efnb1|Egfr|Gas1|Igf1r|Itgb1|Kdr|Lama2|Lifr|Nbl1|Neo1|Nes|Nfib|Notch1|Notch3|Ntn1|Pdgfra|Plec|Pmp22|Ptch1|Robo1|Rock2|Cxcl12|Sema3c|Sgk1|Top2b|Wnt5a|Zeb2|B3gnt2|Plxnd1|Klf7|Spg11|Plppr4|Ece1|Slc9a6|Nrcam|Smo	-3	MyList
GO Cellular Components	20	GO:0005912	adherens junction		-4.9	3.4	5.4	20999	154	686	17	2.5	0.59	12168|12562|13138|16403|16412|17096|17698|17886|18128|18430|72823|110380|213019|218952|227737|240185|279561	Bmpr2|Cdh5|Dag1|Itga6|Itgb1|Lyn|Msn|Myh9|Notch1|Oxtr|Pard3b|Shroom2|Pdlim2|Fermt2|Niban2|Jcad|Wnk3	-3	MyList
GO Biological Processes	19	GO:0018212	peptidyl-tyrosine modification	19_GO:0008152 metabolic process	-4.9	3.9	5.6	20999	109	686	14	2	0.54	12389|12484|13649|14182|16001|16542|16590|17096|17311|18214|18595|19116|106522|216616	Cav1|Cd24a|Egfr|Fgfr1|Igf1r|Kdr|Kit|Lyn|Kitl|Ddr2|Pdgfra|Prlr|Pkdcc|Efemp1	-3	MyList
GO Biological Processes	19	GO:0048639	positive regulation of developmental growth	19_GO:0040007 growth	-4.9	2.9	5.2	20999	221	686	21	3.1	0.66	11878|12166|12168|12444|12977|14182|14815|16001|16002|17257|18128|18208|20315|20851|21814|22418|54338|56808|268396|319757|330914	Arx|Bmpr1a|Bmpr2|Ccnd2|Csf1|Fgfr1|Nr3c1|Igf1r|Igf2|Mecp2|Notch1|Ntn1|Cxcl12|Stat5b|Tgfbr3|Wnt5a|Slc23a2|Cacna2d2|Sh3pxd2b|Smo|Arhgap32	-3	MyList
GO Biological Processes	19	GO:0007389	pattern specification process	19_GO:0032502 developmental process	-4.9	2.2	4.9	20999	468	686	34	5	0.83	11482|11819|11920|12166|12168|12227|13617|13641|14275|14367|14451|15251|17965|18128|18514|18552|19206|20348|20893|21813|22418|23872|23967|24136|57810|65973|68151|83453|110796|207165|232174|235320|269941|319757	Acvrl1|Nr2f2|Atm|Bmpr1a|Bmpr2|Btg2|Ednra|Efnb1|Folr1|Fzd5|Gas1|Hif1a|Nbl1|Notch1|Pbx1|Pcsk5|Ptch1|Sema3c|Bhlhe40|Tgfbr2|Wnt5a|Ets2|Osr1|Zeb2|Cdon|Asph|Wls|Chrdl1|Tshz1|Bptf|Cyp26b1|Zbtb16|Chsy1|Smo	-3	MyList
GO Biological Processes	19	GO:0060562	epithelial tube morphogenesis	19_GO:0032502 developmental process	-4.9	2.4	5	20999	369	686	29	4.2	0.77	11482|11835|11852|12826|12977|13036|13138|13617|13982|14275|14815|15251|16542|18021|18128|18208|18514|19206|19876|19878|20315|21813|22418|23967|24136|50768|67784|207920|319757	Acvrl1|Ar|Rhob|Col4a1|Csf1|Ctsh|Dag1|Ednra|Esr1|Folr1|Nr3c1|Hif1a|Kdr|Nfatc3|Notch1|Ntn1|Pbx1|Ptch1|Robo1|Rock2|Cxcl12|Tgfbr2|Wnt5a|Osr1|Zeb2|Dlc1|Plxnd1|Esrp1|Smo	-3	MyList
GO Biological Processes	19	GO:0043270	positive regulation of monoatomic ion transport	19_GO:0051179 localization	-4.9	2.7	5.1	20999	275	686	24	3.5	0.7	11827|11977|12361|12389|13040|13405|13617|14062|14825|16819|16867|18671|20312|20315|20393|21337|65973|67972|77574|93692|105722|232341|279561|333433	Aqp2|Atp7a|Cask|Cav1|Ctss|Dmd|Ednra|F2r|Cxcl1|Lcn2|Lhcgr|Abcb1a|Cx3cl1|Cxcl12|Sgk1|Tacr2|Asph|Atp2b1|Tcaf1|Glrx|Ano6|Wnk1|Wnk3|Gpd1l	-3	MyList
GO Biological Processes	19	GO:0007431	salivary gland development	19_GO:0032502 developmental process	-4.9	7	6.5	20999	35	686	8	1.2	0.41	13138|13649|14182|18028|20348|21817|67784|207920	Dag1|Egfr|Fgfr1|Nfib|Sema3c|Tgm2|Plxnd1|Esrp1	-3	MyList
GO Biological Processes	19	GO:0061180	mammary gland epithelium development	19_GO:0032502 developmental process	-4.9	4.9	5.9	20999	69	686	11	1.6	0.48	11835|12977|13982|14815|15251|18208|19116|19206|19876|22418|319757	Ar|Csf1|Esr1|Nr3c1|Hif1a|Ntn1|Prlr|Ptch1|Robo1|Wnt5a|Smo	-3	MyList
GO Cellular Components	20	GO:0098636	protein complex involved in cell adhesion		-4.9	5.4	6.1	20999	57	686	10	1.5	0.46	16403|16410|16412|16773|16777|17096|18073|18858|104099|226519	Itga6|Itgav|Itgb1|Lama2|Lamb1|Lyn|Nid1|Pmp22|Itga9|Lamc1	-2.9	MyList
GO Biological Processes	19	GO:0043535	regulation of blood vessel endothelial cell migration	19_GO:0040011 locomotion	-4.8	4.1	5.7	20999	96	686	13	1.9	0.52	11482|14182|15251|16002|16542|17257|18128|21825|23871|80837|105450|240185|381290	Acvrl1|Fgfr1|Hif1a|Igf2|Kdr|Mecp2|Notch1|Thbs1|Ets1|Rhoj|Mmrn2|Jcad|Atp2b4	-2.9	MyList
GO Biological Processes	19	GO:0110011	regulation of basement membrane organization	19_GO:0050789 regulation of biological process	-4.8	14	7.9	20999	11	686	5	0.73	0.32	13138|16773|16777|18073|226519	Dag1|Lama2|Lamb1|Nid1|Lamc1	-2.9	MyList
GO Biological Processes	19	GO:0001776	leukocyte homeostasis	19_GO:0042592 homeostatic process	-4.8	3.7	5.5	20999	125	686	15	2.2	0.56	12484|12628|12977|14062|15251|16151|16889|17096|17311|20482|20663|20851|58801|109246|218476	Cd24a|Cfh|Csf1|F2r|Hif1a|Ikbkg|Lipa|Lyn|Kitl|Skil|Sos2|Stat5b|Pmaip1|Tspan9|Gcnt4	-2.9	MyList
GO Biological Processes	19	GO:0072012	glomerulus vasculature development	19_GO:0032502 developmental process	-4.8	10	7.2	20999	18	686	6	0.87	0.36	13617|13653|18128|18131|18595|23967	Ednra|Egr1|Notch1|Notch3|Pdgfra|Osr1	-2.9	MyList
GO Biological Processes	19	GO:0019724	B cell mediated immunity	19_GO:0002376 immune system process	-4.8	3.6	5.5	20999	126	686	15	2.2	0.56	12010|12258|12262|12263|12628|12946|14130|14190|14969|15510|50723|50908|50909|232371|238447	B2m|Serping1|C1qc|C2|Cfh|Cr1l|Fcgr2b|Fgl2|H2-Eb1|Hspd1|Icosl|C1s1|C1ra|C1rl|Igha	-2.9	MyList
GO Biological Processes	19	GO:0001654	eye development	19_GO:0032502 developmental process	-4.8	2.3	4.9	20999	412	686	31	4.5	0.79	11482|11668|12168|12628|12826|13649|14366|14367|14451|15251|16476|16542|17132|18028|18128|18514|18595|19672|20482|21813|23928|23965|56847|57810|69675|80837|83453|107587|110380|268396|387609	Acvrl1|Aldh1a1|Bmpr2|Cfh|Col4a1|Egfr|Fzd4|Fzd5|Gas1|Hif1a|Jun|Kdr|Maf|Nfib|Notch1|Pbx1|Pdgfra|Rcn1|Skil|Tgfbr2|Lamc3|Tenm3|Aldh1a3|Cdon|Pxdn|Rhoj|Chrdl1|Osr2|Shroom2|Sh3pxd2b|Zhx2	-2.9	MyList
GO Cellular Components	20	GO:0005587	collagen type IV trimer		-4.8	20	8.7	20999	6	686	4	0.58	0.29	12826|12827|12828|12829	Col4a1|Col4a2|Col4a3|Col4a4	-2.9	MyList
GO Cellular Components	20	GO:0098651	basement membrane collagen trimer		-4.8	20	8.7	20999	6	686	4	0.58	0.29	12826|12827|12828|12829	Col4a1|Col4a2|Col4a3|Col4a4	-2.9	MyList
GO Biological Processes	19	GO:0071559	response to transforming growth factor beta	19_GO:0050896 response to stimulus	-4.8	3.4	5.4	20999	142	686	16	2.3	0.58	11482|12389|12399|12562|12827|13132|14281|14815|16001|16476|19878|20482|21813|21814|108075|218952	Acvrl1|Cav1|Runx3|Cdh5|Col4a2|Dab2|Fos|Nr3c1|Igf1r|Jun|Rock2|Skil|Tgfbr2|Tgfbr3|Ltbp4|Fermt2	-2.9	MyList
GO Biological Processes	19	GO:0000904	cell morphogenesis involved in differentiation	19_GO:0032502 developmental process	-4.8	2.1	4.8	20999	578	686	39	5.7	0.88	11835|11878|11977|12399|13132|13138|13617|13641|14451|16001|16412|16773|17886|18007|18028|18128|18131|18208|18858|19206|19876|19878|20315|20348|21974|22418|23928|24136|53625|67784|72333|77446|93691|214585|229791|230857|236794|319504|319757	Ar|Arx|Atp7a|Runx3|Dab2|Dag1|Ednra|Efnb1|Gas1|Igf1r|Itgb1|Lama2|Myh9|Neo1|Nfib|Notch1|Notch3|Ntn1|Pmp22|Ptch1|Robo1|Rock2|Cxcl12|Sema3c|Top2b|Wnt5a|Lamc3|Zeb2|B3gnt2|Plxnd1|Palld|Heg1|Klf7|Spg11|Plppr4|Ece1|Slc9a6|Nrcam|Smo	-2.9	MyList
GO Biological Processes	19	GO:0150063	visual system development	19_GO:0032502 developmental process	-4.7	2.3	4.9	20999	415	686	31	4.5	0.79	11482|11668|12168|12628|12826|13649|14366|14367|14451|15251|16476|16542|17132|18028|18128|18514|18595|19672|20482|21813|23928|23965|56847|57810|69675|80837|83453|107587|110380|268396|387609	Acvrl1|Aldh1a1|Bmpr2|Cfh|Col4a1|Egfr|Fzd4|Fzd5|Gas1|Hif1a|Jun|Kdr|Maf|Nfib|Notch1|Pbx1|Pdgfra|Rcn1|Skil|Tgfbr2|Lamc3|Tenm3|Aldh1a3|Cdon|Pxdn|Rhoj|Chrdl1|Osr2|Shroom2|Sh3pxd2b|Zhx2	-2.8	MyList
GO Biological Processes	19	GO:0009952	anterior/posterior pattern specification	19_GO:0032502 developmental process	-4.7	2.8	5.1	20999	227	686	21	3.1	0.66	11819|11920|12166|12168|12227|14367|18128|18514|18552|20348|20893|22418|23872|23967|24136|57810|68151|110796|207165|235320|319757	Nr2f2|Atm|Bmpr1a|Bmpr2|Btg2|Fzd5|Notch1|Pbx1|Pcsk5|Sema3c|Bhlhe40|Wnt5a|Ets2|Osr1|Zeb2|Cdon|Wls|Tshz1|Bptf|Zbtb16|Smo	-2.8	MyList
GO Biological Processes	19	GO:0003279	cardiac septum development	19_GO:0032502 developmental process	-4.7	3.6	5.4	20999	128	686	15	2.2	0.56	12166|12168|15531|18128|18552|19876|20348|20677|21813|21814|22418|67784|77446|103806|319757	Bmpr1a|Bmpr2|Ndst1|Notch1|Pcsk5|Robo1|Sema3c|Sox4|Tgfbr2|Tgfbr3|Wnt5a|Plxnd1|Heg1|Maml1|Smo	-2.8	MyList
GO Biological Processes	19	GO:0030514	negative regulation of BMP signaling pathway	19_GO:0048519 negative regulation of biological process	-4.7	5.2	5.9	20999	59	686	10	1.5	0.46	12389|14118|17965|18128|20482|22418|50766|56213|78558|83453	Cav1|Fbn1|Nbl1|Notch1|Skil|Wnt5a|Crim1|Htra1|Htra3|Chrdl1	-2.8	MyList
GO Biological Processes	19	GO:2000630	positive regulation of miRNA metabolic process	19_GO:0048518 positive regulation of biological process	-4.7	5.2	5.9	20999	59	686	10	1.5	0.46	11835|12166|13649|13653|14281|14815|15251|16476|23871|30878	Ar|Bmpr1a|Egfr|Egr1|Fos|Nr3c1|Hif1a|Jun|Ets1|Apln	-2.8	MyList
GO Biological Processes	19	GO:0003073	regulation of systemic arterial blood pressure	19_GO:0032501 multicellular organismal process	-4.7	3.6	5.4	20999	129	686	15	2.2	0.56	11819|11835|12168|13646|14062|15937|16542|16616|16617|16619|17257|18430|30878|230857|232341	Nr2f2|Ar|Bmpr2|Klk1b22|F2r|Ier3|Kdr|Klk1b21|Klk1b24|Klk1b27|Mecp2|Oxtr|Apln|Ece1|Wnk1	-2.8	MyList
GO Biological Processes	19	GO:1901216	positive regulation of neuron death	19_GO:0048518 positive regulation of biological process	-4.7	3.6	5.4	20999	129	686	15	2.2	0.56	11920|13653|13712|14130|14281|14815|16476|16819|18104|18214|19268|22177|22418|23821|58801	Atm|Egr1|Elk1|Fcgr2b|Fos|Nr3c1|Jun|Lcn2|Nqo1|Ddr2|Ptprf|Tyrobp|Wnt5a|Bace1|Pmaip1	-2.8	MyList
GO Biological Processes	19	GO:0048762	mesenchymal cell differentiation	19_GO:0032502 developmental process	-4.7	3.1	5.2	20999	177	686	18	2.6	0.61	12166|13617|13641|14182|14275|15251|17311|18128|19878|20348|21814|21859|22418|23967|24136|75745|94352|319757	Bmpr1a|Ednra|Efnb1|Fgfr1|Folr1|Hif1a|Kitl|Notch1|Rock2|Sema3c|Tgfbr3|Timp3|Wnt5a|Osr1|Zeb2|Rian|Loxl2|Smo	-2.8	MyList
GO Biological Processes	19	GO:0060538	skeletal muscle organ development	19_GO:0032502 developmental process	-4.7	3.1	5.2	20999	177	686	18	2.6	0.61	11819|12227|12389|13138|13405|13653|14281|18021|18128|18810|18858|20482|56758|57810|214585|217082|225115|319757	Nr2f2|Btg2|Cav1|Dag1|Dmd|Egr1|Fos|Nfatc3|Notch1|Plec|Pmp22|Skil|Mbnl1|Cdon|Spg11|Hlf|Svil|Smo	-2.8	MyList
GO Biological Processes	19	GO:0006022	aminoglycan metabolic process	19_GO:0008152 metabolic process	-4.7	3.8	5.4	20999	114	686	14	2	0.54	11881|12111|13179|13617|15212|15531|15931|16425|53625|93683|209378|233781|235534|269941	Arsb|Bgn|Dcn|Ednra|Hexb|Ndst1|Ids|Itih2|B3gnt2|Glce|Itih5|Xylt1|Pxylp1|Chsy1	-2.8	MyList
GO Biological Processes	19	GO:0043114	regulation of vascular permeability	19_GO:0032501 multicellular organismal process	-4.7	5.7	6	20999	48	686	9	1.3	0.43	12333|12562|14815|18810|21337|24136|83397|109934|218952	Capn1|Cdh5|Nr3c1|Plec|Tacr2|Zeb2|Akap12|Abr|Fermt2	-2.8	MyList
GO Biological Processes	19	GO:0001503	ossification	19_GO:0032501 multicellular organismal process	-4.7	2.7	5	20999	265	686	23	3.4	0.69	12166|12168|12977|13666|14219|14756|15251|16002|16477|17936|18128|18214|21814|26427|70152|71982|83453|105722|106522|233781|235320|268396|319757	Bmpr1a|Bmpr2|Csf1|Eif2ak3|Ccn2|Gpld1|Hif1a|Igf2|Junb|Nab1|Notch1|Ddr2|Tgfbr3|Creb3l1|Mettl7a1|Snx10|Chrdl1|Ano6|Pkdcc|Xylt1|Zbtb16|Sh3pxd2b|Smo	-2.8	MyList
GO Biological Processes	19	GO:0048880	sensory system development	19_GO:0032502 developmental process	-4.7	2.3	4.8	20999	419	686	31	4.5	0.79	11482|11668|12168|12628|12826|13649|14366|14367|14451|15251|16476|16542|17132|18028|18128|18514|18595|19672|20482|21813|23928|23965|56847|57810|69675|80837|83453|107587|110380|268396|387609	Acvrl1|Aldh1a1|Bmpr2|Cfh|Col4a1|Egfr|Fzd4|Fzd5|Gas1|Hif1a|Jun|Kdr|Maf|Nfib|Notch1|Pbx1|Pdgfra|Rcn1|Skil|Tgfbr2|Lamc3|Tenm3|Aldh1a3|Cdon|Pxdn|Rhoj|Chrdl1|Osr2|Shroom2|Sh3pxd2b|Zhx2	-2.8	MyList
GO Biological Processes	19	GO:0061440	kidney vasculature development	19_GO:0032502 developmental process	-4.6	9.7	6.9	20999	19	686	6	0.87	0.36	13617|13653|18128|18131|18595|23967	Ednra|Egr1|Notch1|Notch3|Pdgfra|Osr1	-2.8	MyList
GO Biological Processes	19	GO:0061437	renal system vasculature development	19_GO:0032502 developmental process	-4.6	9.7	6.9	20999	19	686	6	0.87	0.36	13617|13653|18128|18131|18595|23967	Ednra|Egr1|Notch1|Notch3|Pdgfra|Osr1	-2.8	MyList
GO Biological Processes	19	GO:0030203	glycosaminoglycan metabolic process	19_GO:0008152 metabolic process	-4.6	4	5.5	20999	100	686	13	1.9	0.52	11881|12111|13179|13617|15212|15531|15931|16425|93683|209378|233781|235534|269941	Arsb|Bgn|Dcn|Ednra|Hexb|Ndst1|Ids|Itih2|Glce|Itih5|Xylt1|Pxylp1|Chsy1	-2.8	MyList
GO Biological Processes	19	GO:0051147	regulation of muscle cell differentiation	19_GO:0032502 developmental process	-4.6	3.2	5.2	20999	162	686	17	2.5	0.59	12166|12168|12444|14815|16002|16590|16773|16777|17257|18021|18073|18128|69852|103806|226519|232174|667118	Bmpr1a|Bmpr2|Ccnd2|Nr3c1|Igf2|Kit|Lama2|Lamb1|Mecp2|Nfatc3|Nid1|Notch1|Tcf23|Maml1|Lamc1|Cyp26b1|Zbed6	-2.8	MyList
GO Biological Processes	19	GO:0038063	collagen-activated tyrosine kinase receptor signaling pathway	19_GO:0050896 response to stimulus	-4.6	13	7.5	20999	12	686	5	0.73	0.32	12826|12827|12828|18214|109246	Col4a1|Col4a2|Col4a3|Ddr2|Tspan9	-2.8	MyList
GO Biological Processes	19	GO:0061626	pharyngeal arch artery morphogenesis	19_GO:0032502 developmental process	-4.6	13	7.5	20999	12	686	5	0.73	0.32	12166|12168|13617|14275|224792	Bmpr1a|Bmpr2|Ednra|Folr1|Adgrf5	-2.8	MyList
GO Biological Processes	19	GO:0070848	response to growth factor	19_GO:0050896 response to stimulus	-4.6	2.2	4.7	20999	482	686	34	5	0.83	11482|11977|12166|12168|12389|12399|12562|12827|13132|13649|13653|13712|14182|14219|14281|14815|15531|16001|16476|16542|18128|18595|19878|20482|20851|21813|21814|22418|22695|74048|78943|83453|108075|218952	Acvrl1|Atp7a|Bmpr1a|Bmpr2|Cav1|Runx3|Cdh5|Col4a2|Dab2|Egfr|Egr1|Elk1|Fgfr1|Ccn2|Fos|Nr3c1|Ndst1|Igf1r|Jun|Kdr|Notch1|Pdgfra|Rock2|Skil|Stat5b|Tgfbr2|Tgfbr3|Wnt5a|Zfp36|Vsir|Ern1|Chrdl1|Ltbp4|Fermt2	-2.8	MyList
GO Biological Processes	19	GO:0045927	positive regulation of growth	19_GO:0040007 growth	-4.6	2.5	4.9	20999	323	686	26	3.8	0.73	11487|11878|12166|12168|12444|12977|13205|13649|14182|14815|16001|16002|17257|18128|18208|20315|20393|20851|21814|22418|54338|54616|56808|268396|319757|330914	Adam10|Arx|Bmpr1a|Bmpr2|Ccnd2|Csf1|Ddx3x|Egfr|Fgfr1|Nr3c1|Igf1r|Igf2|Mecp2|Notch1|Ntn1|Cxcl12|Sgk1|Stat5b|Tgfbr3|Wnt5a|Slc23a2|Extl3|Cacna2d2|Sh3pxd2b|Smo|Arhgap32	-2.8	MyList
GO Biological Processes	19	GO:0042692	muscle cell differentiation	19_GO:0032502 developmental process	-4.6	2.5	4.9	20999	323	686	26	3.8	0.73	11364|12166|12373|12628|13405|13617|16002|16412|17257|17886|18007|18021|18128|18595|18810|18858|19221|23794|56808|57810|103806|214585|234214|235130|319757|330662	Acadm|Bmpr1a|Casq2|Cfh|Dmd|Ednra|Igf2|Itgb1|Mecp2|Myh9|Neo1|Nfatc3|Notch1|Pdgfra|Plec|Pmp22|Ptgfrn|Adamts5|Cacna2d2|Cdon|Maml1|Spg11|Sorbs2|Adamts15|Smo|Dock1	-2.8	MyList
GO Biological Processes	19	GO:0042632	cholesterol homeostasis	19_GO:0042592 homeostatic process	-4.6	3.9	5.4	20999	101	686	13	1.9	0.52	11303|12389|12484|14077|16835|16891|18145|20185|20249|100017|104158|223593|327987	Abca1|Cav1|Cd24a|Fabp3|Ldlr|Lipg|Npc1|Ncor1|Scd1|Ldlrap1|Ces1d|Washc5|Med13	-2.7	MyList
GO Biological Processes	19	GO:0010876	lipid localization	19_GO:0051179 localization	-4.6	2.3	4.8	20999	382	686	29	4.2	0.77	11303|12389|12491|14077|14366|14719|15212|16803|16835|16867|16889|16891|18145|18671|18784|20845|20851|27410|100017|104158|105722|170459|170460|214585|225579|229791|239273|268903|320940	Abca1|Cav1|Cd36|Fabp3|Fzd4|Got2|Hexb|Lbp|Ldlr|Lhcgr|Lipa|Lipg|Npc1|Abcb1a|Pla2g5|Star|Stat5b|Abca3|Ldlrap1|Ces1d|Ano6|Stard4|Stard5|Spg11|Slc27a6|Plppr4|Abcc4|Nrip1|Atp11c	-2.7	MyList
GO Molecular Functions	21	GO:0042562	hormone binding		-4.6	4.2	5.5	20999	87	686	12	1.7	0.5	11747|11835|13036|13649|13982|14815|16001|16867|18430|18708|19116|56847	Anxa5|Ar|Ctsh|Egfr|Esr1|Nr3c1|Igf1r|Lhcgr|Oxtr|Pik3r1|Prlr|Aldh1a3	-2.7	MyList
GO Biological Processes	19	GO:0001953	negative regulation of cell-matrix adhesion	19_GO:0048519 negative regulation of biological process	-4.6	6.4	6.2	20999	38	686	8	1.2	0.41	11482|12361|18606|18708|21825|50768|245555|268709	Acvrl1|Cask|Enpp2|Pik3r1|Thbs1|Dlc1|Nexmif|Fam107a	-2.7	MyList
GO Biological Processes	19	GO:0010565	regulation of cellular ketone metabolic process	19_GO:0008152 metabolic process	-4.6	3.2	5.2	20999	163	686	17	2.5	0.59	11363|12389|12894|13132|13653|13666|14077|20185|20845|27273|68801|100198|104158|170459|212980|381290|384783	Acadl|Cav1|Cpt1a|Dab2|Egr1|Eif2ak3|Fabp3|Ncor1|Star|Pdk4|Elovl5|H6pd|Ces1d|Stard4|Slc45a3|Atp2b4|Irs2	-2.7	MyList
GO Biological Processes	19	GO:1901215	negative regulation of neuron death	19_GO:0048519 negative regulation of biological process	-4.6	2.7	5	20999	250	686	22	3.2	0.67	11798|11977|12227|12977|13982|14062|15251|15510|16195|16476|16542|16819|17257|18007|18008|20312|20845|21938|54338|67784|93706|319757	Xiap|Atp7a|Btg2|Csf1|Esr1|F2r|Hif1a|Hspd1|Il6st|Jun|Kdr|Lcn2|Mecp2|Neo1|Nes|Cx3cl1|Star|Tnfrsf1b|Slc23a2|Plxnd1|Pcdhgc3|Smo	-2.7	MyList
GO Biological Processes	19	GO:0048771	tissue remodeling	19_GO:0032501 multicellular organismal process	-4.6	3.5	5.2	20999	132	686	15	2.2	0.56	11482|11977|12168|12333|12389|13040|13617|14062|15251|16889|18021|20348|21814|21817|71982	Acvrl1|Atp7a|Bmpr2|Capn1|Cav1|Ctss|Ednra|F2r|Hif1a|Lipa|Nfatc3|Sema3c|Tgfbr3|Tgm2|Snx10	-2.7	MyList
GO Biological Processes	19	GO:0003002	regionalization	19_GO:0032502 developmental process	-4.6	2.2	4.7	20999	424	686	31	4.5	0.79	11482|11819|11920|12166|12168|12227|13617|14275|14367|14451|15251|17965|18128|18514|18552|19206|20348|20893|21813|22418|23872|23967|24136|57810|68151|110796|207165|232174|235320|269941|319757	Acvrl1|Nr2f2|Atm|Bmpr1a|Bmpr2|Btg2|Ednra|Folr1|Fzd5|Gas1|Hif1a|Nbl1|Notch1|Pbx1|Pcsk5|Ptch1|Sema3c|Bhlhe40|Tgfbr2|Wnt5a|Ets2|Osr1|Zeb2|Cdon|Wls|Tshz1|Bptf|Cyp26b1|Zbtb16|Chsy1|Smo	-2.7	MyList
GO Biological Processes	19	GO:0055092	sterol homeostasis	19_GO:0042592 homeostatic process	-4.6	3.9	5.4	20999	102	686	13	1.9	0.52	11303|12389|12484|14077|16835|16891|18145|20185|20249|100017|104158|223593|327987	Abca1|Cav1|Cd24a|Fabp3|Ldlr|Lipg|Npc1|Ncor1|Scd1|Ldlrap1|Ces1d|Washc5|Med13	-2.7	MyList
GO Biological Processes	19	GO:0051384	response to glucocorticoid	19_GO:0050896 response to stimulus	-4.5	4.2	5.5	20999	88	686	12	1.7	0.5	11898|14815|15492|18708|20393|20887|22695|74551|94180|94284|268709|394435	Ass1|Nr3c1|Hsd3b1|Pik3r1|Sgk1|Sult1a1|Zfp36|Pck2|Acsbg1|Ugt1a6a|Fam107a|Ugt1a6b	-2.7	MyList
GO Biological Processes	19	GO:1901652	response to peptide	19_GO:0050896 response to stimulus	-4.5	2.3	4.8	20999	385	686	29	4.2	0.77	11747|12333|12389|12491|13070|13617|13653|14130|14756|16001|16002|16625|16867|18128|18708|19878|20393|20663|20715|20716|20851|20913|21814|22329|27273|66277|74551|320706|384783	Anxa5|Capn1|Cav1|Cd36|Cyp11a1|Ednra|Egr1|Fcgr2b|Gpld1|Igf1r|Igf2|Serpina3c|Lhcgr|Notch1|Pik3r1|Rock2|Sgk1|Sos2|Serpina3g|Serpina3n|Stat5b|Stxbp4|Tgfbr3|Vcam1|Pdk4|Klf15|Pck2|Soga1|Irs2	-2.7	MyList
GO Biological Processes	19	GO:0007519	skeletal muscle tissue development	19_GO:0032502 developmental process	-4.5	3.2	5.1	20999	165	686	17	2.5	0.59	11819|12227|12389|13405|13653|14281|18021|18128|18810|18858|20482|56758|57810|214585|217082|225115|319757	Nr2f2|Btg2|Cav1|Dmd|Egr1|Fos|Nfatc3|Notch1|Plec|Pmp22|Skil|Mbnl1|Cdon|Spg11|Hlf|Svil|Smo	-2.7	MyList
GO Biological Processes	19	GO:0010812	negative regulation of cell-substrate adhesion	19_GO:0048519 negative regulation of biological process	-4.5	4.9	5.7	20999	62	686	10	1.5	0.46	11482|12361|14366|18128|18606|18708|21825|50768|245555|268709	Acvrl1|Cask|Fzd4|Notch1|Enpp2|Pik3r1|Thbs1|Dlc1|Nexmif|Fam107a	-2.7	MyList
GO Biological Processes	19	GO:0003205	cardiac chamber development	19_GO:0032502 developmental process	-4.5	2.9	5	20999	199	686	19	2.8	0.63	11504|12166|12168|13617|15251|15531|17069|18128|18552|19876|20348|20677|21813|21814|22418|67784|77446|103806|319757	Adamts1|Bmpr1a|Bmpr2|Ednra|Hif1a|Ndst1|Ly6e|Notch1|Pcsk5|Robo1|Sema3c|Sox4|Tgfbr2|Tgfbr3|Wnt5a|Plxnd1|Heg1|Maml1|Smo	-2.7	MyList
GO Biological Processes	19	GO:0050818	regulation of coagulation	19_GO:0032501 multicellular organismal process	-4.5	4.5	5.6	20999	75	686	11	1.6	0.48	11747|12258|12389|12491|14062|18595|19128|21824|21825|105722|216350	Anxa5|Serping1|Cav1|Cd36|F2r|Pdgfra|Pros1|Thbd|Thbs1|Ano6|Tspan8	-2.7	MyList
GO Biological Processes	19	GO:0048872	homeostasis of number of cells	19_GO:0042592 homeostatic process	-4.5	2.4	4.8	20999	347	686	27	3.9	0.74	11798|12484|12628|12977|14062|14314|15203|15251|16151|16590|16889|17096|17311|18128|20185|20482|20663|20677|20851|21399|21814|54324|58801|109246|218476|224792|319757	Xiap|Cd24a|Cfh|Csf1|F2r|Fstl1|Heph|Hif1a|Ikbkg|Kit|Lipa|Lyn|Kitl|Notch1|Ncor1|Skil|Sos2|Sox4|Stat5b|Tcea1|Tgfbr3|Arhgef5|Pmaip1|Tspan9|Gcnt4|Adgrf5|Smo	-2.7	MyList
GO Biological Processes	19	GO:0060841	venous blood vessel development	19_GO:0032502 developmental process	-4.5	9.2	6.7	20999	20	686	6	0.87	0.36	11482|12168|13846|18128|20348|77446	Acvrl1|Bmpr2|Ephb4|Notch1|Sema3c|Heg1	-2.7	MyList
GO Biological Processes	19	GO:0002042	cell migration involved in sprouting angiogenesis	19_GO:0032502 developmental process	-4.5	9.2	6.7	20999	20	686	6	0.87	0.36	13846|14756|16412|16542|19876|105450	Ephb4|Gpld1|Itgb1|Kdr|Robo1|Mmrn2	-2.7	MyList
GO Biological Processes	19	GO:0060445	branching involved in salivary gland morphogenesis	19_GO:0032502 developmental process	-4.5	9.2	6.7	20999	20	686	6	0.87	0.36	13138|14182|20348|21817|67784|207920	Dag1|Fgfr1|Sema3c|Tgm2|Plxnd1|Esrp1	-2.7	MyList
GO Biological Processes	19	GO:0140253	cell-cell fusion	19_GO:0009987 cellular process	-4.5	6.3	6.1	20999	39	686	8	1.2	0.41	14218|17886|18007|19221|23794|57810|235130|330662	Sh3pxd2a|Myh9|Neo1|Ptgfrn|Adamts5|Cdon|Adamts15|Dock1	-2.7	MyList
GO Biological Processes	19	GO:0002455	humoral immune response mediated by circulating immunoglobulin	19_GO:0002376 immune system process	-4.5	6.3	6.1	20999	39	686	8	1.2	0.41	12258|12262|12263|12946|50908|50909|232371|238447	Serping1|C1qc|C2|Cr1l|C1s1|C1ra|C1rl|Igha	-2.7	MyList
GO Biological Processes	19	GO:0060603	mammary gland duct morphogenesis	19_GO:0032502 developmental process	-4.5	6.3	6.1	20999	39	686	8	1.2	0.41	11835|12977|13982|14815|18208|19206|19876|22418	Ar|Csf1|Esr1|Nr3c1|Ntn1|Ptch1|Robo1|Wnt5a	-2.7	MyList
GO Biological Processes	19	GO:0000768	syncytium formation by plasma membrane fusion	19_GO:0032502 developmental process	-4.5	6.3	6.1	20999	39	686	8	1.2	0.41	14218|17886|18007|19221|23794|57810|235130|330662	Sh3pxd2a|Myh9|Neo1|Ptgfrn|Adamts5|Cdon|Adamts15|Dock1	-2.7	MyList
GO Biological Processes	19	GO:0006575	cellular modified amino acid metabolic process	19_GO:0008152 metabolic process	-4.5	3.6	5.3	20999	118	686	14	2	0.54	11363|11364|11898|12116|12894|13030|14275|26432|56442|66881|107747|192166|218476|218865	Acadl|Acadm|Ass1|Bhmt|Cpt1a|Ctsb|Folr1|Plod2|Serinc1|Pcyox1|Aldh1l1|Sardh|Gcnt4|Chdh	-2.7	MyList
GO Biological Processes	19	GO:0006029	proteoglycan metabolic process	19_GO:0008152 metabolic process	-4.5	4.1	5.4	20999	89	686	12	1.7	0.5	11881|12111|13179|15212|15531|15931|54616|56219|93683|233781|235534|269941	Arsb|Bgn|Dcn|Hexb|Ndst1|Ids|Extl3|Extl1|Glce|Xylt1|Pxylp1|Chsy1	-2.7	MyList
GO Cellular Components	20	GO:0002102	podosome		-4.5	7.4	6.3	20999	29	686	7	1	0.38	14218|18826|22329|72333|227753|268396|326618	Sh3pxd2a|Lcp1|Vcam1|Palld|Gsn|Sh3pxd2b|Tpm4	-2.7	MyList
GO Biological Processes	19	GO:0007520	myoblast fusion	19_GO:0032502 developmental process	-4.5	7.4	6.3	20999	29	686	7	1	0.38	17886|18007|19221|23794|57810|235130|330662	Myh9|Neo1|Ptgfrn|Adamts5|Cdon|Adamts15|Dock1	-2.7	MyList
GO Biological Processes	19	GO:1903706	regulation of hemopoiesis	19_GO:0002376 immune system process	-4.5	2.2	4.7	20999	449	686	32	4.7	0.81	12010|12262|12399|12484|12977|14118|14190|14281|15251|15944|16476|16859|17096|17311|18708|20663|20668|20677|20851|21813|22177|22695|23871|50794|66058|74048|214812|232174|235320|244349|320713|320940	B2m|C1qc|Runx3|Cd24a|Csf1|Fbn1|Fgl2|Fos|Hif1a|Irgm1|Jun|Lgals9|Lyn|Kitl|Pik3r1|Sos2|Sox13|Sox4|Stat5b|Tgfbr2|Tyrobp|Zfp36|Ets1|Klf13|Tmem176a|Vsir|Zfp609|Cyp26b1|Zbtb16|Kat6a|Mysm1|Atp11c	-2.6	MyList
GO Biological Processes	19	GO:0072091	regulation of stem cell proliferation	19_GO:0050789 regulation of biological process	-4.5	3.8	5.3	20999	104	686	13	1.9	0.52	14182|14825|15944|16542|17311|18028|18128|18514|19206|21813|22418|107587|218952	Fgfr1|Cxcl1|Irgm1|Kdr|Kitl|Nfib|Notch1|Pbx1|Ptch1|Tgfbr2|Wnt5a|Osr2|Fermt2	-2.6	MyList
GO Biological Processes	19	GO:0010712	regulation of collagen metabolic process	19_GO:0008152 metabolic process	-4.5	4.9	5.6	20999	63	686	10	1.5	0.46	13110|14062|14219|16194|16412|18128|18214|26427|74048|114886	Cyp2j6|F2r|Ccn2|Il6ra|Itgb1|Notch1|Ddr2|Creb3l1|Vsir|Cygb	-2.6	MyList
GO Biological Processes	19	GO:0097324	melanocyte migration	19_GO:0032501 multicellular organismal process	-4.5	31	9.4	20999	3	686	3	0.44	0.25	16590|17311|24136	Kit|Kitl|Zeb2	-2.6	MyList
GO Biological Processes	19	GO:0048754	branching morphogenesis of an epithelial tube	19_GO:0032502 developmental process	-4.5	3.1	5	20999	167	686	17	2.5	0.59	11835|12826|12977|13036|13138|13617|13982|16542|18021|18128|18514|19206|20315|21813|22418|67784|207920	Ar|Col4a1|Csf1|Ctsh|Dag1|Ednra|Esr1|Kdr|Nfatc3|Notch1|Pbx1|Ptch1|Cxcl12|Tgfbr2|Wnt5a|Plxnd1|Esrp1	-2.6	MyList
GO Biological Processes	19	GO:0003197	endocardial cushion development	19_GO:0032502 developmental process	-4.4	5.4	5.8	20999	51	686	9	1.3	0.43	11482|12166|12168|17999|18128|19876|21813|21825|23794	Acvrl1|Bmpr1a|Bmpr2|Nedd4|Notch1|Robo1|Tgfbr2|Thbs1|Adamts5	-2.6	MyList
GO Biological Processes	19	GO:0002443	leukocyte mediated immunity	19_GO:0002376 immune system process	-4.4	2.6	4.8	20999	255	686	22	3.2	0.67	12010|12258|12262|12263|12628|12946|13032|13036|14130|14190|14969|15510|16590|17096|19215|20851|50723|50908|50909|109934|232371|238447	B2m|Serping1|C1qc|C2|Cfh|Cr1l|Ctsc|Ctsh|Fcgr2b|Fgl2|H2-Eb1|Hspd1|Kit|Lyn|Ptgds|Stat5b|Icosl|C1s1|C1ra|Abr|C1rl|Igha	-2.6	MyList
GO Biological Processes	19	GO:0051129	negative regulation of cellular component organization	19_GO:0048519 negative regulation of biological process	-4.4	1.9	4.5	20999	774	686	47	6.9	0.96	11482|11835|11920|12010|12333|12389|12562|12704|13132|13205|13609|13860|13982|14130|15937|15944|15950|16410|16412|16423|16835|17216|18007|18128|18208|18708|18858|19268|19878|20128|20348|20393|21938|22418|22589|50768|53328|70420|74493|110380|216616|225115|227753|233781|235041|237107|268709	Acvrl1|Ar|Atm|B2m|Capn1|Cav1|Cdh5|Cit|Dab2|Ddx3x|S1pr1|Eps8|Esr1|Fcgr2b|Ier3|Irgm1|Ifi203|Itgav|Itgb1|Cd47|Ldlr|Mcm2|Neo1|Notch1|Ntn1|Pik3r1|Pmp22|Ptprf|Rock2|Trim30a|Sema3c|Sgk1|Tnfrsf1b|Wnt5a|Atrx|Dlc1|Pgrmc1|Arpin|Tnks2|Shroom2|Efemp1|Svil|Gsn|Xylt1|Kank2|Gnl3l|Fam107a	-2.6	MyList
GO Molecular Functions	21	GO:0016215	acyl-CoA desaturase activity		-4.4	17	8	20999	7	686	4	0.58	0.29	20249|20250|56473|76267	Scd1|Scd2|Fads2|Fads1	-2.6	MyList
GO Cellular Components	20	GO:0098642	network-forming collagen trimer		-4.4	17	8	20999	7	686	4	0.58	0.29	12826|12827|12828|12829	Col4a1|Col4a2|Col4a3|Col4a4	-2.6	MyList
GO Cellular Components	20	GO:0098645	collagen network		-4.4	17	8	20999	7	686	4	0.58	0.29	12826|12827|12828|12829	Col4a1|Col4a2|Col4a3|Col4a4	-2.6	MyList
GO Biological Processes	19	GO:0070508	cholesterol import	19_GO:0051179 localization	-4.4	17	8	20999	7	686	4	0.58	0.29	12491|16835|170459|170460	Cd36|Ldlr|Stard4|Stard5	-2.6	MyList
GO Biological Processes	19	GO:0042060	wound healing	19_GO:0050896 response to stimulus	-4.4	2.6	4.8	20999	274	686	23	3.4	0.69	11482|11747|12258|12389|12628|13649|14062|14726|15251|16542|17886|18595|18810|19128|20312|20597|21824|22418|23972|67916|76905|105722|109246	Acvrl1|Anxa5|Serping1|Cav1|Cfh|Egfr|F2r|Pdpn|Hif1a|Kdr|Myh9|Pdgfra|Plec|Pros1|Cx3cl1|Smpd1|Thbd|Wnt5a|Papss2|Plpp3|Lrg1|Ano6|Tspan9	-2.6	MyList
GO Biological Processes	19	GO:0043405	regulation of MAP kinase activity	19_GO:0008152 metabolic process	-4.4	2.9	4.9	20999	202	686	19	2.8	0.63	12389|12484|13649|14182|14366|14367|16179|16590|17096|17311|19876|20597|21825|22418|24136|54324|70097|78943|242202	Cav1|Cd24a|Egfr|Fgfr1|Fzd4|Fzd5|Irak1|Kit|Lyn|Kitl|Robo1|Smpd1|Thbs1|Wnt5a|Zeb2|Arhgef5|Sash1|Ern1|Pde5a	-2.6	MyList
GO Biological Processes	19	GO:0071634	regulation of transforming growth factor beta production	19_GO:0032501 multicellular organismal process	-4.4	6.1	6	20999	40	686	8	1.2	0.41	12166|12484|15251|16410|18550|20312|21825|22177	Bmpr1a|Cd24a|Hif1a|Itgav|Furin|Cx3cl1|Thbs1|Tyrobp	-2.6	MyList
GO Biological Processes	19	GO:0010749	regulation of nitric oxide mediated signal transduction	19_GO:0050896 response to stimulus	-4.4	12	7.1	20999	13	686	5	0.73	0.32	13649|21825|60596|242202|381290	Egfr|Thbs1|Gucy1a1|Pde5a|Atp2b4	-2.6	MyList
GO Biological Processes	19	GO:0042447	hormone catabolic process	19_GO:0008152 metabolic process	-4.4	12	7.1	20999	13	686	5	0.73	0.32	17380|20860|114664|230857|394432	Mme|Sult1e1|Hsd17b11|Ece1|Ugt1a7c	-2.6	MyList
GO Biological Processes	19	GO:0044241	lipid digestion	19_GO:0032501 multicellular organismal process	-4.4	12	7.1	20999	13	686	5	0.73	0.32	11878|12491|16835|18145|54447	Arx|Cd36|Ldlr|Npc1|Asah2	-2.6	MyList
GO Biological Processes	19	GO:0007610	behavior	19_GO:0032501 multicellular organismal process	-4.4	1.9	4.5	20999	754	686	46	6.7	0.95	11522|11669|11754|11835|11977|12010|12227|12444|12894|13070|13405|13617|13649|13653|13860|14366|14682|14815|15212|15251|16002|16412|16476|16590|16777|16819|16835|17257|17380|18145|18430|18858|20185|20315|20363|20393|21337|21825|23821|30878|53328|53901|56847|214585|218476|242202	Adh1|Aldh2|Aoc3|Ar|Atp7a|B2m|Btg2|Ccnd2|Cpt1a|Cyp11a1|Dmd|Ednra|Egfr|Egr1|Eps8|Fzd4|Gnaq|Nr3c1|Hexb|Hif1a|Igf2|Itgb1|Jun|Kit|Lamb1|Lcn2|Ldlr|Mecp2|Mme|Npc1|Oxtr|Pmp22|Ncor1|Cxcl12|Selenop|Sgk1|Tacr2|Thbs1|Bace1|Apln|Pgrmc1|Rcan2|Aldh1a3|Spg11|Gcnt4|Pde5a	-2.6	MyList
GO Biological Processes	19	GO:0046903	secretion	19_GO:0051179 localization	-4.4	2	4.5	20999	557	686	37	5.4	0.86	11303|11765|12389|13447|13617|13666|14219|14366|15251|16590|16867|17069|17096|17257|17886|18007|18128|18550|18784|19116|19215|19285|20336|20851|21337|21817|26427|68151|71982|108075|109934|208890|223593|227737|239273|241770|266690	Abca1|Ap1g1|Cav1|Doc2b|Ednra|Eif2ak3|Ccn2|Fzd4|Hif1a|Kit|Lhcgr|Ly6e|Lyn|Mecp2|Myh9|Neo1|Notch1|Furin|Pla2g5|Prlr|Ptgds|Cavin1|Exoc4|Stat5b|Tacr2|Tgm2|Creb3l1|Wls|Snx10|Ltbp4|Abr|Slc26a7|Washc5|Niban2|Abcc4|Rims4|Cyb5r4	-2.6	MyList
GO Biological Processes	19	GO:0061041	regulation of wound healing	19_GO:0050896 response to stimulus	-4.4	3.4	5.1	20999	136	686	15	2.2	0.56	11747|12258|12361|12389|12491|14062|15251|16412|18214|18595|19128|21825|105722|216350|218952	Anxa5|Serping1|Cask|Cav1|Cd36|F2r|Hif1a|Itgb1|Ddr2|Pdgfra|Pros1|Thbs1|Ano6|Tspan8|Fermt2	-2.6	MyList
GO Biological Processes	19	GO:0046622	positive regulation of organ growth	19_GO:0040007 growth	-4.4	4.8	5.6	20999	64	686	10	1.5	0.46	11878|12166|12444|14182|14815|16002|18128|21814|56808|319757	Arx|Bmpr1a|Ccnd2|Fgfr1|Nr3c1|Igf2|Notch1|Tgfbr3|Cacna2d2|Smo	-2.6	MyList
GO Biological Processes	19	GO:0009611	response to wounding	19_GO:0050896 response to stimulus	-4.4	2.2	4.6	20999	412	686	30	4.4	0.78	11482|11747|12258|12389|12628|13617|13649|14062|14275|14726|15251|16476|16542|17886|18028|18595|18810|18826|19128|20312|20597|21824|22177|22418|22695|23972|67916|76905|105722|109246	Acvrl1|Anxa5|Serping1|Cav1|Cfh|Ednra|Egfr|F2r|Folr1|Pdpn|Hif1a|Jun|Kdr|Myh9|Nfib|Pdgfra|Plec|Lcp1|Pros1|Cx3cl1|Smpd1|Thbd|Tyrobp|Wnt5a|Zfp36|Papss2|Plpp3|Lrg1|Ano6|Tspan9	-2.6	MyList
GO Biological Processes	19	GO:0061298	retina vasculature development in camera-type eye	19_GO:0032502 developmental process	-4.4	7.1	6.2	20999	30	686	7	1	0.38	11482|12168|12826|14366|15251|18595|80837	Acvrl1|Bmpr2|Col4a1|Fzd4|Hif1a|Pdgfra|Rhoj	-2.6	MyList
GO Biological Processes	19	GO:0050920	regulation of chemotaxis	19_GO:0040011 locomotion	-4.4	2.7	4.8	20999	239	686	21	3.1	0.66	11487|12168|12977|13609|13617|14182|16542|16803|17096|17965|18128|18595|19876|20312|20315|20348|20440|21825|22418|105722|232341	Adam10|Bmpr2|Csf1|S1pr1|Ednra|Fgfr1|Kdr|Lbp|Lyn|Nbl1|Notch1|Pdgfra|Robo1|Cx3cl1|Cxcl12|Sema3c|St6gal1|Thbs1|Wnt5a|Ano6|Wnk1	-2.6	MyList
GO Biological Processes	19	GO:0032350	regulation of hormone metabolic process	19_GO:0008152 metabolic process	-4.4	5.3	5.7	20999	52	686	9	1.3	0.43	13074|13132|13653|14815|15251|16001|16002|16867|100198	Cyp17a1|Dab2|Egr1|Nr3c1|Hif1a|Igf1r|Igf2|Lhcgr|H6pd	-2.6	MyList
GO Biological Processes	19	GO:0044272	sulfur compound biosynthetic process	19_GO:0008152 metabolic process	-4.4	3.8	5.2	20999	106	686	13	1.9	0.52	12116|15531|17850|18597|23971|23972|54616|56219|93683|104112|104923|233781|269941	Bhmt|Ndst1|Mmut|Pdha1|Papss1|Papss2|Extl3|Extl1|Glce|Acly|Adi1|Xylt1|Chsy1	-2.6	MyList
GO Biological Processes	19	GO:0022617	extracellular matrix disassembly	19_GO:0009987 cellular process	-4.4	8.7	6.5	20999	21	686	6	0.87	0.36	13040|18826|23794|226519|235130|268396	Ctss|Lcp1|Adamts5|Lamc1|Adamts15|Sh3pxd2b	-2.6	MyList
GO Biological Processes	19	GO:0002687	positive regulation of leukocyte migration	19_GO:0040011 locomotion	-4.4	3.1	5	20999	170	686	17	2.5	0.59	11487|11754|12977|13617|16177|16423|16803|16859|17311|18708|20312|20315|21825|22418|76088|105722|232341	Adam10|Aoc3|Csf1|Ednra|Il1r1|Cd47|Lbp|Lgals9|Kitl|Pik3r1|Cx3cl1|Cxcl12|Thbs1|Wnt5a|Dock8|Ano6|Wnk1	-2.6	MyList
GO Biological Processes	19	GO:0030513	positive regulation of BMP signaling pathway	19_GO:0048518 positive regulation of biological process	-4.3	6	5.9	20999	41	686	8	1.2	0.41	11482|12168|12562|16542|18007|18128|21814|74048	Acvrl1|Bmpr2|Cdh5|Kdr|Neo1|Notch1|Tgfbr3|Vsir	-2.6	MyList
GO Molecular Functions	21	GO:0051287	NAD binding		-4.3	4.7	5.5	20999	65	686	10	1.5	0.46	11522|11668|11669|15492|15926|18115|56847|269951|333433|547253	Adh1|Aldh1a1|Aldh2|Hsd3b1|Idh1|Nnt|Aldh1a3|Idh2|Gpd1l|Parp14	-2.6	MyList
GO Biological Processes	19	GO:0072132	mesenchyme morphogenesis	19_GO:0032502 developmental process	-4.3	5.2	5.6	20999	53	686	9	1.3	0.43	11482|12166|18128|19876|20336|21813|22418|23794|23967	Acvrl1|Bmpr1a|Notch1|Robo1|Exoc4|Tgfbr2|Wnt5a|Adamts5|Osr1	-2.5	MyList
GO Biological Processes	19	GO:0071396	cellular response to lipid	19_GO:0050896 response to stimulus	-4.3	2	4.5	20999	585	686	38	5.5	0.87	11303|11835|11920|12010|12491|12628|13649|13712|13982|14756|14815|14825|15900|15944|16179|16803|16835|17096|17533|17698|17999|18145|19206|19878|20393|21938|22695|23967|27273|56615|74551|94284|104158|232174|268709|268903|319757|394435	Abca1|Ar|Atm|B2m|Cd36|Cfh|Egfr|Elk1|Esr1|Gpld1|Nr3c1|Cxcl1|Irf8|Irgm1|Irak1|Lbp|Ldlr|Lyn|Mrc1|Msn|Nedd4|Npc1|Ptch1|Rock2|Sgk1|Tnfrsf1b|Zfp36|Osr1|Pdk4|Mgst1|Pck2|Ugt1a6a|Ces1d|Cyp26b1|Fam107a|Nrip1|Smo|Ugt1a6b	-2.5	MyList
GO Biological Processes	19	GO:0001936	regulation of endothelial cell proliferation	19_GO:0050789 regulation of biological process	-4.3	3.2	5	20999	155	686	16	2.3	0.58	11482|11819|12168|12389|12828|14182|16002|16476|16542|20315|21825|22418|30878|76905|105450|240185	Acvrl1|Nr2f2|Bmpr2|Cav1|Col4a3|Fgfr1|Igf2|Jun|Kdr|Cxcl12|Thbs1|Wnt5a|Apln|Lrg1|Mmrn2|Jcad	-2.5	MyList
GO Biological Processes	19	GO:1903510	mucopolysaccharide metabolic process	19_GO:0008152 metabolic process	-4.3	4.3	5.3	20999	79	686	11	1.6	0.48	11881|12111|13179|13617|15212|15931|16425|93683|209378|233781|269941	Arsb|Bgn|Dcn|Ednra|Hexb|Ids|Itih2|Glce|Itih5|Xylt1|Chsy1	-2.5	MyList
GO Biological Processes	19	GO:0016125	sterol metabolic process	19_GO:0008152 metabolic process	-4.3	3.3	5	20999	139	686	15	2.2	0.56	11303|13070|13360|15360|15490|16835|16889|18145|18858|20597|66234|74754|100017|104158|232174	Abca1|Cyp11a1|Dhcr7|Hmgcs2|Hsd17b7|Ldlr|Lipa|Npc1|Pmp22|Smpd1|Msmo1|Dhcr24|Ldlrap1|Ces1d|Cyp26b1	-2.5	MyList
GO Biological Processes	19	GO:0006631	fatty acid metabolic process	19_GO:0008152 metabolic process	-4.3	2.3	4.6	20999	377	686	28	4.1	0.76	11363|11364|11886|12894|13110|13849|14726|16889|17850|18784|19215|20249|20250|54447|56185|56473|66885|68801|70861|74551|76267|94180|104112|104158|105387|114886|225579|328035	Acadl|Acadm|Asah1|Cpt1a|Cyp2j6|Ephx1|Pdpn|Lipa|Mmut|Pla2g5|Ptgds|Scd1|Scd2|Asah2|Hao2|Fads2|Acadsb|Elovl5|Akr1cl|Pck2|Fads1|Acsbg1|Acly|Ces1d|Akr1c14|Cygb|Slc27a6|Fads6	-2.5	MyList
GO Biological Processes	19	GO:0006958	complement activation, classical pathway	19_GO:0002376 immune system process	-4.3	6.9	6.1	20999	31	686	7	1	0.38	12258|12262|12263|12946|50908|50909|232371	Serping1|C1qc|C2|Cr1l|C1s1|C1ra|C1rl	-2.5	MyList
GO Biological Processes	19	GO:0043032	positive regulation of macrophage activation	19_GO:0002376 immune system process	-4.3	6.9	6.1	20999	31	686	7	1	0.38	13032|15510|15944|16803|16859|21825|22418	Ctsc|Hspd1|Irgm1|Lbp|Lgals9|Thbs1|Wnt5a	-2.5	MyList
GO Biological Processes	19	GO:0060037	pharyngeal system development	19_GO:0032502 developmental process	-4.3	6.9	6.1	20999	31	686	7	1	0.38	12166|12168|13617|14275|19206|224792|230857	Bmpr1a|Bmpr2|Ednra|Folr1|Ptch1|Adgrf5|Ece1	-2.5	MyList
GO Biological Processes	19	GO:0035162	embryonic hemopoiesis	19_GO:0032502 developmental process	-4.3	6.9	6.1	20999	31	686	7	1	0.38	15251|16542|16590|17311|18514|21813|244349	Hif1a|Kdr|Kit|Kitl|Pbx1|Tgfbr2|Kat6a	-2.5	MyList
GO Cellular Components	20	GO:0005911	cell-cell junction		-4.3	2	4.5	20999	543	686	36	5.2	0.85	11747|12168|12361|12562|13138|14366|14367|16403|16412|16590|16822|17096|17698|17886|18128|18430|18671|18708|18858|27205|56332|66395|72065|72823|77446|93706|93724|110380|170643|192216|213019|218952|227737|240185|279561|101055983	Anxa5|Bmpr2|Cask|Cdh5|Dag1|Fzd4|Fzd5|Itga6|Itgb1|Kit|Lcp2|Lyn|Msn|Myh9|Notch1|Oxtr|Abcb1a|Pik3r1|Pmp22|Podxl|Amotl2|Ahnak|Rap2c|Pard3b|Heg1|Pcdhgc3|Pcdhga12|Shroom2|Kirrel|Tmem47|Pdlim2|Fermt2|Niban2|Jcad|Wnk3|Gm14569	-2.5	MyList
GO Biological Processes	19	GO:0051146	striated muscle cell differentiation	19_GO:0032502 developmental process	-4.3	2.6	4.7	20999	243	686	21	3.1	0.66	11364|12166|12373|13405|16002|16412|17886|18007|18021|18595|18810|18858|19221|23794|57810|103806|214585|234214|235130|319757|330662	Acadm|Bmpr1a|Casq2|Dmd|Igf2|Itgb1|Myh9|Neo1|Nfatc3|Pdgfra|Plec|Pmp22|Ptgfrn|Adamts5|Cdon|Maml1|Spg11|Sorbs2|Adamts15|Smo|Dock1	-2.5	MyList
GO Biological Processes	19	GO:0043434	response to peptide hormone	19_GO:0050896 response to stimulus	-4.3	2.4	4.6	20999	319	686	25	3.6	0.72	11747|12333|12389|13070|13617|13653|14756|16001|16002|16625|16867|18708|19878|20393|20663|20715|20716|20851|20913|21814|27273|66277|74551|320706|384783	Anxa5|Capn1|Cav1|Cyp11a1|Ednra|Egr1|Gpld1|Igf1r|Igf2|Serpina3c|Lhcgr|Pik3r1|Rock2|Sgk1|Sos2|Serpina3g|Serpina3n|Stat5b|Stxbp4|Tgfbr3|Pdk4|Klf15|Pck2|Soga1|Irs2	-2.5	MyList
GO Biological Processes	19	GO:0022604	regulation of cell morphogenesis	19_GO:0032502 developmental process	-4.3	2.5	4.7	20999	281	686	23	3.4	0.69	12323|12361|13860|14366|14726|15212|16542|16590|17257|17698|17886|18606|19268|20393|22418|50768|54338|67784|68151|80837|207214|218952|270163	Camk2b|Cask|Eps8|Fzd4|Pdpn|Hexb|Kdr|Kit|Mecp2|Msn|Myh9|Enpp2|Ptprf|Sgk1|Wnt5a|Dlc1|Slc23a2|Plxnd1|Wls|Rhoj|Larp4|Fermt2|Myo9a	-2.5	MyList
GO Biological Processes	19	GO:0072006	nephron development	19_GO:0032502 developmental process	-4.3	3.3	5	20999	140	686	15	2.2	0.56	12484|12628|12828|12829|13617|13653|18073|18128|18131|18514|18595|19206|23967|66277|319757	Cd24a|Cfh|Col4a3|Col4a4|Ednra|Egr1|Nid1|Notch1|Notch3|Pbx1|Pdgfra|Ptch1|Osr1|Klf15|Smo	-2.5	MyList
GO Cellular Components	20	GO:0005795	Golgi stack		-4.3	3.9	5.2	20999	94	686	12	1.7	0.5	12704|14594|15510|17105|18550|18552|20440|20442|66500|108148|233781|269941	Cit|Ggta1|Hspd1|Lyz2|Furin|Pcsk5|St6gal1|St3gal1|Slc30a7|Galnt2|Xylt1|Chsy1	-2.5	MyList
GO Biological Processes	19	GO:0008585	female gonad development	19_GO:0022414 reproductive process	-4.2	3.7	5.1	20999	109	686	13	1.9	0.52	11504|11819|11920|13982|14366|16542|16590|16867|17311|17886|18595|20851|268903	Adamts1|Nr2f2|Atm|Esr1|Fzd4|Kdr|Kit|Lhcgr|Kitl|Myh9|Pdgfra|Stat5b|Nrip1	-2.5	MyList
GO Molecular Functions	21	GO:0005161	platelet-derived growth factor receptor binding		-4.2	11	6.8	20999	14	686	5	0.73	0.32	16177|17096|18595|18708|78943	Il1r1|Lyn|Pdgfra|Pik3r1|Ern1	-2.5	MyList
GO Biological Processes	19	GO:2000489	regulation of hepatic stellate cell activation	19_GO:0032501 multicellular organismal process	-4.2	11	6.8	20999	14	686	5	0.73	0.32	14182|18214|75745|114886|319757	Fgfr1|Ddr2|Rian|Cygb|Smo	-2.5	MyList
GO Biological Processes	19	GO:0045834	positive regulation of lipid metabolic process	19_GO:0048518 positive regulation of biological process	-4.2	2.9	4.8	20999	191	686	18	2.6	0.61	12894|13074|13132|14077|14756|16001|16002|16835|17096|18595|20845|57875|68801|104158|170459|212980|224792|384783	Cpt1a|Cyp17a1|Dab2|Fabp3|Gpld1|Igf1r|Igf2|Ldlr|Lyn|Pdgfra|Star|Angptl4|Elovl5|Ces1d|Stard4|Slc45a3|Adgrf5|Irs2	-2.5	MyList
GO Molecular Functions	21	GO:0016614	oxidoreductase activity, acting on CH-OH group of donors		-4.2	3.1	4.9	20999	157	686	16	2.3	0.58	11522|15487|15490|15492|15926|56185|56348|70861|76187|100198|105387|114664|218865|225791|269951|333433	Adh1|Hsd17b3|Hsd17b7|Hsd3b1|Idh1|Hao2|Hsd17b12|Akr1cl|Adhfe1|H6pd|Akr1c14|Hsd17b11|Chdh|Ptgr3|Idh2|Gpd1l	-2.5	MyList
GO Biological Processes	19	GO:0010959	regulation of metal ion transport	19_GO:0051179 localization	-4.2	2.1	4.5	20999	462	686	32	4.7	0.81	11827|11977|12010|12361|12373|12389|13405|13617|14062|14682|14825|16412|16819|16867|17096|17999|18021|20312|20315|20393|20928|23967|65973|66395|67972|93692|105722|214585|232341|279561|333433|381290	Aqp2|Atp7a|B2m|Cask|Casq2|Cav1|Dmd|Ednra|F2r|Gnaq|Cxcl1|Itgb1|Lcn2|Lhcgr|Lyn|Nedd4|Nfatc3|Cx3cl1|Cxcl12|Sgk1|Abcc9|Osr1|Asph|Ahnak|Atp2b1|Glrx|Ano6|Spg11|Wnk1|Wnk3|Gpd1l|Atp2b4	-2.5	MyList
GO Biological Processes	19	GO:0001954	positive regulation of cell-matrix adhesion	19_GO:0048518 positive regulation of biological process	-4.2	4.6	5.4	20999	67	686	10	1.5	0.46	12491|12977|13138|13405|16542|17886|18552|18606|56838|218952	Cd36|Csf1|Dag1|Dmd|Kdr|Myh9|Pcsk5|Enpp2|Ccl28|Fermt2	-2.5	MyList
GO Biological Processes	19	GO:1903036	positive regulation of response to wounding	19_GO:0048518 positive regulation of biological process	-4.2	4.2	5.2	20999	81	686	11	1.6	0.48	11977|12484|12491|14062|15251|16001|16412|18214|21825|105722|218952	Atp7a|Cd24a|Cd36|F2r|Hif1a|Igf1r|Itgb1|Ddr2|Thbs1|Ano6|Fermt2	-2.4	MyList
GO Biological Processes	19	GO:0008203	cholesterol metabolic process	19_GO:0008152 metabolic process	-4.2	3.4	5	20999	126	686	14	2	0.54	11303|13070|13360|15360|15490|16835|16889|18145|18858|20597|66234|74754|100017|104158	Abca1|Cyp11a1|Dhcr7|Hmgcs2|Hsd17b7|Ldlr|Lipa|Npc1|Pmp22|Smpd1|Msmo1|Dhcr24|Ldlrap1|Ces1d	-2.4	MyList
GO Biological Processes	19	GO:0006869	lipid transport	19_GO:0051179 localization	-4.2	2.3	4.5	20999	343	686	26	3.8	0.73	11303|12389|12491|14077|14366|14719|16803|16835|16867|16889|16891|18145|18671|18784|20845|27410|100017|104158|105722|170459|170460|214585|225579|229791|239273|320940	Abca1|Cav1|Cd36|Fabp3|Fzd4|Got2|Lbp|Ldlr|Lhcgr|Lipa|Lipg|Npc1|Abcb1a|Pla2g5|Star|Abca3|Ldlrap1|Ces1d|Ano6|Stard4|Stard5|Spg11|Slc27a6|Plppr4|Abcc4|Atp11c	-2.4	MyList
GO Biological Processes	19	GO:0043903	regulation of biological process involved in symbiotic interaction	19_GO:0044419 biological process involved in interspecies interaction between organisms	-4.2	4.5	5.3	20999	68	686	10	1.5	0.46	12389|14825|16410|17069|18550|20128|20597|23947|227753|384309	Cav1|Cxcl1|Itgav|Ly6e|Furin|Trim30a|Smpd1|Mid2|Gsn|Trim56	-2.4	MyList
GO Biological Processes	19	GO:0006766	vitamin metabolic process	19_GO:0008152 metabolic process	-4.2	4.5	5.3	20999	68	686	10	1.5	0.46	14182|14275|16889|18104|26363|54338|94284|107747|216134|232174	Fgfr1|Folr1|Lipa|Nqo1|Btd|Slc23a2|Ugt1a6a|Aldh1l1|Pdxk|Cyp26b1	-2.4	MyList
GO Biological Processes	19	GO:0060836	lymphatic endothelial cell differentiation	19_GO:0032502 developmental process	-4.1	15	7.4	20999	8	686	4	0.58	0.29	11482|11819|12168|14726	Acvrl1|Nr2f2|Bmpr2|Pdpn	-2.4	MyList
GO Biological Processes	19	GO:0097017	renal protein absorption	19_GO:0032501 multicellular organismal process	-4.1	15	7.4	20999	8	686	4	0.58	0.29	13132|13617|170643|227753	Dab2|Ednra|Kirrel|Gsn	-2.4	MyList
GO Biological Processes	19	GO:0050866	negative regulation of cell activation	19_GO:0048519 negative regulation of biological process	-4.1	2.7	4.7	20999	230	686	20	2.9	0.64	11920|12399|12484|14130|14190|16792|16835|16859|17096|18595|18784|20312|22177|74048|75745|94212|109934|114886|224792|242202	Atm|Runx3|Cd24a|Fcgr2b|Fgl2|Laptm5|Ldlr|Lgals9|Lyn|Pdgfra|Pla2g5|Cx3cl1|Tyrobp|Vsir|Rian|Pag1|Abr|Cygb|Adgrf5|Pde5a	-2.4	MyList
GO Biological Processes	19	GO:0048638	regulation of developmental growth	19_GO:0040007 growth	-4.1	2.2	4.5	20999	405	686	29	4.2	0.77	11835|11878|11990|12166|12168|12444|12977|14182|14815|16001|16002|17257|18128|18208|19206|20185|20315|20348|20851|21813|21814|22418|54338|56808|67603|74493|268396|319757|330914	Ar|Arx|Atrn|Bmpr1a|Bmpr2|Ccnd2|Csf1|Fgfr1|Nr3c1|Igf1r|Igf2|Mecp2|Notch1|Ntn1|Ptch1|Ncor1|Cxcl12|Sema3c|Stat5b|Tgfbr2|Tgfbr3|Wnt5a|Slc23a2|Cacna2d2|Dusp6|Tnks2|Sh3pxd2b|Smo|Arhgap32	-2.4	MyList
GO Biological Processes	19	GO:0070665	positive regulation of leukocyte proliferation	19_GO:0048518 positive regulation of biological process	-4.1	2.9	4.8	20999	177	686	17	2.5	0.59	11987|12484|12977|13641|15944|16002|16195|16590|17096|17311|19116|20440|20851|21813|22329|50723|384783	Slc7a1|Cd24a|Csf1|Efnb1|Irgm1|Igf2|Il6st|Kit|Lyn|Kitl|Prlr|St6gal1|Stat5b|Tgfbr2|Vcam1|Icosl|Irs2	-2.4	MyList
GO Biological Processes	19	GO:2001044	regulation of integrin-mediated signaling pathway	19_GO:0050896 response to stimulus	-4.1	8	6.2	20999	23	686	6	0.87	0.36	13132|16773|16777|18073|18552|226519	Dab2|Lama2|Lamb1|Nid1|Pcsk5|Lamc1	-2.4	MyList
GO Biological Processes	19	GO:0046545	development of primary female sexual characteristics	19_GO:0022414 reproductive process	-4.1	3.6	5	20999	112	686	13	1.9	0.52	11504|11819|11920|13982|14366|16542|16590|16867|17311|17886|18595|20851|268903	Adamts1|Nr2f2|Atm|Esr1|Fzd4|Kdr|Kit|Lhcgr|Kitl|Myh9|Pdgfra|Stat5b|Nrip1	-2.4	MyList
GO Molecular Functions	21	GO:0016620	oxidoreductase activity, acting on the aldehyde or oxo group of donors, NAD or NADP as acceptor		-4.1	4.9	5.4	20999	56	686	9	1.3	0.43	11668|11669|18597|26358|56348|56847|70861|105387|107747	Aldh1a1|Aldh2|Pdha1|Aldh1a7|Hsd17b12|Aldh1a3|Akr1cl|Akr1c14|Aldh1l1	-2.4	MyList
GO Molecular Functions	21	GO:0033218	amide binding		-4.1	2.1	4.4	20999	448	686	31	4.5	0.79	11363|11364|11747|12491|13030|13033|14130|14275|14366|14367|14969|16001|16803|16835|16867|17380|18430|18550|18552|18708|19038|19116|23821|53623|74754|75735|100017|103806|192166|195236|211347	Acadl|Acadm|Anxa5|Cd36|Ctsb|Ctsd|Fcgr2b|Folr1|Fzd4|Fzd5|H2-Eb1|Igf1r|Lbp|Ldlr|Lhcgr|Mme|Oxtr|Furin|Pcsk5|Pik3r1|Ppic|Prlr|Bace1|Gria3|Dhcr24|Pank1|Ldlrap1|Maml1|Sardh|Pom121l2|Pank3	-2.4	MyList
GO Biological Processes	19	GO:0048667	cell morphogenesis involved in neuron differentiation	19_GO:0032502 developmental process	-4.1	2.1	4.4	20999	490	686	33	4.8	0.82	11878|11977|12399|13138|13617|13641|14451|16001|16412|16773|18007|18028|18128|18131|18208|18858|19206|19876|19878|20315|20348|21974|22418|24136|53625|67784|93691|214585|229791|230857|236794|319504|319757	Arx|Atp7a|Runx3|Dag1|Ednra|Efnb1|Gas1|Igf1r|Itgb1|Lama2|Neo1|Nfib|Notch1|Notch3|Ntn1|Pmp22|Ptch1|Robo1|Rock2|Cxcl12|Sema3c|Top2b|Wnt5a|Zeb2|B3gnt2|Plxnd1|Klf7|Spg11|Plppr4|Ece1|Slc9a6|Nrcam|Smo	-2.4	MyList
GO Biological Processes	19	GO:0034033	purine nucleoside bisphosphate biosynthetic process	19_GO:0008152 metabolic process	-4.1	6.5	5.8	20999	33	686	7	1	0.38	17850|18597|23971|23972|75735|104112|211347	Mmut|Pdha1|Papss1|Papss2|Pank1|Acly|Pank3	-2.4	MyList
GO Biological Processes	19	GO:0033866	nucleoside bisphosphate biosynthetic process	19_GO:0008152 metabolic process	-4.1	6.5	5.8	20999	33	686	7	1	0.38	17850|18597|23971|23972|75735|104112|211347	Mmut|Pdha1|Papss1|Papss2|Pank1|Acly|Pank3	-2.4	MyList
GO Biological Processes	19	GO:0034030	ribonucleoside bisphosphate biosynthetic process	19_GO:0008152 metabolic process	-4.1	6.5	5.8	20999	33	686	7	1	0.38	17850|18597|23971|23972|75735|104112|211347	Mmut|Pdha1|Papss1|Papss2|Pank1|Acly|Pank3	-2.4	MyList
GO Biological Processes	19	GO:0140448	signaling receptor ligand precursor processing	19_GO:0008152 metabolic process	-4.1	6.5	5.8	20999	33	686	7	1	0.38	11487|17380|18550|18552|23821|56175|230857	Adam10|Mme|Furin|Pcsk5|Bace1|Bace2|Ece1	-2.4	MyList
GO Biological Processes	19	GO:0046394	carboxylic acid biosynthetic process	19_GO:0008152 metabolic process	-4.1	2.6	4.6	20999	250	686	21	3.1	0.66	11668|11898|12116|14719|18784|19215|20249|20250|20845|26432|54447|56473|56847|68801|76267|94180|94284|104112|104923|105727|328035	Aldh1a1|Ass1|Bhmt|Got2|Pla2g5|Ptgds|Scd1|Scd2|Star|Plod2|Asah2|Fads2|Aldh1a3|Elovl5|Fads1|Acsbg1|Ugt1a6a|Acly|Adi1|Slc38a1|Fads6	-2.4	MyList
GO Biological Processes	19	GO:0002683	negative regulation of immune system process	19_GO:0002376 immune system process	-4.1	2	4.3	20999	533	686	35	5.1	0.84	11920|12258|12262|12399|12484|12946|14118|14130|14190|15944|15950|16002|16423|16792|16835|16859|17096|17311|17965|18708|18784|20128|20312|20315|21825|22177|56838|66058|74048|94212|100340|109934|224792|242202|547253	Atm|Serping1|C1qc|Runx3|Cd24a|Cr1l|Fbn1|Fcgr2b|Fgl2|Irgm1|Ifi203|Igf2|Cd47|Laptm5|Ldlr|Lgals9|Lyn|Kitl|Nbl1|Pik3r1|Pla2g5|Trim30a|Cx3cl1|Cxcl12|Thbs1|Tyrobp|Ccl28|Tmem176a|Vsir|Pag1|Smpdl3b|Abr|Adgrf5|Pde5a|Parp14	-2.4	MyList
GO Biological Processes	19	GO:0043010	camera-type eye development	19_GO:0032502 developmental process	-4.1	2.3	4.4	20999	367	686	27	3.9	0.74	11482|11668|12168|12628|12826|13649|14366|14367|14451|15251|16476|16542|17132|18028|18128|18595|19672|20482|21813|23928|23965|56847|57810|80837|107587|110380|387609	Acvrl1|Aldh1a1|Bmpr2|Cfh|Col4a1|Egfr|Fzd4|Fzd5|Gas1|Hif1a|Jun|Kdr|Maf|Nfib|Notch1|Pdgfra|Rcn1|Skil|Tgfbr2|Lamc3|Tenm3|Aldh1a3|Cdon|Rhoj|Osr2|Shroom2|Zhx2	-2.4	MyList
GO Biological Processes	19	GO:0030162	regulation of proteolysis	19_GO:0008152 metabolic process	-4.1	1.8	4.2	20999	778	686	46	6.7	0.95	11798|12258|12389|12828|13030|13032|13033|13036|13040|13132|13205|13666|14062|14219|14451|14756|15510|15511|15950|16425|16625|16792|17096|17886|18550|18708|19186|19876|19878|20715|20716|21825|21858|21859|21938|26885|50768|58801|65973|66222|74048|74754|78943|209378|227753|233744	Xiap|Serping1|Cav1|Col4a3|Ctsb|Ctsc|Ctsd|Ctsh|Ctss|Dab2|Ddx3x|Eif2ak3|F2r|Ccn2|Gas1|Gpld1|Hspd1|Hspa1b|Ifi203|Itih2|Serpina3c|Laptm5|Lyn|Myh9|Furin|Pik3r1|Psme1|Robo1|Rock2|Serpina3g|Serpina3n|Thbs1|Timp2|Timp3|Tnfrsf1b|Casp8ap2|Dlc1|Pmaip1|Asph|Serpinb1a|Vsir|Dhcr24|Ern1|Itih5|Gsn|Spon1	-2.4	MyList
GO Molecular Functions	21	GO:0001228	DNA-binding transcription activator activity, RNA polymerase II-specific		-4.1	2	4.3	20999	513	686	34	5	0.83	11835|11878|12609|13591|13653|13712|13982|14281|14282|14284|14815|15251|16476|16477|17132|18021|18028|18514|20677|20851|23849|23871|24136|26427|50794|66277|72465|93691|107587|207806|208647|212281|217082|228491	Ar|Arx|Cebpd|Ebf1|Egr1|Elk1|Esr1|Fos|Fosb|Fosl2|Nr3c1|Hif1a|Jun|Junb|Maf|Nfatc3|Nfib|Pbx1|Sox4|Stat5b|Klf6|Ets1|Zeb2|Creb3l1|Klf13|Klf15|Zfp131|Klf7|Osr2|Usf3|Creb3l2|Zfp729a|Hlf|Zfp770	-2.3	MyList
GO Biological Processes	19	GO:0043583	ear development	19_GO:0032502 developmental process	-4.1	2.6	4.6	20999	251	686	21	3.1	0.66	11487|12609|13617|14182|14451|16206|17132|17216|18128|18208|20776|22418|23967|56847|107587|109934|110380|110796|229791|230857|380959	Adam10|Cebpd|Ednra|Fgfr1|Gas1|Lrig1|Maf|Mcm2|Notch1|Ntn1|Tmie|Wnt5a|Osr1|Aldh1a3|Osr2|Abr|Shroom2|Tshz1|Plppr4|Ece1|Alg10b	-2.3	MyList
GO Biological Processes	19	GO:0031960	response to corticosteroid	19_GO:0050896 response to stimulus	-4.1	3.7	5	20999	98	686	12	1.7	0.5	11898|14815|15492|18708|20393|20887|22695|74551|94180|94284|268709|394435	Ass1|Nr3c1|Hsd3b1|Pik3r1|Sgk1|Sult1a1|Zfp36|Pck2|Acsbg1|Ugt1a6a|Fam107a|Ugt1a6b	-2.3	MyList
GO Molecular Functions	21	GO:0016717	oxidoreductase activity, acting on paired donors, with oxidation of a pair of donors resulting in the reduction of molecular oxygen to two molecules of water		-4.1	10	6.6	20999	15	686	5	0.73	0.32	20249|20250|56473|76267|328035	Scd1|Scd2|Fads2|Fads1|Fads6	-2.3	MyList
GO Biological Processes	19	GO:0071675	regulation of mononuclear cell migration	19_GO:0040011 locomotion	-4.1	3.3	4.9	20999	129	686	14	2	0.54	11487|12977|16423|16859|17096|17698|17965|20312|20315|21825|22418|76088|105722|232341	Adam10|Csf1|Cd47|Lgals9|Lyn|Msn|Nbl1|Cx3cl1|Cxcl12|Thbs1|Wnt5a|Dock8|Ano6|Wnk1	-2.3	MyList
GO Biological Processes	19	GO:0030193	regulation of blood coagulation	19_GO:0032501 multicellular organismal process	-4.1	4.4	5.2	20999	70	686	10	1.5	0.46	11747|12258|12389|12491|14062|18595|19128|21825|105722|216350	Anxa5|Serping1|Cav1|Cd36|F2r|Pdgfra|Pros1|Thbs1|Ano6|Tspan8	-2.3	MyList
GO Molecular Functions	21	GO:0042169	SH2 domain binding		-4	5.4	5.5	20999	45	686	8	1.2	0.41	11487|11855|13138|14182|16590|50768|94212|268396	Adam10|Arhgap5|Dag1|Fgfr1|Kit|Dlc1|Pag1|Sh3pxd2b	-2.3	MyList
GO Biological Processes	19	GO:0016053	organic acid biosynthetic process	19_GO:0008152 metabolic process	-4	2.5	4.5	20999	253	686	21	3.1	0.66	11668|11898|12116|14719|18784|19215|20249|20250|20845|26432|54447|56473|56847|68801|76267|94180|94284|104112|104923|105727|328035	Aldh1a1|Ass1|Bhmt|Got2|Pla2g5|Ptgds|Scd1|Scd2|Star|Plod2|Asah2|Fads2|Aldh1a3|Elovl5|Fads1|Acsbg1|Ugt1a6a|Acly|Adi1|Slc38a1|Fads6	-2.3	MyList
GO Biological Processes	19	GO:0071241	cellular response to inorganic substance	19_GO:0050896 response to stimulus	-4	2.5	4.5	20999	253	686	21	3.1	0.66	11513|11827|11977|12010|13649|14281|14282|14756|16476|16477|17257|18021|20597|21825|22589|59125|65973|74096|98396|227753|232341	Adcy7|Aqp2|Atp7a|B2m|Egfr|Fos|Fosb|Gpld1|Jun|Junb|Mecp2|Nfatc3|Smpd1|Thbs1|Atrx|Nek7|Asph|Hvcn1|Slc41a1|Gsn|Wnk1	-2.3	MyList
GO Cellular Components	20	GO:0031528	microvillus membrane		-4	7.7	6	20999	24	686	6	0.87	0.36	12484|14726|16410|27205|50934|72040	Cd24a|Pdpn|Itgav|Podxl|Slc7a8|Cdhr5	-2.3	MyList
GO Biological Processes	19	GO:0002460	adaptive immune response based on somatic recombination of immune receptors built from immunoglobulin superfamily domains	19_GO:0002376 immune system process	-4	2.7	4.6	20999	217	686	19	2.8	0.63	12010|12258|12262|12263|12628|12946|13032|13036|14130|14190|14969|15510|16194|18128|50723|50908|50909|232371|238447	B2m|Serping1|C1qc|C2|Cfh|Cr1l|Ctsc|Ctsh|Fcgr2b|Fgl2|H2-Eb1|Hspd1|Il6ra|Notch1|Icosl|C1s1|C1ra|C1rl|Igha	-2.3	MyList
GO Molecular Functions	21	GO:0046332	SMAD binding		-4	4	5	20999	85	686	11	1.6	0.48	11482|12166|13132|14281|16476|20482|21813|21814|24136|26427|218952	Acvrl1|Bmpr1a|Dab2|Fos|Jun|Skil|Tgfbr2|Tgfbr3|Zeb2|Creb3l1|Fermt2	-2.3	MyList
GO Biological Processes	19	GO:0050878	regulation of body fluid levels	19_GO:0065007 biological regulation	-4	2.3	4.4	20999	332	686	25	3.6	0.72	11747|11827|12258|12389|12491|12628|13649|13666|14062|15251|18595|19116|19128|20312|20851|21824|21825|23972|30878|77446|105722|109246|216350|232341|279561	Anxa5|Aqp2|Serping1|Cav1|Cd36|Cfh|Egfr|Eif2ak3|F2r|Hif1a|Pdgfra|Prlr|Pros1|Cx3cl1|Stat5b|Thbd|Thbs1|Papss2|Apln|Heg1|Ano6|Tspan9|Tspan8|Wnk1|Wnk3	-2.3	MyList
GO Biological Processes	19	GO:0052372	modulation by symbiont of entry into host	19_GO:0044419 biological process involved in interspecies interaction between organisms	-4	4.7	5.3	20999	58	686	9	1.3	0.43	12389|16410|17069|18550|20128|20597|23947|227753|384309	Cav1|Itgav|Ly6e|Furin|Trim30a|Smpd1|Mid2|Gsn|Trim56	-2.3	MyList
GO Molecular Functions	21	GO:0001216	DNA-binding transcription activator activity		-4	2	4.3	20999	519	686	34	5	0.83	11835|11878|12609|13591|13653|13712|13982|14281|14282|14284|14815|15251|16476|16477|17132|18021|18028|18514|20677|20851|23849|23871|24136|26427|50794|66277|72465|93691|107587|207806|208647|212281|217082|228491	Ar|Arx|Cebpd|Ebf1|Egr1|Elk1|Esr1|Fos|Fosb|Fosl2|Nr3c1|Hif1a|Jun|Junb|Maf|Nfatc3|Nfib|Pbx1|Sox4|Stat5b|Klf6|Ets1|Zeb2|Creb3l1|Klf13|Klf15|Zfp131|Klf7|Osr2|Usf3|Creb3l2|Zfp729a|Hlf|Zfp770	-2.3	MyList
GO Biological Processes	19	GO:0002064	epithelial cell development	19_GO:0032502 developmental process	-4	2.7	4.5	20999	218	686	19	2.8	0.63	11835|13405|13617|13982|14284|14367|15251|16195|16542|17698|18128|18810|22418|22589|72065|72333|77446|229595|319757	Ar|Dmd|Ednra|Esr1|Fosl2|Fzd5|Hif1a|Il6st|Kdr|Msn|Notch1|Plec|Wnt5a|Atrx|Rap2c|Palld|Heg1|Adamtsl4|Smo	-2.3	MyList
GO Biological Processes	19	GO:0010001	glial cell differentiation	19_GO:0032502 developmental process	-4	2.6	4.5	20999	237	686	20	2.9	0.64	13138|13405|13649|14815|17153|17936|18028|18128|18810|18858|20336|20668|20677|23928|24136|66277|67916|70747|225908|319757	Dag1|Dmd|Egfr|Nr3c1|Mal|Nab1|Nfib|Notch1|Plec|Pmp22|Exoc4|Sox13|Sox4|Lamc3|Zeb2|Klf15|Plpp3|Tspan2|Myrf|Smo	-2.2	MyList
GO Biological Processes	19	GO:1903131	mononuclear cell differentiation	19_GO:0032502 developmental process	-4	2.2	4.3	20999	394	686	28	4.1	0.76	11920|11977|12010|12484|12977|13653|14367|15064|15900|15950|16194|16476|16590|16889|17068|17096|18021|18514|18708|20185|20442|20668|20677|20851|21813|21974|58240|320940	Atm|Atp7a|B2m|Cd24a|Csf1|Egr1|Fzd5|Mr1|Irf8|Ifi203|Il6ra|Jun|Kit|Lipa|Ly6d|Lyn|Nfatc3|Pbx1|Pik3r1|Ncor1|St3gal1|Sox13|Sox4|Stat5b|Tgfbr2|Top2b|Hs1bp3|Atp11c	-2.2	MyList
GO Biological Processes	19	GO:0140352	export from cell	19_GO:0051179 localization	-4	2	4.3	20999	499	686	33	4.8	0.82	11303|11765|13447|14219|14366|15251|16590|17069|17096|17257|17886|18007|18128|18550|18671|19215|19285|20336|21337|21817|26427|27410|67972|68151|108075|109246|109934|223593|227737|239273|241770|266690|320707	Abca1|Ap1g1|Doc2b|Ccn2|Fzd4|Hif1a|Kit|Ly6e|Lyn|Mecp2|Myh9|Neo1|Notch1|Furin|Abcb1a|Ptgds|Cavin1|Exoc4|Tacr2|Tgm2|Creb3l1|Abca3|Atp2b1|Wls|Ltbp4|Tspan9|Abr|Washc5|Niban2|Abcc4|Rims4|Cyb5r4|Atp2b3	-2.2	MyList
GO Biological Processes	19	GO:0055088	lipid homeostasis	19_GO:0042592 homeostatic process	-4	2.8	4.6	20999	183	686	17	2.5	0.59	11303|12389|12484|13205|14077|16835|16889|16891|18145|20185|20249|27410|57875|100017|104158|223593|327987	Abca1|Cav1|Cd24a|Ddx3x|Fabp3|Ldlr|Lipa|Lipg|Npc1|Ncor1|Scd1|Abca3|Angptl4|Ldlrap1|Ces1d|Washc5|Med13	-2.2	MyList
GO Biological Processes	19	GO:1900046	regulation of hemostasis	19_GO:0050789 regulation of biological process	-4	4.3	5.1	20999	72	686	10	1.5	0.46	11747|12258|12389|12491|14062|18595|19128|21825|105722|216350	Anxa5|Serping1|Cav1|Cd36|F2r|Pdgfra|Pros1|Thbs1|Ano6|Tspan8	-2.2	MyList
GO Molecular Functions	21	GO:0004714	transmembrane receptor protein tyrosine kinase activity		-3.9	4.7	5.2	20999	59	686	9	1.3	0.43	13649|13846|14182|16001|16542|16590|18214|18595|216616	Egfr|Ephb4|Fgfr1|Igf1r|Kdr|Kit|Ddr2|Pdgfra|Efemp1	-2.2	MyList
GO Biological Processes	19	GO:0008211	glucocorticoid metabolic process	19_GO:0008152 metabolic process	-3.9	9.6	6.3	20999	16	686	5	0.73	0.32	13070|13074|14815|17257|20845	Cyp11a1|Cyp17a1|Nr3c1|Mecp2|Star	-2.2	MyList
GO Cellular Components	20	GO:0030061	mitochondrial crista		-3.9	9.6	6.3	20999	16	686	5	0.73	0.32	13070|15492|15510|17096|20845	Cyp11a1|Hsd3b1|Hspd1|Lyn|Star	-2.2	MyList
GO Biological Processes	19	GO:1902043	positive regulation of extrinsic apoptotic signaling pathway via death domain receptors	19_GO:0048518 positive regulation of biological process	-3.9	9.6	6.3	20999	16	686	5	0.73	0.32	17153|20482|21825|21859|58801	Mal|Skil|Thbs1|Timp3|Pmaip1	-2.2	MyList
GO Molecular Functions	21	GO:0004675	transmembrane receptor protein serine/threonine kinase activity		-3.9	9.6	6.3	20999	16	686	5	0.73	0.32	11482|12166|12168|21813|21814	Acvrl1|Bmpr1a|Bmpr2|Tgfbr2|Tgfbr3	-2.2	MyList
GO Biological Processes	19	GO:0006577	amino-acid betaine metabolic process	19_GO:0008152 metabolic process	-3.9	9.6	6.3	20999	16	686	5	0.73	0.32	11363|11364|12116|12894|218865	Acadl|Acadm|Bhmt|Cpt1a|Chdh	-2.2	MyList
GO Biological Processes	19	GO:0006163	purine nucleotide metabolic process	19_GO:0008152 metabolic process	-3.9	2.2	4.3	20999	396	686	28	4.1	0.76	11513|11515|11977|12628|13178|15360|15926|16889|17850|18104|18115|18597|20860|23971|23972|60596|66885|67464|75735|100198|104112|104158|107747|211347|242202|266690|269951|333433	Adcy7|Adcy9|Atp7a|Cfh|Dck|Hmgcs2|Idh1|Lipa|Mmut|Nqo1|Nnt|Pdha1|Sult1e1|Papss1|Papss2|Gucy1a1|Acadsb|Entpd4|Pank1|H6pd|Acly|Ces1d|Aldh1l1|Pank3|Pde5a|Cyb5r4|Idh2|Gpd1l	-2.2	MyList
GO Biological Processes	19	GO:0002449	lymphocyte mediated immunity	19_GO:0002376 immune system process	-3.9	2.7	4.5	20999	202	686	18	2.6	0.61	12010|12258|12262|12263|12628|12946|13032|13036|14130|14190|14969|15510|20851|50723|50908|50909|232371|238447	B2m|Serping1|C1qc|C2|Cfh|Cr1l|Ctsc|Ctsh|Fcgr2b|Fgl2|H2-Eb1|Hspd1|Stat5b|Icosl|C1s1|C1ra|C1rl|Igha	-2.2	MyList
GO Biological Processes	19	GO:0042129	regulation of T cell proliferation	19_GO:0002376 immune system process	-3.9	2.7	4.5	20999	202	686	18	2.6	0.61	11987|12484|13641|15944|16002|16195|16792|16859|17311|18784|20663|20851|21813|21938|22329|50723|74048|242202	Slc7a1|Cd24a|Efnb1|Irgm1|Igf2|Il6st|Laptm5|Lgals9|Kitl|Pla2g5|Sos2|Stat5b|Tgfbr2|Tnfrsf1b|Vcam1|Icosl|Vsir|Pde5a	-2.2	MyList
GO Biological Processes	19	GO:0021891	olfactory bulb interneuron development	19_GO:0032502 developmental process	-3.9	14	7	20999	9	686	4	0.58	0.29	11878|14182|19876|22418	Arx|Fgfr1|Robo1|Wnt5a	-2.2	MyList
GO Biological Processes	19	GO:0090031	positive regulation of steroid hormone biosynthetic process	19_GO:0048518 positive regulation of biological process	-3.9	14	7	20999	9	686	4	0.58	0.29	13074|13132|16001|16002	Cyp17a1|Dab2|Igf1r|Igf2	-2.2	MyList
GO Biological Processes	19	GO:0072577	endothelial cell apoptotic process	19_GO:0009987 cellular process	-3.9	14	7	20999	9	686	4	0.58	0.29	12168|12828|57875|70445	Bmpr2|Col4a3|Angptl4|Cd248	-2.2	MyList
GO Biological Processes	19	GO:0060348	bone development	19_GO:0032502 developmental process	-3.9	2.6	4.5	20999	221	686	19	2.8	0.63	12111|12628|13405|16542|16889|17936|18214|21813|21825|21859|23972|71982|105722|107587|232174|233781|235320|268396|269941	Bgn|Cfh|Dmd|Kdr|Lipa|Nab1|Ddr2|Tgfbr2|Thbs1|Timp3|Papss2|Snx10|Ano6|Osr2|Cyp26b1|Xylt1|Zbtb16|Sh3pxd2b|Chsy1	-2.2	MyList
GO Biological Processes	19	GO:0009636	response to toxic substance	19_GO:0050896 response to stimulus	-3.9	3.2	4.7	20999	134	686	14	2	0.54	11668|11669|11898|11977|13849|14859|15251|16819|18104|18115|18671|26358|104158|269823	Aldh1a1|Aldh2|Ass1|Atp7a|Ephx1|Gsta3|Hif1a|Lcn2|Nqo1|Nnt|Abcb1a|Aldh1a7|Ces1d|Pon3	-2.2	MyList
GO Cellular Components	20	GO:0098791	Golgi apparatus subcompartment		-3.9	2.3	4.3	20999	317	686	24	3.5	0.7	11487|11765|11827|11977|12704|14594|15510|15531|17105|17380|17912|18550|18552|20440|20442|23821|56175|66500|67916|68151|75423|108148|233781|269941	Adam10|Ap1g1|Aqp2|Atp7a|Cit|Ggta1|Hspd1|Ndst1|Lyz2|Mme|Myo1b|Furin|Pcsk5|St6gal1|St3gal1|Bace1|Bace2|Slc30a7|Plpp3|Wls|Arl5a|Galnt2|Xylt1|Chsy1	-2.2	MyList
GO Biological Processes	19	GO:0042476	odontogenesis	19_GO:0032502 developmental process	-3.9	3.4	4.7	20999	118	686	13	1.9	0.52	12166|12977|14182|14451|16403|16777|18595|23967|68151|70152|71982|107587|319757	Bmpr1a|Csf1|Fgfr1|Gas1|Itga6|Lamb1|Pdgfra|Osr1|Wls|Mettl7a1|Snx10|Osr2|Smo	-2.2	MyList
GO Biological Processes	19	GO:0030856	regulation of epithelial cell differentiation	19_GO:0032502 developmental process	-3.9	2.9	4.6	20999	168	686	16	2.3	0.58	11482|12389|12484|12562|13610|18128|19116|19206|19878|20851|22695|23967|24136|93691|207920|319757	Acvrl1|Cav1|Cd24a|Cdh5|S1pr3|Notch1|Prlr|Ptch1|Rock2|Stat5b|Zfp36|Osr1|Zeb2|Klf7|Esrp1|Smo	-2.2	MyList
GO Biological Processes	19	GO:0002831	regulation of response to biotic stimulus	19_GO:0050896 response to stimulus	-3.9	2	4.2	20999	504	686	33	4.8	0.82	11765|12258|12389|12484|12491|12628|13205|13982|14190|14825|15064|15510|15944|15950|16002|16179|16803|16859|17096|18784|20128|20312|20851|22177|22418|56213|66222|70097|100340|105450|229900|384309|547253	Ap1g1|Serping1|Cav1|Cd24a|Cd36|Cfh|Ddx3x|Esr1|Fgl2|Cxcl1|Mr1|Hspd1|Irgm1|Ifi203|Igf2|Irak1|Lbp|Lgals9|Lyn|Pla2g5|Trim30a|Cx3cl1|Stat5b|Tyrobp|Wnt5a|Htra1|Serpinb1a|Sash1|Smpdl3b|Mmrn2|Gbp7|Trim56|Parp14	-2.2	MyList
GO Biological Processes	19	GO:0002040	sprouting angiogenesis	19_GO:0032502 developmental process	-3.9	4.6	5.1	20999	60	686	9	1.3	0.43	13846|14756|16412|16542|18128|19876|21825|94352|105450	Ephb4|Gpld1|Itgb1|Kdr|Notch1|Robo1|Thbs1|Loxl2|Mmrn2	-2.2	MyList
GO Biological Processes	19	GO:0032680	regulation of tumor necrosis factor production	19_GO:0032501 multicellular organismal process	-3.9	2.8	4.5	20999	186	686	17	2.5	0.59	12484|12491|13110|14367|15510|16423|16803|16859|18708|20128|20312|21825|22177|22418|22695|74048|83397	Cd24a|Cd36|Cyp2j6|Fzd5|Hspd1|Cd47|Lbp|Lgals9|Pik3r1|Trim30a|Cx3cl1|Thbs1|Tyrobp|Wnt5a|Zfp36|Vsir|Akap12	-2.2	MyList
GO Cellular Components	20	GO:0030055	cell-substrate junction		-3.9	2.8	4.5	20999	186	686	17	2.5	0.59	12389|13138|13405|16403|16410|16412|17698|17886|18810|18826|50768|72333|194655|218952|227753|268709|319565	Cav1|Dag1|Dmd|Itga6|Itgav|Itgb1|Msn|Myh9|Plec|Lcp1|Dlc1|Palld|Klf11|Fermt2|Gsn|Fam107a|Syne2	-2.2	MyList
GO Biological Processes	19	GO:0001819	positive regulation of cytokine production	19_GO:0048518 positive regulation of biological process	-3.9	2	4.2	20999	526	686	34	5	0.83	12010|12166|12490|12491|13110|13205|13653|13666|14062|14367|15251|15510|15900|15950|16177|16179|16194|16590|16792|16803|16859|18550|18708|19878|20312|20851|21825|22177|22418|50723|50905|77446|83397|384309	B2m|Bmpr1a|Cd34|Cd36|Cyp2j6|Ddx3x|Egr1|Eif2ak3|F2r|Fzd5|Hif1a|Hspd1|Irf8|Ifi203|Il1r1|Irak1|Il6ra|Kit|Laptm5|Lbp|Lgals9|Furin|Pik3r1|Rock2|Cx3cl1|Stat5b|Thbs1|Tyrobp|Wnt5a|Icosl|Il17rb|Heg1|Akap12|Trim56	-2.2	MyList
GO Molecular Functions	21	GO:0004897	ciliary neurotrophic factor receptor activity		-3.9	23	8.1	20999	4	686	3	0.44	0.25	16194|16195|16880	Il6ra|Il6st|Lifr	-2.2	MyList
GO Biological Processes	19	GO:0030500	regulation of bone mineralization	19_GO:0032502 developmental process	-3.9	3.8	4.9	20999	88	686	11	1.6	0.48	12166|12168|13609|15251|18214|23967|67972|105722|106522|107587|353170	Bmpr1a|Bmpr2|S1pr1|Hif1a|Ddr2|Osr1|Atp2b1|Ano6|Pkdcc|Osr2|Txlng	-2.2	MyList
GO Biological Processes	19	GO:0044089	positive regulation of cellular component biogenesis	19_GO:0048518 positive regulation of biological process	-3.9	2	4.2	20999	548	686	35	5.1	0.84	11303|11920|11977|12389|12484|12491|12562|13138|13205|13860|14219|16423|16542|16590|17257|17698|17886|18430|18552|18606|18708|18826|19878|20312|20969|27410|54324|59125|108083|170643|218952|226151|234594|237107|268396	Abca1|Atm|Atp7a|Cav1|Cd24a|Cd36|Cdh5|Dag1|Ddx3x|Eps8|Ccn2|Cd47|Kdr|Kit|Mecp2|Msn|Myh9|Oxtr|Pcsk5|Enpp2|Pik3r1|Lcp1|Rock2|Cx3cl1|Sdc1|Abca3|Arhgef5|Nek7|Pip4k2b|Kirrel|Fermt2|Slf2|Cnot1|Gnl3l|Sh3pxd2b	-2.2	MyList
GO Biological Processes	19	GO:0003206	cardiac chamber morphogenesis	19_GO:0032502 developmental process	-3.9	3	4.6	20999	152	686	15	2.2	0.56	11504|12166|12168|13617|15251|17069|18128|19876|20348|20677|21813|21814|22418|77446|319757	Adamts1|Bmpr1a|Bmpr2|Ednra|Hif1a|Ly6e|Notch1|Robo1|Sema3c|Sox4|Tgfbr2|Tgfbr3|Wnt5a|Heg1|Smo	-2.2	MyList
GO Biological Processes	19	GO:0005975	carbohydrate metabolic process	19_GO:0008152 metabolic process	-3.8	2.1	4.2	20999	421	686	29	4.2	0.77	11364|11668|11676|11881|12894|14118|14594|15212|15531|15926|15931|15937|16002|16195|16889|17155|18145|18597|18708|26358|27273|54338|74551|94284|100198|236285|244757|269951|333433	Acadm|Aldh1a1|Aldoc|Arsb|Cpt1a|Fbn1|Ggta1|Hexb|Ndst1|Idh1|Ids|Ier3|Igf2|Il6st|Lipa|Man1a|Npc1|Pdha1|Pik3r1|Aldh1a7|Pdk4|Slc23a2|Pck2|Ugt1a6a|H6pd|Lancl3|Glb1l2|Idh2|Gpd1l	-2.2	MyList
GO Biological Processes	19	GO:0006897	endocytosis	19_GO:0051179 localization	-3.8	2	4.2	20999	485	686	32	4.7	0.81	11303|12389|12484|12491|12728|13132|14130|15900|16410|16412|16835|16889|17533|17886|17999|18145|18784|20969|21813|21817|21825|22177|71982|80837|100017|109934|194590|214585|223593|227753|235567|330662	Abca1|Cav1|Cd24a|Cd36|Clcn5|Dab2|Fcgr2b|Irf8|Itgav|Itgb1|Ldlr|Lipa|Mrc1|Myh9|Nedd4|Npc1|Pla2g5|Sdc1|Tgfbr2|Tgm2|Thbs1|Tyrobp|Snx10|Rhoj|Ldlrap1|Abr|Reps2|Spg11|Washc5|Gsn|Dnajc13|Dock1	-2.2	MyList
GO Biological Processes	19	GO:0006956	complement activation	19_GO:0002376 immune system process	-3.8	5.1	5.2	20999	48	686	8	1.2	0.41	12258|12262|12263|12628|12946|50908|50909|232371	Serping1|C1qc|C2|Cfh|Cr1l|C1s1|C1ra|C1rl	-2.1	MyList
GO Molecular Functions	21	GO:0061134	peptidase regulator activity		-3.8	2.5	4.4	20999	262	686	21	3.1	0.66	12258|12389|13032|13036|13040|16425|16625|18542|18550|19186|20715|20716|21825|21858|21859|26885|50766|66222|74048|109222|209378	Serping1|Cav1|Ctsc|Ctsh|Ctss|Itih2|Serpina3c|Pcolce|Furin|Psme1|Serpina3g|Serpina3n|Thbs1|Timp2|Timp3|Casp8ap2|Crim1|Serpinb1a|Vsir|Rarres1|Itih5	-2.1	MyList
GO Biological Processes	19	GO:1905475	regulation of protein localization to membrane	19_GO:0051179 localization	-3.8	2.7	4.4	20999	206	686	18	2.6	0.61	11487|11835|12323|13132|13138|13649|16412|18708|53328|58801|77574|100017|106522|227753|230500|234214|279561|381290	Adam10|Ar|Camk2b|Dab2|Dag1|Egfr|Itgb1|Pik3r1|Pgrmc1|Pmaip1|Tcaf1|Ldlrap1|Pkdcc|Gsn|Efcab7|Sorbs2|Wnk3|Atp2b4	-2.1	MyList
GO Biological Processes	19	GO:0097190	apoptotic signaling pathway	19_GO:0050896 response to stimulus	-3.8	2.2	4.3	20999	341	686	25	3.6	0.72	11669|11920|11977|12323|12389|12484|13132|13205|13666|15937|15950|16410|16476|16819|17311|18708|19878|20312|20482|21938|22177|26885|58801|66940|78943	Aldh2|Atm|Atp7a|Camk2b|Cav1|Cd24a|Dab2|Ddx3x|Eif2ak3|Ier3|Ifi203|Itgav|Jun|Lcn2|Kitl|Pik3r1|Rock2|Cx3cl1|Skil|Tnfrsf1b|Tyrobp|Casp8ap2|Pmaip1|Shisa5|Ern1	-2.1	MyList
GO Biological Processes	19	GO:0042474	middle ear morphogenesis	19_GO:0032502 developmental process	-3.8	7.1	5.7	20999	26	686	6	0.87	0.36	13617|14182|14451|23967|107587|110796	Ednra|Fgfr1|Gas1|Osr1|Osr2|Tshz1	-2.1	MyList
GO Biological Processes	19	GO:0032367	intracellular cholesterol transport	19_GO:0051179 localization	-3.8	7.1	5.7	20999	26	686	6	0.87	0.36	11303|16835|18145|20845|100017|170459	Abca1|Ldlr|Npc1|Star|Ldlrap1|Stard4	-2.1	MyList
GO Biological Processes	19	GO:0071363	cellular response to growth factor stimulus	19_GO:0050896 response to stimulus	-3.8	2	4.2	20999	466	686	31	4.5	0.79	11482|11977|12166|12168|12389|12562|12827|13132|13649|13653|14182|14219|14281|14815|15531|16001|16476|16542|18128|18595|20482|20851|21813|21814|22418|22695|74048|78943|83453|108075|218952	Acvrl1|Atp7a|Bmpr1a|Bmpr2|Cav1|Cdh5|Col4a2|Dab2|Egfr|Egr1|Fgfr1|Ccn2|Fos|Nr3c1|Ndst1|Igf1r|Jun|Kdr|Notch1|Pdgfra|Skil|Stat5b|Tgfbr2|Tgfbr3|Wnt5a|Zfp36|Vsir|Ern1|Chrdl1|Ltbp4|Fermt2	-2.1	MyList
GO Biological Processes	19	GO:0071560	cellular response to transforming growth factor beta stimulus	19_GO:0050896 response to stimulus	-3.8	3.1	4.6	20999	137	686	14	2	0.54	11482|12389|12562|12827|13132|14281|14815|16001|16476|20482|21813|21814|108075|218952	Acvrl1|Cav1|Cdh5|Col4a2|Dab2|Fos|Nr3c1|Igf1r|Jun|Skil|Tgfbr2|Tgfbr3|Ltbp4|Fermt2	-2.1	MyList
GO Biological Processes	19	GO:0030029	actin filament-based process	19_GO:0009987 cellular process	-3.8	1.9	4.1	20999	575	686	36	5.2	0.85	11827|12373|13609|13860|14726|16412|16590|17886|17912|18595|18810|18826|18858|19878|20928|22177|24136|50768|54004|54324|56332|71994|72333|80837|109624|109934|110380|207212|213019|223593|225115|227753|268709|319565|326618|333433	Aqp2|Casq2|S1pr1|Eps8|Pdpn|Itgb1|Kit|Myh9|Myo1b|Pdgfra|Plec|Lcp1|Pmp22|Rock2|Abcc9|Tyrobp|Zeb2|Dlc1|Diaph2|Arhgef5|Amotl2|Cnn3|Palld|Rhoj|Cald1|Abr|Shroom2|Arhgef17|Pdlim2|Washc5|Svil|Gsn|Fam107a|Syne2|Tpm4|Gpd1l	-2.1	MyList
GO Biological Processes	19	GO:0018193	peptidyl-amino acid modification	19_GO:0008152 metabolic process	-3.8	1.8	4	20999	687	686	41	6	0.91	11920|11977|12111|12323|12389|12484|13179|13649|13666|14182|16001|16542|16590|17096|17257|17311|18214|18595|19038|19116|19878|20393|21813|21817|26432|59125|65973|67988|73251|78943|94352|106522|108148|208043|208884|216616|232341|244349|269019|279561|319757	Atm|Atp7a|Bgn|Camk2b|Cav1|Cd24a|Dcn|Egfr|Eif2ak3|Fgfr1|Igf1r|Kdr|Kit|Lyn|Mecp2|Kitl|Ddr2|Pdgfra|Ppic|Prlr|Rock2|Sgk1|Tgfbr2|Tgm2|Plod2|Nek7|Asph|Tmx3|Setd7|Ern1|Loxl2|Pkdcc|Galnt2|Setd1b|Zdhhc9|Efemp1|Wnk1|Kat6a|Stk32a|Wnk3|Smo	-2.1	MyList
GO Biological Processes	19	GO:1903555	regulation of tumor necrosis factor superfamily cytokine production	19_GO:0032501 multicellular organismal process	-3.8	2.8	4.4	20999	189	686	17	2.5	0.59	12484|12491|13110|14367|15510|16423|16803|16859|18708|20128|20312|21825|22177|22418|22695|74048|83397	Cd24a|Cd36|Cyp2j6|Fzd5|Hspd1|Cd47|Lbp|Lgals9|Pik3r1|Trim30a|Cx3cl1|Thbs1|Tyrobp|Wnt5a|Zfp36|Vsir|Akap12	-2.1	MyList
GO Molecular Functions	21	GO:0004029	aldehyde dehydrogenase (NAD+) activity		-3.8	9	6.1	20999	17	686	5	0.73	0.32	11668|11669|26358|56847|107747	Aldh1a1|Aldh2|Aldh1a7|Aldh1a3|Aldh1l1	-2.1	MyList
GO Biological Processes	19	GO:0038065	collagen-activated signaling pathway	19_GO:0050896 response to stimulus	-3.8	9	6.1	20999	17	686	5	0.73	0.32	12826|12827|12828|18214|109246	Col4a1|Col4a2|Col4a3|Ddr2|Tspan9	-2.1	MyList
GO Cellular Components	20	GO:0031527	filopodium membrane		-3.8	9	6.1	20999	17	686	5	0.73	0.32	13405|14726|16410|17698|319565	Dmd|Pdpn|Itgav|Msn|Syne2	-2.1	MyList
GO Molecular Functions	21	GO:0005496	steroid binding		-3.8	3.3	4.6	20999	121	686	13	1.9	0.52	11835|13070|13982|14815|15492|18145|19206|20845|20860|53328|170459|170460|394432	Ar|Cyp11a1|Esr1|Nr3c1|Hsd3b1|Npc1|Ptch1|Star|Sult1e1|Pgrmc1|Stard4|Stard5|Ugt1a7c	-2.1	MyList
GO Biological Processes	19	GO:0043618	regulation of transcription from RNA polymerase II promoter in response to stress	19_GO:0008152 metabolic process	-3.8	5.8	5.4	20999	37	686	7	1	0.38	12491|13653|13666|15251|16476|26427|104158	Cd36|Egr1|Eif2ak3|Hif1a|Jun|Creb3l1|Ces1d	-2.1	MyList
GO Biological Processes	19	GO:0022602	ovulation cycle process	19_GO:0048511 rhythmic process	-3.8	5	5.1	20999	49	686	8	1.2	0.41	11504|13982|14366|16867|17886|18595|20851|268903	Adamts1|Esr1|Fzd4|Lhcgr|Myh9|Pdgfra|Stat5b|Nrip1	-2.1	MyList
GO Biological Processes	19	GO:0045807	positive regulation of endocytosis	19_GO:0051179 localization	-3.8	2.6	4.4	20999	208	686	18	2.6	0.61	12010|12263|12389|12491|13132|14130|16412|16423|16803|17886|18784|19128|20597|22418|30878|100017|105722|109934	B2m|C2|Cav1|Cd36|Dab2|Fcgr2b|Itgb1|Cd47|Lbp|Myh9|Pla2g5|Pros1|Smpd1|Wnt5a|Apln|Ldlrap1|Ano6|Abr	-2.1	MyList
GO Biological Processes	19	GO:0010638	positive regulation of organelle organization	19_GO:0048518 positive regulation of biological process	-3.8	2	4.1	20999	533	686	34	5	0.83	11920|12323|12389|13179|13447|14219|15251|15944|16001|16002|16423|16542|17257|17698|18008|18784|18826|19878|20312|20969|22418|22589|54324|58801|59125|70361|74493|108083|170643|218952|226151|227753|234594|268396	Atm|Camk2b|Cav1|Dcn|Doc2b|Ccn2|Hif1a|Irgm1|Igf1r|Igf2|Cd47|Kdr|Mecp2|Msn|Nes|Pla2g5|Lcp1|Rock2|Cx3cl1|Sdc1|Wnt5a|Atrx|Arhgef5|Pmaip1|Nek7|Lman1|Tnks2|Pip4k2b|Kirrel|Fermt2|Slf2|Gsn|Cnot1|Sh3pxd2b	-2.1	MyList
GO Biological Processes	19	GO:0009117	nucleotide metabolic process	19_GO:0008152 metabolic process	-3.8	2.1	4.1	20999	447	686	30	4.4	0.78	11513|11515|11977|12628|13178|15360|15926|16889|17850|18104|18115|18597|20860|23971|23972|60596|66885|67464|75735|83965|99586|100198|104112|104158|107747|211347|242202|266690|269951|333433	Adcy7|Adcy9|Atp7a|Cfh|Dck|Hmgcs2|Idh1|Lipa|Mmut|Nqo1|Nnt|Pdha1|Sult1e1|Papss1|Papss2|Gucy1a1|Acadsb|Entpd4|Pank1|Enpp5|Dpyd|H6pd|Acly|Ces1d|Aldh1l1|Pank3|Pde5a|Cyb5r4|Idh2|Gpd1l	-2.1	MyList
GO Molecular Functions	21	GO:0016627	oxidoreductase activity, acting on the CH-CH group of donors		-3.8	4.4	5	20999	62	686	9	1.3	0.43	11363|11364|13360|66885|70861|74754|99586|105387|225791	Acadl|Acadm|Dhcr7|Acadsb|Akr1cl|Dhcr24|Dpyd|Akr1c14|Ptgr3	-2.1	MyList
GO Biological Processes	19	GO:1904705	regulation of vascular associated smooth muscle cell proliferation	19_GO:0050789 regulation of biological process	-3.8	4	4.9	20999	76	686	10	1.5	0.46	11504|12166|12389|16476|18214|21859|29811|30878|78943|100017	Adamts1|Bmpr1a|Cav1|Jun|Ddr2|Timp3|Ndrg2|Apln|Ern1|Ldlrap1	-2.1	MyList
GO Biological Processes	19	GO:0001938	positive regulation of endothelial cell proliferation	19_GO:0048518 positive regulation of biological process	-3.7	3.5	4.7	20999	106	686	12	1.7	0.5	11482|12168|12389|14182|16002|16476|16542|20315|22418|30878|76905|240185	Acvrl1|Bmpr2|Cav1|Fgfr1|Igf2|Jun|Kdr|Cxcl12|Wnt5a|Apln|Lrg1|Jcad	-2.1	MyList
GO Biological Processes	19	GO:0070167	regulation of biomineral tissue development	19_GO:0032502 developmental process	-3.7	3.4	4.6	20999	107	686	12	1.7	0.5	12166|12168|13609|15251|18128|18214|23967|67972|105722|106522|107587|353170	Bmpr1a|Bmpr2|S1pr1|Hif1a|Notch1|Ddr2|Osr1|Atp2b1|Ano6|Pkdcc|Osr2|Txlng	-2	MyList
GO Biological Processes	19	GO:0032970	regulation of actin filament-based process	19_GO:0050789 regulation of biological process	-3.7	2.1	4.1	20999	408	686	28	4.1	0.76	11857|12333|12373|12389|12704|13609|13860|14219|14726|16423|17886|18708|19878|20312|24136|50768|54324|70420|110380|170643|218952|223593|225115|227753|235041|268396|268709|320712	Arhgdib|Capn1|Casq2|Cav1|Cit|S1pr1|Eps8|Ccn2|Pdpn|Cd47|Myh9|Pik3r1|Rock2|Cx3cl1|Zeb2|Dlc1|Arhgef5|Arpin|Shroom2|Kirrel|Fermt2|Washc5|Svil|Gsn|Kank2|Sh3pxd2b|Fam107a|Abi3bp	-2	MyList
GO Biological Processes	19	GO:0006468	protein phosphorylation	19_GO:0008152 metabolic process	-3.7	1.8	4	20999	740	686	43	6.3	0.93	11482|11487|11920|12166|12168|12323|12361|12389|12399|12484|12704|13617|13649|13666|13846|14182|16001|16179|16542|16590|17096|17311|18214|18595|18708|19116|19878|20393|20442|21813|21814|22418|27273|57810|59125|75292|78943|103806|106522|216616|232341|269019|279561	Acvrl1|Adam10|Atm|Bmpr1a|Bmpr2|Camk2b|Cask|Cav1|Runx3|Cd24a|Cit|Ednra|Egfr|Eif2ak3|Ephb4|Fgfr1|Igf1r|Irak1|Kdr|Kit|Lyn|Kitl|Ddr2|Pdgfra|Pik3r1|Prlr|Rock2|Sgk1|St3gal1|Tgfbr2|Tgfbr3|Wnt5a|Pdk4|Cdon|Nek7|Prkd3|Ern1|Maml1|Pkdcc|Efemp1|Wnk1|Stk32a|Wnk3	-2	MyList
GO Biological Processes	19	GO:0031334	positive regulation of protein-containing complex assembly	19_GO:0048518 positive regulation of biological process	-3.7	2.6	4.3	20999	211	686	18	2.6	0.61	11303|11920|12389|12484|12491|12562|13205|17257|17698|18552|18826|27410|54324|59125|170643|218952|226151|237107	Abca1|Atm|Cav1|Cd24a|Cd36|Cdh5|Ddx3x|Mecp2|Msn|Pcsk5|Lcp1|Abca3|Arhgef5|Nek7|Kirrel|Fermt2|Slf2|Gnl3l	-2	MyList
GO Biological Processes	19	GO:0072521	purine-containing compound metabolic process	19_GO:0008152 metabolic process	-3.7	2.1	4.1	20999	431	686	29	4.2	0.77	11513|11515|11977|12628|13178|15360|15926|16889|17850|18104|18115|18597|20860|23971|23972|60596|66885|67464|75735|99586|100198|104112|104158|107747|211347|242202|266690|269951|333433	Adcy7|Adcy9|Atp7a|Cfh|Dck|Hmgcs2|Idh1|Lipa|Mmut|Nqo1|Nnt|Pdha1|Sult1e1|Papss1|Papss2|Gucy1a1|Acadsb|Entpd4|Pank1|Dpyd|H6pd|Acly|Ces1d|Aldh1l1|Pank3|Pde5a|Cyb5r4|Idh2|Gpd1l	-2	MyList
GO Biological Processes	19	GO:2001056	positive regulation of cysteine-type endopeptidase activity	19_GO:0048518 positive regulation of biological process	-3.7	2.9	4.4	20999	158	686	15	2.2	0.56	12828|13033|13205|13666|14062|14219|15510|15950|16792|19876|26885|50768|58801|65973|227753	Col4a3|Ctsd|Ddx3x|Eif2ak3|F2r|Ccn2|Hspd1|Ifi203|Laptm5|Robo1|Casp8ap2|Dlc1|Pmaip1|Asph|Gsn	-2	MyList
GO Biological Processes	19	GO:0007266	Rho protein signal transduction	19_GO:0050896 response to stimulus	-3.7	4.3	4.9	20999	64	686	9	1.3	0.43	11855|11857|13617|13860|14726|18208|19878|80837|330914	Arhgap5|Arhgdib|Ednra|Eps8|Pdpn|Ntn1|Rock2|Rhoj|Arhgap32	-2	MyList
GO Biological Processes	19	GO:0019915	lipid storage	19_GO:0051179 localization	-3.6	4.8	5	20999	51	686	8	1.2	0.41	12389|12491|15212|16889|18145|20851|170459|268903	Cav1|Cd36|Hexb|Lipa|Npc1|Stat5b|Stard4|Nrip1	-2	MyList
GO Biological Processes	19	GO:0001974	blood vessel remodeling	19_GO:0032501 multicellular organismal process	-3.6	4.8	5	20999	51	686	8	1.2	0.41	11482|11977|12168|13617|18021|20348|21814|21817	Acvrl1|Atp7a|Bmpr2|Ednra|Nfatc3|Sema3c|Tgfbr3|Tgm2	-2	MyList
GO Biological Processes	19	GO:0051223	regulation of protein transport	19_GO:0051179 localization	-3.6	1.9	4	20999	586	686	36	5.2	0.85	11747|12361|12491|12894|13447|13649|14062|14118|14682|14756|15251|16543|17886|18007|18708|18767|18826|20336|20362|20677|20913|54324|58801|65973|68151|68267|74551|77574|93691|98170|106522|230500|269951|319757|384783|667118	Anxa5|Cask|Cd36|Cpt1a|Doc2b|Egfr|F2r|Fbn1|Gnaq|Gpld1|Hif1a|Mdfic|Myh9|Neo1|Pik3r1|Pkia|Lcp1|Exoc4|Septin8|Sox4|Stxbp4|Arhgef5|Pmaip1|Asph|Wls|Slc25a22|Pck2|Tcaf1|Klf7|Tmem132a|Pkdcc|Efcab7|Idh2|Smo|Irs2|Zbed6	-2	MyList
GO Molecular Functions	21	GO:0004175	endopeptidase activity		-3.6	2	4	20999	455	686	30	4.4	0.78	11487|11504|12263|12333|13030|13032|13033|13036|13040|13646|16616|16617|16619|17380|17847|18550|18552|23792|23794|23821|50908|50909|56175|56213|78558|216725|230857|232371|235130|244954	Adam10|Adamts1|C2|Capn1|Ctsb|Ctsc|Ctsd|Ctsh|Ctss|Klk1b22|Klk1b21|Klk1b24|Klk1b27|Mme|Usp34|Furin|Pcsk5|Adam23|Adamts5|Bace1|C1s1|C1ra|Bace2|Htra1|Htra3|Adamts2|Ece1|C1rl|Adamts15|Prss35	-2	MyList
GO Biological Processes	19	GO:0055123	digestive system development	19_GO:0032502 developmental process	-3.6	3	4.4	20999	142	686	14	2	0.54	13649|14367|15251|16001|16002|16195|16590|18128|18552|18595|22418|68151|106522|319757	Egfr|Fzd5|Hif1a|Igf1r|Igf2|Il6st|Kit|Notch1|Pcsk5|Pdgfra|Wnt5a|Wls|Pkdcc|Smo	-2	MyList
GO Biological Processes	19	GO:0001959	regulation of cytokine-mediated signaling pathway	19_GO:0050896 response to stimulus	-3.6	3	4.4	20999	142	686	14	2	0.54	12389|12484|12977|15251|15944|16177|16179|16195|16792|19268|19876|22418|384309|547253	Cav1|Cd24a|Csf1|Hif1a|Irgm1|Il1r1|Irak1|Il6st|Laptm5|Ptprf|Robo1|Wnt5a|Trim56|Parp14	-2	MyList
GO Biological Processes	19	GO:0046660	female sex differentiation	19_GO:0022414 reproductive process	-3.6	3	4.4	20999	142	686	14	2	0.54	11504|11819|11920|13982|14366|16542|16590|16867|17311|17886|18595|20851|22418|268903	Adamts1|Nr2f2|Atm|Esr1|Fzd4|Kdr|Kit|Lhcgr|Kitl|Myh9|Pdgfra|Stat5b|Wnt5a|Nrip1	-2	MyList
GO Biological Processes	19	GO:0032870	cellular response to hormone stimulus	19_GO:0050896 response to stimulus	-3.6	2	4	20999	434	686	29	4.2	0.77	11747|11835|12389|13070|13617|13982|14756|14815|16001|16002|16590|16867|17999|18128|18145|18430|18708|20393|20663|20851|20913|22695|27273|74551|94284|268709|320706|384783|394435	Anxa5|Ar|Cav1|Cyp11a1|Ednra|Esr1|Gpld1|Nr3c1|Igf1r|Igf2|Kit|Lhcgr|Nedd4|Notch1|Npc1|Oxtr|Pik3r1|Sgk1|Sos2|Stat5b|Stxbp4|Zfp36|Pdk4|Pck2|Ugt1a6a|Fam107a|Soga1|Irs2|Ugt1a6b	-2	MyList
GO Biological Processes	19	GO:0044706	multi-multicellular organism process	19_GO:0032501 multicellular organismal process	-3.6	2.7	4.3	20999	195	686	17	2.5	0.59	11819|11835|12168|12946|13030|13982|15212|16477|16777|16859|18430|18552|20851|20860|21824|69852|268396	Nr2f2|Ar|Bmpr2|Cr1l|Ctsb|Esr1|Hexb|Junb|Lamb1|Lgals9|Oxtr|Pcsk5|Stat5b|Sult1e1|Thbd|Tcf23|Sh3pxd2b	-2	MyList
GO Biological Processes	19	GO:0050728	negative regulation of inflammatory response	19_GO:0048519 negative regulation of biological process	-3.6	2.8	4.3	20999	177	686	16	2.3	0.58	12484|12562|12702|14130|15937|15944|16835|16859|18784|20312|21938|22695|23871|54616|100340|109934	Cd24a|Cdh5|Socs3|Fcgr2b|Ier3|Irgm1|Ldlr|Lgals9|Pla2g5|Cx3cl1|Tnfrsf1b|Zfp36|Ets1|Extl3|Smpdl3b|Abr	-2	MyList
GO Biological Processes	19	GO:0061005	cell differentiation involved in kidney development	19_GO:0032502 developmental process	-3.6	5.5	5.2	20999	39	686	7	1	0.38	12484|13617|18128|19206|23967|66277|319757	Cd24a|Ednra|Notch1|Ptch1|Osr1|Klf15|Smo	-2	MyList
GO Biological Processes	19	GO:0045940	positive regulation of steroid metabolic process	19_GO:0048518 positive regulation of biological process	-3.6	5.5	5.2	20999	39	686	7	1	0.38	13074|13132|16001|16002|20845|104158|170459	Cyp17a1|Dab2|Igf1r|Igf2|Star|Ces1d|Stard4	-2	MyList
GO Biological Processes	19	GO:0050654	chondroitin sulfate proteoglycan metabolic process	19_GO:0008152 metabolic process	-3.6	5.5	5.2	20999	39	686	7	1	0.38	11881|12111|13179|15212|233781|235534|269941	Arsb|Bgn|Dcn|Hexb|Xylt1|Pxylp1|Chsy1	-2	MyList
GO Cellular Components	20	GO:0031252	cell leading edge		-3.6	2.1	4.1	20999	413	686	28	4.1	0.76	11977|12704|13138|13205|13405|13649|13860|14726|16410|16412|17311|17886|18826|19876|20336|27205|50768|67784|67972|68151|70420|72333|76088|227753|240185|268709|319565|320712	Atp7a|Cit|Dag1|Ddx3x|Dmd|Egfr|Eps8|Pdpn|Itgav|Itgb1|Kitl|Myh9|Lcp1|Robo1|Exoc4|Podxl|Dlc1|Plxnd1|Atp2b1|Wls|Arpin|Palld|Dock8|Gsn|Jcad|Fam107a|Syne2|Abi3bp	-2	MyList
GO Biological Processes	19	GO:0001945	lymph vessel development	19_GO:0032502 developmental process	-3.6	6.6	5.4	20999	28	686	6	0.87	0.36	11482|11819|12168|14726|16542|77446	Acvrl1|Nr2f2|Bmpr2|Pdpn|Kdr|Heg1	-2	MyList
GO Biological Processes	19	GO:0060039	pericardium development	19_GO:0032502 developmental process	-3.6	6.6	5.4	20999	28	686	6	0.87	0.36	14726|18128|21814|22329|22418|77446	Pdpn|Notch1|Tgfbr3|Vcam1|Wnt5a|Heg1	-2	MyList
GO Biological Processes	19	GO:0072089	stem cell proliferation	19_GO:0009987 cellular process	-3.6	3.6	4.6	20999	94	686	11	1.6	0.48	12490|13132|14182|16542|18008|18028|18514|18671|19206|22418|107587	Cd34|Dab2|Fgfr1|Kdr|Nes|Nfib|Pbx1|Abcb1a|Ptch1|Wnt5a|Osr2	-2	MyList
GO Biological Processes	19	GO:0045778	positive regulation of ossification	19_GO:0048518 positive regulation of biological process	-3.6	4.2	4.8	20999	65	686	9	1.3	0.43	12166|12168|22418|23967|67972|105722|106522|107587|235320	Bmpr1a|Bmpr2|Wnt5a|Osr1|Atp2b1|Ano6|Pkdcc|Osr2|Zbtb16	-2	MyList
GO Biological Processes	19	GO:0006753	nucleoside phosphate metabolic process	19_GO:0008152 metabolic process	-3.6	2	4	20999	458	686	30	4.4	0.78	11513|11515|11977|12628|13178|15360|15926|16889|17850|18104|18115|18597|20860|23971|23972|60596|66885|67464|75735|83965|99586|100198|104112|104158|107747|211347|242202|266690|269951|333433	Adcy7|Adcy9|Atp7a|Cfh|Dck|Hmgcs2|Idh1|Lipa|Mmut|Nqo1|Nnt|Pdha1|Sult1e1|Papss1|Papss2|Gucy1a1|Acadsb|Entpd4|Pank1|Enpp5|Dpyd|H6pd|Acly|Ces1d|Aldh1l1|Pank3|Pde5a|Cyb5r4|Idh2|Gpd1l	-1.9	MyList
GO Molecular Functions	21	GO:0016773	phosphotransferase activity, alcohol group as acceptor		-3.6	1.8	3.9	20999	680	686	40	5.8	0.89	11482|11920|12166|12168|12323|12361|12704|13178|13649|13666|13846|14182|16001|16179|16542|16590|17096|18214|18595|18708|19878|20393|21813|21814|23971|23972|27273|50798|59125|75292|75735|78943|106522|108083|211347|216134|216616|232341|269019|279561	Acvrl1|Atm|Bmpr1a|Bmpr2|Camk2b|Cask|Cit|Dck|Egfr|Eif2ak3|Ephb4|Fgfr1|Igf1r|Irak1|Kdr|Kit|Lyn|Ddr2|Pdgfra|Pik3r1|Rock2|Sgk1|Tgfbr2|Tgfbr3|Papss1|Papss2|Pdk4|Gne|Nek7|Prkd3|Pank1|Ern1|Pkdcc|Pip4k2b|Pank3|Pdxk|Efemp1|Wnk1|Stk32a|Wnk3	-1.9	MyList
GO Biological Processes	19	GO:0032946	positive regulation of mononuclear cell proliferation	19_GO:0048518 positive regulation of biological process	-3.6	2.9	4.3	20999	161	686	15	2.2	0.56	11987|12484|12977|13641|15944|16002|16195|17311|19116|20440|20851|21813|22329|50723|384783	Slc7a1|Cd24a|Csf1|Efnb1|Irgm1|Igf2|Il6st|Kitl|Prlr|St6gal1|Stat5b|Tgfbr2|Vcam1|Icosl|Irs2	-1.9	MyList
GO Biological Processes	19	GO:2000377	regulation of reactive oxygen species metabolic process	19_GO:0008152 metabolic process	-3.6	2.9	4.3	20999	161	686	15	2.2	0.56	11669|12491|13649|14825|15251|15510|15937|16819|18115|20128|21813|21825|22177|74096|269823	Aldh2|Cd36|Egfr|Cxcl1|Hif1a|Hspd1|Ier3|Lcn2|Nnt|Trim30a|Tgfbr2|Thbs1|Tyrobp|Hvcn1|Pon3	-1.9	MyList
GO Biological Processes	19	GO:0035113	embryonic appendage morphogenesis	19_GO:0032502 developmental process	-3.6	3	4.4	20999	144	686	14	2	0.54	12166|14182|14451|14682|18128|18514|19206|22418|23967|56758|107587|230857|232174|235320	Bmpr1a|Fgfr1|Gas1|Gnaq|Notch1|Pbx1|Ptch1|Wnt5a|Osr1|Mbnl1|Osr2|Ece1|Cyp26b1|Zbtb16	-1.9	MyList
GO Biological Processes	19	GO:0030326	embryonic limb morphogenesis	19_GO:0032502 developmental process	-3.6	3	4.4	20999	144	686	14	2	0.54	12166|14182|14451|14682|18128|18514|19206|22418|23967|56758|107587|230857|232174|235320	Bmpr1a|Fgfr1|Gas1|Gnaq|Notch1|Pbx1|Ptch1|Wnt5a|Osr1|Mbnl1|Osr2|Ece1|Cyp26b1|Zbtb16	-1.9	MyList
GO Molecular Functions	21	GO:0008047	enzyme activator activity		-3.6	1.9	3.9	20999	591	686	36	5.2	0.85	11855|11857|12168|12389|12444|12484|12491|13032|13036|13040|13205|13641|13649|14218|14682|15944|16002|16195|16476|16859|18542|18708|19186|21813|21858|22177|26885|50768|74048|76795|109934|232341|245638|268396|270163|330914	Arhgap5|Arhgdib|Bmpr2|Cav1|Ccnd2|Cd24a|Cd36|Ctsc|Ctsh|Ctss|Ddx3x|Efnb1|Egfr|Sh3pxd2a|Gnaq|Irgm1|Igf2|Il6st|Jun|Lgals9|Pcolce|Pik3r1|Psme1|Tgfbr2|Timp2|Tyrobp|Casp8ap2|Dlc1|Vsir|Tbc1d9b|Abr|Wnk1|Tbc1d8b|Sh3pxd2b|Myo9a|Arhgap32	-1.9	MyList
GO Biological Processes	19	GO:0032365	intracellular lipid transport	19_GO:0051179 localization	-3.6	5.4	5.1	20999	40	686	7	1	0.38	11303|14077|16835|18145|20845|100017|170459	Abca1|Fabp3|Ldlr|Npc1|Star|Ldlrap1|Stard4	-1.9	MyList
GO Biological Processes	19	GO:0001935	endothelial cell proliferation	19_GO:0009987 cellular process	-3.6	5.4	5.1	20999	40	686	7	1	0.38	12168|12389|12490|16889|24136|78943|94352	Bmpr2|Cav1|Cd34|Lipa|Zeb2|Ern1|Loxl2	-1.9	MyList
GO Biological Processes	19	GO:0070372	regulation of ERK1 and ERK2 cascade	19_GO:0050896 response to stimulus	-3.6	2.2	4.1	20999	334	686	24	3.5	0.7	12389|12491|13132|13405|13617|13649|13982|14062|14219|16476|16542|17096|17886|18128|18595|18784|20312|20315|21859|29811|67603|83397|218952|230857	Cav1|Cd36|Dab2|Dmd|Ednra|Egfr|Esr1|F2r|Ccn2|Jun|Kdr|Lyn|Myh9|Notch1|Pdgfra|Pla2g5|Cx3cl1|Cxcl12|Timp3|Ndrg2|Dusp6|Akap12|Fermt2|Ece1	-1.9	MyList
GO Biological Processes	19	GO:0043269	regulation of monoatomic ion transport	19_GO:0051179 localization	-3.5	1.8	3.9	20999	637	686	38	5.5	0.87	11827|11977|12010|12361|12373|12389|13040|13405|13617|14062|14682|14825|16412|16819|16867|17096|17999|18021|18671|20312|20315|20393|20928|21337|23967|56808|65973|66395|67972|74096|77574|93692|105722|214585|232341|279561|333433|381290	Aqp2|Atp7a|B2m|Cask|Casq2|Cav1|Ctss|Dmd|Ednra|F2r|Gnaq|Cxcl1|Itgb1|Lcn2|Lhcgr|Lyn|Nedd4|Nfatc3|Abcb1a|Cx3cl1|Cxcl12|Sgk1|Abcc9|Tacr2|Osr1|Cacna2d2|Asph|Ahnak|Atp2b1|Hvcn1|Tcaf1|Glrx|Ano6|Spg11|Wnk1|Wnk3|Gpd1l|Atp2b4	-1.9	MyList
GO Biological Processes	19	GO:0007565	female pregnancy	19_GO:0022414 reproductive process	-3.5	2.8	4.3	20999	162	686	15	2.2	0.56	11819|11835|12168|12946|13030|13982|16477|16777|16859|18430|18552|20851|20860|21824|69852	Nr2f2|Ar|Bmpr2|Cr1l|Ctsb|Esr1|Junb|Lamb1|Lgals9|Oxtr|Pcsk5|Stat5b|Sult1e1|Thbd|Tcf23	-1.9	MyList
GO Biological Processes	19	GO:0044703	multi-organism reproductive process	19_GO:0022414 reproductive process	-3.5	2.7	4.3	20999	180	686	16	2.3	0.58	11819|11835|12168|12946|13030|13982|16477|16777|16859|18430|18552|18858|20851|20860|21824|69852	Nr2f2|Ar|Bmpr2|Cr1l|Ctsb|Esr1|Junb|Lamb1|Lgals9|Oxtr|Pcsk5|Pmp22|Stat5b|Sult1e1|Thbd|Tcf23	-1.9	MyList
GO Biological Processes	19	GO:0070201	regulation of establishment of protein localization	19_GO:0051179 localization	-3.5	1.8	3.9	20999	615	686	37	5.4	0.86	11747|12361|12491|12894|13033|13447|13649|14062|14118|14682|14756|15251|16543|17886|18007|18708|18767|18826|20336|20362|20677|20913|54324|58801|65973|68151|68267|74551|77574|93691|98170|106522|230500|269951|319757|384783|667118	Anxa5|Cask|Cd36|Cpt1a|Ctsd|Doc2b|Egfr|F2r|Fbn1|Gnaq|Gpld1|Hif1a|Mdfic|Myh9|Neo1|Pik3r1|Pkia|Lcp1|Exoc4|Septin8|Sox4|Stxbp4|Arhgef5|Pmaip1|Asph|Wls|Slc25a22|Pck2|Tcaf1|Klf7|Tmem132a|Pkdcc|Efcab7|Idh2|Smo|Irs2|Zbed6	-1.9	MyList
GO Biological Processes	19	GO:0043280	positive regulation of cysteine-type endopeptidase activity involved in apoptotic process	19_GO:0048518 positive regulation of biological process	-3.5	3.1	4.4	20999	128	686	13	1.9	0.52	12828|13033|13205|13666|14062|14219|15510|16792|19876|26885|50768|58801|227753	Col4a3|Ctsd|Ddx3x|Eif2ak3|F2r|Ccn2|Hspd1|Laptm5|Robo1|Casp8ap2|Dlc1|Pmaip1|Gsn	-1.9	MyList
GO Molecular Functions	21	GO:0004030	aldehyde dehydrogenase [NAD(P)+] activity		-3.5	8.1	5.7	20999	19	686	5	0.73	0.32	11668|11669|26358|56847|107747	Aldh1a1|Aldh2|Aldh1a7|Aldh1a3|Aldh1l1	-1.9	MyList
GO Molecular Functions	21	GO:0016628	oxidoreductase activity, acting on the CH-CH group of donors, NAD or NADP as acceptor		-3.5	6.3	5.3	20999	29	686	6	0.87	0.36	13360|70861|74754|99586|105387|225791	Dhcr7|Akr1cl|Dhcr24|Dpyd|Akr1c14|Ptgr3	-1.9	MyList
GO Biological Processes	19	GO:0010893	positive regulation of steroid biosynthetic process	19_GO:0048518 positive regulation of biological process	-3.5	6.3	5.3	20999	29	686	6	0.87	0.36	13074|13132|16001|16002|20845|170459	Cyp17a1|Dab2|Igf1r|Igf2|Star|Stard4	-1.9	MyList
GO Biological Processes	19	GO:0090596	sensory organ morphogenesis	19_GO:0032502 developmental process	-3.5	2.2	4.1	20999	315	686	23	3.4	0.69	11668|12628|13617|14182|14367|14451|15251|16206|16542|18128|18208|20776|22418|23965|23967|56847|57810|107587|109934|110380|110796|232174|387609	Aldh1a1|Cfh|Ednra|Fgfr1|Fzd5|Gas1|Hif1a|Lrig1|Kdr|Notch1|Ntn1|Tmie|Wnt5a|Tenm3|Osr1|Aldh1a3|Cdon|Osr2|Abr|Shroom2|Tshz1|Cyp26b1|Zhx2	-1.9	MyList
GO Biological Processes	19	GO:0060412	ventricular septum morphogenesis	19_GO:0032502 developmental process	-3.5	4.6	4.8	20999	53	686	8	1.2	0.41	12166|12168|18128|19876|20677|21813|21814|22418	Bmpr1a|Bmpr2|Notch1|Robo1|Sox4|Tgfbr2|Tgfbr3|Wnt5a	-1.9	MyList
GO Biological Processes	19	GO:0005996	monosaccharide metabolic process	19_GO:0008152 metabolic process	-3.5	2.6	4.2	20999	199	686	17	2.5	0.59	11668|11676|11881|12894|14118|15212|15931|16002|16889|18597|18708|26358|27273|54338|74551|94284|100198	Aldh1a1|Aldoc|Arsb|Cpt1a|Fbn1|Hexb|Ids|Igf2|Lipa|Pdha1|Pik3r1|Aldh1a7|Pdk4|Slc23a2|Pck2|Ugt1a6a|H6pd	-1.9	MyList
GO Biological Processes	19	GO:1904018	positive regulation of vasculature development	19_GO:0032502 developmental process	-3.5	2.7	4.2	20999	181	686	16	2.3	0.58	11482|11852|12490|12562|13036|15251|16002|16412|16542|21813|21825|22418|23871|70097|76905|240185	Acvrl1|Rhob|Cd34|Cdh5|Ctsh|Hif1a|Igf2|Itgb1|Kdr|Tgfbr2|Thbs1|Wnt5a|Ets1|Sash1|Lrg1|Jcad	-1.9	MyList
GO Biological Processes	19	GO:0045766	positive regulation of angiogenesis	19_GO:0032502 developmental process	-3.5	2.7	4.2	20999	181	686	16	2.3	0.58	11482|11852|12490|12562|13036|15251|16002|16412|16542|21813|21825|22418|23871|70097|76905|240185	Acvrl1|Rhob|Cd34|Cdh5|Ctsh|Hif1a|Igf2|Itgb1|Kdr|Tgfbr2|Thbs1|Wnt5a|Ets1|Sash1|Lrg1|Jcad	-1.9	MyList
GO Molecular Functions	21	GO:0005388	P-type calcium transporter activity		-3.5	11	6.2	20999	11	686	4	0.58	0.29	11747|67972|320707|381290	Anxa5|Atp2b1|Atp2b3|Atp2b4	-1.9	MyList
GO Biological Processes	19	GO:0090270	regulation of fibroblast growth factor production	19_GO:0032501 multicellular organismal process	-3.5	11	6.2	20999	11	686	4	0.58	0.29	14182|19878|20851|77446	Fgfr1|Rock2|Stat5b|Heg1	-1.9	MyList
GO Biological Processes	19	GO:0033622	integrin activation	19_GO:0009987 cellular process	-3.5	11	6.2	20999	11	686	4	0.58	0.29	12484|20312|20315|218952	Cd24a|Cx3cl1|Cxcl12|Fermt2	-1.9	MyList
GO Biological Processes	19	GO:0043524	negative regulation of neuron apoptotic process	19_GO:0048519 negative regulation of biological process	-3.5	2.6	4.2	20999	200	686	17	2.5	0.59	11798|11977|12227|14062|15251|15510|16195|16476|16542|16819|17257|18008|20312|20845|67784|93706|319757	Xiap|Atp7a|Btg2|F2r|Hif1a|Hspd1|Il6st|Jun|Kdr|Lcn2|Mecp2|Nes|Cx3cl1|Star|Plxnd1|Pcdhgc3|Smo	-1.9	MyList
GO Biological Processes	19	GO:0006739	NADP metabolic process	19_GO:0008152 metabolic process	-3.5	5.2	5	20999	41	686	7	1	0.38	15926|18104|18115|100198|107747|266690|269951	Idh1|Nqo1|Nnt|H6pd|Aldh1l1|Cyb5r4|Idh2	-1.9	MyList
GO Biological Processes	19	GO:0006695	cholesterol biosynthetic process	19_GO:0008152 metabolic process	-3.5	5.2	5	20999	41	686	7	1	0.38	13360|15360|15490|16889|66234|74754|104158	Dhcr7|Hmgcs2|Hsd17b7|Lipa|Msmo1|Dhcr24|Ces1d	-1.9	MyList
GO Biological Processes	19	GO:1902653	secondary alcohol biosynthetic process	19_GO:0008152 metabolic process	-3.5	5.2	5	20999	41	686	7	1	0.38	13360|15360|15490|16889|66234|74754|104158	Dhcr7|Hmgcs2|Hsd17b7|Lipa|Msmo1|Dhcr24|Ces1d	-1.9	MyList
GO Biological Processes	19	GO:0001569	branching involved in blood vessel morphogenesis	19_GO:0032502 developmental process	-3.5	5.2	5	20999	41	686	7	1	0.38	12826|13617|16542|18021|20315|21813|67784	Col4a1|Ednra|Kdr|Nfatc3|Cxcl12|Tgfbr2|Plxnd1	-1.9	MyList
GO Biological Processes	19	GO:0010813	neuropeptide catabolic process	19_GO:0008152 metabolic process	-3.5	18	7.1	20999	5	686	3	0.44	0.25	13036|17380|230857	Ctsh|Mme|Ece1	-1.9	MyList
GO Biological Processes	19	GO:0070120	ciliary neurotrophic factor-mediated signaling pathway	19_GO:0050896 response to stimulus	-3.5	18	7.1	20999	5	686	3	0.44	0.25	16194|16195|16880	Il6ra|Il6st|Lifr	-1.9	MyList
GO Biological Processes	19	GO:0034699	response to luteinizing hormone	19_GO:0050896 response to stimulus	-3.5	18	7.1	20999	5	686	3	0.44	0.25	13617|16867|21814	Ednra|Lhcgr|Tgfbr3	-1.9	MyList
GO Biological Processes	19	GO:0052782	amino disaccharide catabolic process	19_GO:0008152 metabolic process	-3.5	18	7.1	20999	5	686	3	0.44	0.25	11881|15212|15931	Arsb|Hexb|Ids	-1.9	MyList
GO Cellular Components	20	GO:0035976	transcription factor AP-1 complex		-3.5	18	7.1	20999	5	686	3	0.44	0.25	14281|16476|16477	Fos|Jun|Junb	-1.9	MyList
GO Biological Processes	19	GO:0003162	atrioventricular node development	19_GO:0032502 developmental process	-3.5	18	7.1	20999	5	686	3	0.44	0.25	12166|18128|103806	Bmpr1a|Notch1|Maml1	-1.9	MyList
GO Molecular Functions	21	GO:0004768	stearoyl-CoA 9-desaturase activity		-3.5	18	7.1	20999	5	686	3	0.44	0.25	20249|20250|56473	Scd1|Scd2|Fads2	-1.9	MyList
GO Biological Processes	19	GO:0002842	positive regulation of T cell mediated immune response to tumor cell	19_GO:0002376 immune system process	-3.5	18	7.1	20999	5	686	3	0.44	0.25	12484|15064|15510	Cd24a|Mr1|Hspd1	-1.9	MyList
GO Biological Processes	19	GO:0030209	dermatan sulfate catabolic process	19_GO:0008152 metabolic process	-3.5	18	7.1	20999	5	686	3	0.44	0.25	11881|15212|15931	Arsb|Hexb|Ids	-1.9	MyList
GO Molecular Functions	21	GO:0016811	hydrolase activity, acting on carbon-nitrogen (but not peptide) bonds, in linear amides		-3.5	3.7	4.6	20999	82	686	10	1.5	0.46	11886|13646|15531|16616|16617|16619|21817|26363|54447|212933	Asah1|Klk1b22|Ndst1|Klk1b21|Klk1b24|Klk1b27|Tgm2|Btd|Asah2|Pm20d1	-1.9	MyList
GO Biological Processes	19	GO:0003208	cardiac ventricle morphogenesis	19_GO:0032502 developmental process	-3.5	3.7	4.6	20999	82	686	10	1.5	0.46	12166|13617|15251|17069|18128|20348|20677|21813|21814|77446	Bmpr1a|Ednra|Hif1a|Ly6e|Notch1|Sema3c|Sox4|Tgfbr2|Tgfbr3|Heg1	-1.9	MyList
GO Molecular Functions	21	GO:0038024	cargo receptor activity		-3.5	3.7	4.6	20999	82	686	10	1.5	0.46	11303|12491|13132|14275|16835|17533|18606|19039|20969|94352	Abca1|Cd36|Dab2|Folr1|Ldlr|Mrc1|Enpp2|Lgals3bp|Sdc1|Loxl2	-1.9	MyList
GO Biological Processes	19	GO:0034764	positive regulation of transmembrane transport	19_GO:0051179 localization	-3.5	2.3	4	20999	278	686	21	3.1	0.66	11754|11977|12389|13040|13405|13617|14062|16412|16819|16867|18671|20312|65973|66277|77574|93692|105722|105727|232341|279561|384783	Aoc3|Atp7a|Cav1|Ctss|Dmd|Ednra|F2r|Itgb1|Lcn2|Lhcgr|Abcb1a|Cx3cl1|Asph|Klf15|Tcaf1|Glrx|Ano6|Slc38a1|Wnk1|Wnk3|Irs2	-1.9	MyList
GO Biological Processes	19	GO:0010907	positive regulation of glucose metabolic process	19_GO:0048518 positive regulation of biological process	-3.5	4.5	4.8	20999	54	686	8	1.2	0.41	13110|14756|15251|16002|58801|108682|212980|384783	Cyp2j6|Gpld1|Hif1a|Igf2|Pmaip1|Gpt2|Slc45a3|Irs2	-1.9	MyList
GO Biological Processes	19	GO:0097006	regulation of plasma lipoprotein particle levels	19_GO:0050789 regulation of biological process	-3.5	4.5	4.8	20999	54	686	8	1.2	0.41	11303|12491|16835|16889|16891|18784|100017|104158	Abca1|Cd36|Ldlr|Lipa|Lipg|Pla2g5|Ldlrap1|Ces1d	-1.9	MyList
GO Biological Processes	19	GO:0046889	positive regulation of lipid biosynthetic process	19_GO:0048518 positive regulation of biological process	-3.5	3.2	4.4	20999	114	686	12	1.7	0.5	13074|13132|14077|14756|16001|16002|16835|20845|68801|170459|212980|224792	Cyp17a1|Dab2|Fabp3|Gpld1|Igf1r|Igf2|Ldlr|Star|Elovl5|Stard4|Slc45a3|Adgrf5	-1.8	MyList
GO Molecular Functions	21	GO:0016903	oxidoreductase activity, acting on the aldehyde or oxo group of donors		-3.5	4.1	4.6	20999	68	686	9	1.3	0.43	11668|11669|18597|26358|56348|56847|70861|105387|107747	Aldh1a1|Aldh2|Pdha1|Aldh1a7|Hsd17b12|Aldh1a3|Akr1cl|Akr1c14|Aldh1l1	-1.8	MyList
GO Molecular Functions	21	GO:0016616	oxidoreductase activity, acting on the CH-OH group of donors, NAD or NADP as acceptor		-3.4	2.9	4.3	20999	148	686	14	2	0.54	11522|15487|15490|15492|15926|56348|70861|76187|100198|105387|114664|225791|269951|333433	Adh1|Hsd17b3|Hsd17b7|Hsd3b1|Idh1|Hsd17b12|Akr1cl|Adhfe1|H6pd|Akr1c14|Hsd17b11|Ptgr3|Idh2|Gpd1l	-1.8	MyList
GO Biological Processes	19	GO:0030149	sphingolipid catabolic process	19_GO:0008152 metabolic process	-3.4	6.1	5.2	20999	30	686	6	0.87	0.36	11886|15212|18606|20597|54447|100340	Asah1|Hexb|Enpp2|Smpd1|Asah2|Smpdl3b	-1.8	MyList
GO Biological Processes	19	GO:0032366	intracellular sterol transport	19_GO:0051179 localization	-3.4	6.1	5.2	20999	30	686	6	0.87	0.36	11303|16835|18145|20845|100017|170459	Abca1|Ldlr|Npc1|Star|Ldlrap1|Stard4	-1.8	MyList
GO Biological Processes	19	GO:0040008	regulation of growth	19_GO:0040007 growth	-3.4	1.8	3.8	20999	691	686	40	5.8	0.89	11482|11487|11835|11878|11990|12166|12168|12444|12977|13132|13205|13649|14182|14451|14815|15251|16001|16002|17257|18128|18208|19206|20185|20315|20348|20363|20393|20851|21813|21814|22418|54338|54616|56808|67603|74493|268396|268709|319757|330914	Acvrl1|Adam10|Ar|Arx|Atrn|Bmpr1a|Bmpr2|Ccnd2|Csf1|Dab2|Ddx3x|Egfr|Fgfr1|Gas1|Nr3c1|Hif1a|Igf1r|Igf2|Mecp2|Notch1|Ntn1|Ptch1|Ncor1|Cxcl12|Sema3c|Selenop|Sgk1|Stat5b|Tgfbr2|Tgfbr3|Wnt5a|Slc23a2|Extl3|Cacna2d2|Dusp6|Tnks2|Sh3pxd2b|Fam107a|Smo|Arhgap32	-1.8	MyList
GO Biological Processes	19	GO:0035296	regulation of tube diameter	19_GO:0065007 biological regulation	-3.4	2.7	4.2	20999	184	686	16	2.3	0.58	12168|12389|13617|13649|14062|15251|16542|18430|19878|20312|21814|30878|60596|67972|230857|242202	Bmpr2|Cav1|Ednra|Egfr|F2r|Hif1a|Kdr|Oxtr|Rock2|Cx3cl1|Tgfbr3|Apln|Gucy1a1|Atp2b1|Ece1|Pde5a	-1.8	MyList
GO Biological Processes	19	GO:0097746	blood vessel diameter maintenance	19_GO:0032501 multicellular organismal process	-3.4	2.7	4.2	20999	184	686	16	2.3	0.58	12168|12389|13617|13649|14062|15251|16542|18430|19878|20312|21814|30878|60596|67972|230857|242202	Bmpr2|Cav1|Ednra|Egfr|F2r|Hif1a|Kdr|Oxtr|Rock2|Cx3cl1|Tgfbr3|Apln|Gucy1a1|Atp2b1|Ece1|Pde5a	-1.8	MyList
GO Molecular Functions	21	GO:0042277	peptide binding		-3.4	2.1	3.9	20999	361	686	25	3.6	0.72	11747|12491|13030|13033|14130|14366|14367|14969|16001|16803|16835|16867|17380|18430|18550|18552|18708|19038|19116|23821|53623|74754|100017|103806|195236	Anxa5|Cd36|Ctsb|Ctsd|Fcgr2b|Fzd4|Fzd5|H2-Eb1|Igf1r|Lbp|Ldlr|Lhcgr|Mme|Oxtr|Furin|Pcsk5|Pik3r1|Ppic|Prlr|Bace1|Gria3|Dhcr24|Ldlrap1|Maml1|Pom121l2	-1.8	MyList
GO Biological Processes	19	GO:0009100	glycoprotein metabolic process	19_GO:0008152 metabolic process	-3.4	2.2	4	20999	320	686	23	3.4	0.69	11881|11977|12111|13179|15212|15251|15531|15931|17155|18145|20440|20442|53625|54616|56219|93683|108148|194388|233781|235534|268880|269941|380959	Arsb|Atp7a|Bgn|Dcn|Hexb|Hif1a|Ndst1|Ids|Man1a|Npc1|St6gal1|St3gal1|B3gnt2|Extl3|Extl1|Glce|Galnt2|Tet3|Xylt1|Pxylp1|Xxylt1|Chsy1|Alg10b	-1.8	MyList
GO Biological Processes	19	GO:0030889	negative regulation of B cell proliferation	19_GO:0002376 immune system process	-3.4	7.7	5.5	20999	20	686	5	0.73	0.32	11920|12484|14130|17096|22177	Atm|Cd24a|Fcgr2b|Lyn|Tyrobp	-1.8	MyList
GO Biological Processes	19	GO:0030900	forebrain development	19_GO:0032502 developmental process	-3.4	2	3.9	20999	425	686	28	4.1	0.76	11819|11878|11977|12166|12227|13649|14182|14682|15251|15492|15531|16777|18028|18128|18131|19876|20185|20315|21974|22177|22418|22589|24136|50768|56847|57810|319565|319757	Nr2f2|Arx|Atp7a|Bmpr1a|Btg2|Egfr|Fgfr1|Gnaq|Hif1a|Hsd3b1|Ndst1|Lamb1|Nfib|Notch1|Notch3|Robo1|Ncor1|Cxcl12|Top2b|Tyrobp|Wnt5a|Atrx|Zeb2|Dlc1|Aldh1a3|Cdon|Syne2|Smo	-1.8	MyList
GO Biological Processes	19	GO:0045137	development of primary sexual characteristics	19_GO:0022414 reproductive process	-3.4	2.4	4.1	20999	241	686	19	2.8	0.63	11504|11819|11835|11920|12416|13982|14366|16410|16542|16590|16867|17311|17886|18595|20851|22418|22589|23967|268903	Adamts1|Nr2f2|Ar|Atm|Cbx2|Esr1|Fzd4|Itgav|Kdr|Kit|Lhcgr|Kitl|Myh9|Pdgfra|Stat5b|Wnt5a|Atrx|Osr1|Nrip1	-1.8	MyList
GO Biological Processes	19	GO:0090066	regulation of anatomical structure size	19_GO:0065007 biological regulation	-3.4	1.9	3.8	20999	579	686	35	5.1	0.84	11827|11855|11977|12168|12333|12389|12704|13617|13649|13860|14062|15251|16542|18208|18430|19878|20312|20315|20348|21814|22418|30878|60596|67972|72040|105722|110380|170643|223593|225115|227753|230857|242202|279561|330914	Aqp2|Arhgap5|Atp7a|Bmpr2|Capn1|Cav1|Cit|Ednra|Egfr|Eps8|F2r|Hif1a|Kdr|Ntn1|Oxtr|Rock2|Cx3cl1|Cxcl12|Sema3c|Tgfbr3|Wnt5a|Apln|Gucy1a1|Atp2b1|Cdhr5|Ano6|Shroom2|Kirrel|Washc5|Svil|Gsn|Ece1|Pde5a|Wnk3|Arhgap32	-1.8	MyList
GO Biological Processes	19	GO:0043620	regulation of DNA-templated transcription in response to stress	19_GO:0008152 metabolic process	-3.4	5.1	4.9	20999	42	686	7	1	0.38	12491|13653|13666|15251|16476|26427|104158	Cd36|Egr1|Eif2ak3|Hif1a|Jun|Creb3l1|Ces1d	-1.8	MyList
GO Biological Processes	19	GO:0046165	alcohol biosynthetic process	19_GO:0008152 metabolic process	-3.4	3.4	4.4	20999	99	686	11	1.6	0.48	11886|13360|13849|15360|15490|16889|54447|66234|74551|74754|104158	Asah1|Dhcr7|Ephx1|Hmgcs2|Hsd17b7|Lipa|Asah2|Msmo1|Pck2|Dhcr24|Ces1d	-1.8	MyList
GO Biological Processes	19	GO:0032965	regulation of collagen biosynthetic process	19_GO:0008152 metabolic process	-3.4	4.5	4.7	20999	55	686	8	1.2	0.41	13110|14062|14219|16194|18128|18214|26427|114886	Cyp2j6|F2r|Ccn2|Il6ra|Notch1|Ddr2|Creb3l1|Cygb	-1.8	MyList
GO Biological Processes	19	GO:0150076	neuroinflammatory response	19_GO:0050896 response to stimulus	-3.4	4.5	4.7	20999	55	686	8	1.2	0.41	13649|14815|16412|16476|20312|22177|24136|319757	Egfr|Nr3c1|Itgb1|Jun|Cx3cl1|Tyrobp|Zeb2|Smo	-1.8	MyList
GO Biological Processes	19	GO:0035150	regulation of tube size	19_GO:0065007 biological regulation	-3.4	2.6	4.1	20999	185	686	16	2.3	0.58	12168|12389|13617|13649|14062|15251|16542|18430|19878|20312|21814|30878|60596|67972|230857|242202	Bmpr2|Cav1|Ednra|Egfr|F2r|Hif1a|Kdr|Oxtr|Rock2|Cx3cl1|Tgfbr3|Apln|Gucy1a1|Atp2b1|Ece1|Pde5a	-1.8	MyList
GO Biological Processes	19	GO:0002833	positive regulation of response to biotic stimulus	19_GO:0048518 positive regulation of biological process	-3.4	2.2	4	20999	301	686	22	3.2	0.67	11765|12389|12484|13205|14825|15064|15510|15944|15950|16179|16803|16859|17096|18784|20128|20851|22177|22418|70097|105450|229900|384309	Ap1g1|Cav1|Cd24a|Ddx3x|Cxcl1|Mr1|Hspd1|Irgm1|Ifi203|Irak1|Lbp|Lgals9|Lyn|Pla2g5|Trim30a|Stat5b|Tyrobp|Wnt5a|Sash1|Mmrn2|Gbp7|Trim56	-1.8	MyList
GO Biological Processes	19	GO:0051148	negative regulation of muscle cell differentiation	19_GO:0048519 negative regulation of biological process	-3.4	4	4.6	20999	69	686	9	1.3	0.43	12166|12168|12444|16002|17257|18021|18128|69852|667118	Bmpr1a|Bmpr2|Ccnd2|Igf2|Mecp2|Nfatc3|Notch1|Tcf23|Zbed6	-1.8	MyList
GO Biological Processes	19	GO:0043086	negative regulation of catalytic activity	19_GO:0065007 biological regulation	-3.4	1.8	3.8	20999	672	686	39	5.7	0.88	11754|11798|11819|12258|12389|13030|13205|14682|15511|15950|16425|16625|17096|17216|18008|18104|18128|18214|18767|18810|19263|19878|20597|20715|20716|21825|21858|21859|22695|57875|66222|73251|74754|77446|108083|209378|232341|381290|384783	Aoc3|Xiap|Nr2f2|Serping1|Cav1|Ctsb|Ddx3x|Gnaq|Hspa1b|Ifi203|Itih2|Serpina3c|Lyn|Mcm2|Nes|Nqo1|Notch1|Ddr2|Pkia|Plec|Ptprb|Rock2|Smpd1|Serpina3g|Serpina3n|Thbs1|Timp2|Timp3|Zfp36|Angptl4|Serpinb1a|Setd7|Dhcr24|Heg1|Pip4k2b|Itih5|Wnk1|Atp2b4|Irs2	-1.8	MyList
GO Biological Processes	19	GO:1904375	regulation of protein localization to cell periphery	19_GO:0051179 localization	-3.4	2.9	4.2	20999	150	686	14	2	0.54	11487|11835|12323|13132|13138|13649|16412|18708|53328|100017|106522|230500|279561|381290	Adam10|Ar|Camk2b|Dab2|Dag1|Egfr|Itgb1|Pik3r1|Pgrmc1|Ldlrap1|Pkdcc|Efcab7|Wnk3|Atp2b4	-1.8	MyList
GO Biological Processes	19	GO:0010906	regulation of glucose metabolic process	19_GO:0008152 metabolic process	-3.4	3.2	4.3	20999	116	686	12	1.7	0.5	11364|13110|14756|14815|15251|16002|27273|58801|108682|212980|320706|384783	Acadm|Cyp2j6|Gpld1|Nr3c1|Hif1a|Igf2|Pdk4|Pmaip1|Gpt2|Slc45a3|Soga1|Irs2	-1.8	MyList
GO Biological Processes	19	GO:0062013	positive regulation of small molecule metabolic process	19_GO:0048518 positive regulation of biological process	-3.4	2.6	4.1	20999	186	686	16	2.3	0.58	12894|13110|13132|14756|15251|16002|16867|17886|20845|58801|68801|104158|108682|170459|212980|384783	Cpt1a|Cyp2j6|Dab2|Gpld1|Hif1a|Igf2|Lhcgr|Myh9|Star|Pmaip1|Elovl5|Ces1d|Gpt2|Stard4|Slc45a3|Irs2	-1.8	MyList
GO Cellular Components	20	GO:0016528	sarcoplasm		-3.4	3.4	4.4	20999	100	686	11	1.6	0.48	12321|12323|12373|14077|18810|21825|65973|66500|100198|227753|319565	Calu|Camk2b|Casq2|Fabp3|Plec|Thbs1|Asph|Slc30a7|H6pd|Gsn|Syne2	-1.8	MyList
GO Biological Processes	19	GO:0031348	negative regulation of defense response	19_GO:0048519 negative regulation of biological process	-3.4	2.2	3.9	20999	303	686	22	3.2	0.67	12258|12484|12562|12702|14130|14190|15937|15944|15950|16002|16835|16859|18784|20312|21938|22695|23871|54616|56213|100340|109934|547253	Serping1|Cd24a|Cdh5|Socs3|Fcgr2b|Fgl2|Ier3|Irgm1|Ifi203|Igf2|Ldlr|Lgals9|Pla2g5|Cx3cl1|Tnfrsf1b|Zfp36|Ets1|Extl3|Htra1|Smpdl3b|Abr|Parp14	-1.8	MyList
GO Biological Processes	19	GO:0030511	positive regulation of transforming growth factor beta receptor signaling pathway	19_GO:0048518 positive regulation of biological process	-3.4	5.9	5	20999	31	686	6	0.87	0.36	13132|18550|21814|21825|24136|76905	Dab2|Furin|Tgfbr3|Thbs1|Zeb2|Lrg1	-1.8	MyList
GO Biological Processes	19	GO:1903846	positive regulation of cellular response to transforming growth factor beta stimulus	19_GO:0048518 positive regulation of biological process	-3.4	5.9	5	20999	31	686	6	0.87	0.36	13132|18550|21814|21825|24136|76905	Dab2|Furin|Tgfbr3|Thbs1|Zeb2|Lrg1	-1.8	MyList
GO Biological Processes	19	GO:0035904	aorta development	19_GO:0032502 developmental process	-3.4	3.9	4.5	20999	70	686	9	1.3	0.43	11482|12166|13617|15531|19876|20677|21813|67784|244349	Acvrl1|Bmpr1a|Ednra|Ndst1|Robo1|Sox4|Tgfbr2|Plxnd1|Kat6a	-1.8	MyList
GO Biological Processes	19	GO:0010596	negative regulation of endothelial cell migration	19_GO:0040011 locomotion	-3.4	4.4	4.6	20999	56	686	8	1.2	0.41	11482|11819|13179|17257|18128|21825|105450|381290	Acvrl1|Nr2f2|Dcn|Mecp2|Notch1|Thbs1|Mmrn2|Atp2b4	-1.8	MyList
GO Biological Processes	19	GO:0060411	cardiac septum morphogenesis	19_GO:0032502 developmental process	-3.4	3.6	4.4	20999	85	686	10	1.5	0.46	12166|12168|18128|19876|20348|20677|21813|21814|22418|319757	Bmpr1a|Bmpr2|Notch1|Robo1|Sema3c|Sox4|Tgfbr2|Tgfbr3|Wnt5a|Smo	-1.8	MyList
GO Biological Processes	19	GO:0060021	roof of mouth development	19_GO:0032502 developmental process	-3.3	3.3	4.3	20999	101	686	11	1.6	0.48	12166|14451|18595|21813|21814|22418|23967|65973|106522|107587|110796	Bmpr1a|Gas1|Pdgfra|Tgfbr2|Tgfbr3|Wnt5a|Osr1|Asph|Pkdcc|Osr2|Tshz1	-1.8	MyList
GO Biological Processes	19	GO:0044282	small molecule catabolic process	19_GO:0008152 metabolic process	-3.3	2.2	3.9	20999	325	686	23	3.4	0.69	11363|11364|11522|11668|11881|13171|14719|15212|15931|20860|26358|26912|56185|66885|67464|74551|76187|99586|104158|107747|192166|232174|269823	Acadl|Acadm|Adh1|Aldh1a1|Arsb|Dbt|Got2|Hexb|Ids|Sult1e1|Aldh1a7|Gcat|Hao2|Acadsb|Entpd4|Pck2|Adhfe1|Dpyd|Ces1d|Aldh1l1|Sardh|Cyp26b1|Pon3	-1.8	MyList
GO Biological Processes	19	GO:0002697	regulation of immune effector process	19_GO:0002376 immune system process	-3.3	1.9	3.8	20999	474	686	30	4.4	0.78	11765|12010|12258|12263|12484|12491|12628|12946|14130|14190|14367|14825|15064|15510|16002|16177|16423|16590|16792|16803|16859|17096|18784|20851|21938|22177|22418|51869|74048|109934	Ap1g1|B2m|Serping1|C2|Cd24a|Cd36|Cfh|Cr1l|Fcgr2b|Fgl2|Fzd5|Cxcl1|Mr1|Hspd1|Igf2|Il1r1|Cd47|Kit|Laptm5|Lbp|Lgals9|Lyn|Pla2g5|Stat5b|Tnfrsf1b|Tyrobp|Wnt5a|Rif1|Vsir|Abr	-1.8	MyList
GO Biological Processes	19	GO:0060759	regulation of response to cytokine stimulus	19_GO:0050896 response to stimulus	-3.3	2.8	4.1	20999	152	686	14	2	0.54	12389|12484|12977|15251|15944|16177|16179|16195|16792|19268|19876|22418|384309|547253	Cav1|Cd24a|Csf1|Hif1a|Irgm1|Il1r1|Irak1|Il6st|Laptm5|Ptprf|Robo1|Wnt5a|Trim56|Parp14	-1.7	MyList
GO Biological Processes	19	GO:1901653	cellular response to peptide	19_GO:0050896 response to stimulus	-3.3	2.3	3.9	20999	265	686	20	2.9	0.64	11747|12389|12491|13070|13617|14130|14756|16001|16002|16867|18708|20393|20663|20851|20913|22329|27273|74551|320706|384783	Anxa5|Cav1|Cd36|Cyp11a1|Ednra|Fcgr2b|Gpld1|Igf1r|Igf2|Lhcgr|Pik3r1|Sgk1|Sos2|Stat5b|Stxbp4|Vcam1|Pdk4|Pck2|Soga1|Irs2	-1.7	MyList
GO Biological Processes	19	GO:0002695	negative regulation of leukocyte activation	19_GO:0002376 immune system process	-3.3	2.5	4	20999	207	686	17	2.5	0.59	11920|12399|12484|14130|14190|16792|16835|16859|17096|18784|20312|22177|74048|94212|109934|224792|242202	Atm|Runx3|Cd24a|Fcgr2b|Fgl2|Laptm5|Ldlr|Lgals9|Lyn|Pla2g5|Cx3cl1|Tyrobp|Vsir|Pag1|Abr|Adgrf5|Pde5a	-1.7	MyList
GO Biological Processes	19	GO:2001236	regulation of extrinsic apoptotic signaling pathway	19_GO:0050896 response to stimulus	-3.3	2.7	4.1	20999	170	686	15	2.2	0.56	11835|12389|12399|13132|13205|14182|14451|16403|16410|17153|20312|20482|21825|21859|58801	Ar|Cav1|Runx3|Dab2|Ddx3x|Fgfr1|Gas1|Itga6|Itgav|Mal|Cx3cl1|Skil|Thbs1|Timp3|Pmaip1	-1.7	MyList
GO Biological Processes	19	GO:1904754	positive regulation of vascular associated smooth muscle cell migration	19_GO:0040011 locomotion	-3.3	7.3	5.3	20999	21	686	5	0.73	0.32	11504|11977|18214|18552|319757	Adamts1|Atp7a|Ddr2|Pcsk5|Smo	-1.7	MyList
GO Biological Processes	19	GO:0050890	cognition	19_GO:0032501 multicellular organismal process	-3.3	2.1	3.8	20999	368	686	25	3.6	0.72	12010|12227|12444|13649|13653|15251|16002|16412|16476|16590|16777|16819|16835|16867|17257|17380|18430|20393|21337|23821|53328|53901|214585|242202|268709	B2m|Btg2|Ccnd2|Egfr|Egr1|Hif1a|Igf2|Itgb1|Jun|Kit|Lamb1|Lcn2|Ldlr|Lhcgr|Mecp2|Mme|Oxtr|Sgk1|Tacr2|Bace1|Pgrmc1|Rcan2|Spg11|Pde5a|Fam107a	-1.7	MyList
GO Biological Processes	19	GO:0032374	regulation of cholesterol transport	19_GO:0051179 localization	-3.3	3.9	4.5	20999	71	686	9	1.3	0.43	11303|12389|16179|16891|18550|19206|27410|100017|104158	Abca1|Cav1|Irak1|Lipg|Furin|Ptch1|Abca3|Ldlrap1|Ces1d	-1.7	MyList
GO Biological Processes	19	GO:0008286	insulin receptor signaling pathway	19_GO:0050896 response to stimulus	-3.3	3.9	4.5	20999	71	686	9	1.3	0.43	14756|16001|16002|18708|20663|20913|27273|320706|384783	Gpld1|Igf1r|Igf2|Pik3r1|Sos2|Stxbp4|Pdk4|Soga1|Irs2	-1.7	MyList
GO Biological Processes	19	GO:0032371	regulation of sterol transport	19_GO:0051179 localization	-3.3	3.9	4.5	20999	71	686	9	1.3	0.43	11303|12389|16179|16891|18550|19206|27410|100017|104158	Abca1|Cav1|Irak1|Lipg|Furin|Ptch1|Abca3|Ldlrap1|Ces1d	-1.7	MyList
GO Biological Processes	19	GO:0043507	positive regulation of JUN kinase activity	19_GO:0048518 positive regulation of biological process	-3.3	4.3	4.6	20999	57	686	8	1.2	0.41	14366|14367|16179|22418|24136|54324|70097|78943	Fzd4|Fzd5|Irak1|Wnt5a|Zeb2|Arhgef5|Sash1|Ern1	-1.7	MyList
GO Biological Processes	19	GO:0030204	chondroitin sulfate metabolic process	19_GO:0008152 metabolic process	-3.3	5.7	4.9	20999	32	686	6	0.87	0.36	11881|12111|13179|15212|233781|269941	Arsb|Bgn|Dcn|Hexb|Xylt1|Chsy1	-1.7	MyList
GO Biological Processes	19	GO:0008207	C21-steroid hormone metabolic process	19_GO:0008152 metabolic process	-3.3	5.7	4.9	20999	32	686	6	0.87	0.36	13070|13074|15492|20851|70861|105387	Cyp11a1|Cyp17a1|Hsd3b1|Stat5b|Akr1cl|Akr1c14	-1.7	MyList
GO Biological Processes	19	GO:0017015	regulation of transforming growth factor beta receptor signaling pathway	19_GO:0050896 response to stimulus	-3.3	2.9	4.1	20999	136	686	13	1.9	0.52	12389|13132|14118|14275|18550|20482|21814|21825|24136|56213|76905|78558|170676	Cav1|Dab2|Fbn1|Folr1|Furin|Skil|Tgfbr3|Thbs1|Zeb2|Htra1|Lrg1|Htra3|Peg10	-1.7	MyList
GO Biological Processes	19	GO:0030036	actin cytoskeleton organization	19_GO:0009987 cellular process	-3.3	1.9	3.7	20999	522	686	32	4.7	0.81	11827|12373|13609|13860|16412|16590|17886|17912|18595|18810|18826|18858|19878|22177|24136|50768|54004|54324|56332|71994|72333|80837|109624|109934|110380|207212|213019|223593|225115|227753|268709|326618	Aqp2|Casq2|S1pr1|Eps8|Itgb1|Kit|Myh9|Myo1b|Pdgfra|Plec|Lcp1|Pmp22|Rock2|Tyrobp|Zeb2|Dlc1|Diaph2|Arhgef5|Amotl2|Cnn3|Palld|Rhoj|Cald1|Abr|Shroom2|Arhgef17|Pdlim2|Washc5|Svil|Gsn|Fam107a|Tpm4	-1.7	MyList
GO Biological Processes	19	GO:0034103	regulation of tissue remodeling	19_GO:0032501 multicellular organismal process	-3.3	3.5	4.3	20999	87	686	10	1.5	0.46	12484|13609|13649|16410|18214|19878|23849|27273|109934|320712	Cd24a|S1pr1|Egfr|Itgav|Ddr2|Rock2|Klf6|Pdk4|Abr|Abi3bp	-1.7	MyList
GO Biological Processes	19	GO:0019229	regulation of vasoconstriction	19_GO:0032501 multicellular organismal process	-3.3	3.5	4.3	20999	87	686	10	1.5	0.46	12168|12389|13649|14062|15251|18430|20312|30878|67972|242202	Bmpr2|Cav1|Egfr|F2r|Hif1a|Oxtr|Cx3cl1|Apln|Atp2b1|Pde5a	-1.7	MyList
GO Biological Processes	19	GO:0002573	myeloid leukocyte differentiation	19_GO:0032502 developmental process	-3.3	2.7	4	20999	172	686	15	2.2	0.56	12977|14218|14281|14815|15950|16476|16477|16590|17096|17311|18708|21813|22177|70747|71982	Csf1|Sh3pxd2a|Fos|Nr3c1|Ifi203|Jun|Junb|Kit|Lyn|Kitl|Pik3r1|Tgfbr2|Tyrobp|Tspan2|Snx10	-1.7	MyList
GO Cellular Components	20	GO:0005925	focal adhesion		-3.3	2.7	4	20999	172	686	15	2.2	0.56	12389|13138|16410|16412|17698|17886|18810|18826|50768|72333|194655|218952|227753|268709|319565	Cav1|Dag1|Itgav|Itgb1|Msn|Myh9|Plec|Lcp1|Dlc1|Palld|Klf11|Fermt2|Gsn|Fam107a|Syne2	-1.7	MyList
GO Cellular Components	20	GO:0001726	ruffle		-3.3	2.8	4.1	20999	154	686	14	2	0.54	12704|13649|13860|14726|16410|16412|17886|18826|27205|50768|72333|227753|240185|268709	Cit|Egfr|Eps8|Pdpn|Itgav|Itgb1|Myh9|Lcp1|Podxl|Dlc1|Palld|Gsn|Jcad|Fam107a	-1.7	MyList
GO Biological Processes	19	GO:0042733	embryonic digit morphogenesis	19_GO:0032502 developmental process	-3.3	3.8	4.4	20999	72	686	9	1.3	0.43	12166|14451|14682|18128|22418|23967|107587|230857|235320	Bmpr1a|Gas1|Gnaq|Notch1|Wnt5a|Osr1|Osr2|Ece1|Zbtb16	-1.7	MyList
GO Biological Processes	19	GO:0014910	regulation of smooth muscle cell migration	19_GO:0040011 locomotion	-3.3	3.3	4.2	20999	103	686	11	1.6	0.48	11504|11977|12166|12389|13653|16195|17886|18214|18552|20851|319757	Adamts1|Atp7a|Bmpr1a|Cav1|Egr1|Il6st|Myh9|Ddr2|Pcsk5|Stat5b|Smo	-1.7	MyList
GO Biological Processes	19	GO:1902903	regulation of supramolecular fiber organization	19_GO:0050789 regulation of biological process	-3.3	2	3.8	20999	392	686	26	3.8	0.73	11568|12333|12389|12562|12704|13609|13860|14219|16423|16835|17257|18708|19878|20312|20393|50768|54324|70420|110380|170643|218952|223593|225115|227753|235041|268396	Aebp1|Capn1|Cav1|Cdh5|Cit|S1pr1|Eps8|Ccn2|Cd47|Ldlr|Mecp2|Pik3r1|Rock2|Cx3cl1|Sgk1|Dlc1|Arhgef5|Arpin|Shroom2|Kirrel|Fermt2|Washc5|Svil|Gsn|Kank2|Sh3pxd2b	-1.7	MyList
GO Biological Processes	19	GO:0050778	positive regulation of immune response	19_GO:0002376 immune system process	-3.3	1.8	3.7	20999	660	686	38	5.5	0.87	11765|12010|12258|12262|12263|12389|12484|12628|12946|13205|14367|14756|15064|15510|15944|15950|16151|16177|16179|16803|16822|16859|16889|17096|18784|20128|20851|22177|22418|50723|50908|50909|51869|68119|229900|232341|232371|384309	Ap1g1|B2m|Serping1|C1qc|C2|Cav1|Cd24a|Cfh|Cr1l|Ddx3x|Fzd5|Gpld1|Mr1|Hspd1|Irgm1|Ifi203|Ikbkg|Il1r1|Irak1|Lbp|Lcp2|Lgals9|Lipa|Lyn|Pla2g5|Trim30a|Stat5b|Tyrobp|Wnt5a|Icosl|C1s1|C1ra|Rif1|Cmtm3|Gbp7|Wnk1|C1rl|Trim56	-1.7	MyList
GO Biological Processes	19	GO:0043281	regulation of cysteine-type endopeptidase activity involved in apoptotic process	19_GO:0008152 metabolic process	-3.3	2.5	4	20999	210	686	17	2.5	0.59	11798|12828|13033|13205|13666|14062|14219|15510|15511|16792|19876|21825|26885|50768|58801|74754|227753	Xiap|Col4a3|Ctsd|Ddx3x|Eif2ak3|F2r|Ccn2|Hspd1|Hspa1b|Laptm5|Robo1|Thbs1|Casp8ap2|Dlc1|Pmaip1|Dhcr24|Gsn	-1.7	MyList
GO Biological Processes	19	GO:0043536	positive regulation of blood vessel endothelial cell migration	19_GO:0040011 locomotion	-3.2	4.2	4.5	20999	58	686	8	1.2	0.41	14182|15251|16002|16542|21825|23871|80837|240185	Fgfr1|Hif1a|Igf2|Kdr|Thbs1|Ets1|Rhoj|Jcad	-1.7	MyList
GO Biological Processes	19	GO:0001961	positive regulation of cytokine-mediated signaling pathway	19_GO:0048518 positive regulation of biological process	-3.2	4.2	4.5	20999	58	686	8	1.2	0.41	12977|15251|15944|16177|16792|22418|384309|547253	Csf1|Hif1a|Irgm1|Il1r1|Laptm5|Wnt5a|Trim56|Parp14	-1.7	MyList
GO Biological Processes	19	GO:0032940	secretion by cell	19_GO:0051179 localization	-3.2	2	3.7	20999	436	686	28	4.1	0.76	11303|11765|13447|14219|14366|15251|16590|17069|17096|17257|17886|18007|18128|18550|19215|19285|20336|21337|21817|26427|68151|108075|109934|223593|227737|239273|241770|266690	Abca1|Ap1g1|Doc2b|Ccn2|Fzd4|Hif1a|Kit|Ly6e|Lyn|Mecp2|Myh9|Neo1|Notch1|Furin|Ptgds|Cavin1|Exoc4|Tacr2|Tgm2|Creb3l1|Wls|Ltbp4|Abr|Washc5|Niban2|Abcc4|Rims4|Cyb5r4	-1.7	MyList
GO Biological Processes	19	GO:0007611	learning or memory	19_GO:0032501 multicellular organismal process	-3.2	2.1	3.8	20999	330	686	23	3.4	0.69	12010|12227|12444|13649|13653|15251|16002|16412|16476|16590|16777|16819|16835|17257|17380|18430|20393|21337|23821|53328|53901|214585|242202	B2m|Btg2|Ccnd2|Egfr|Egr1|Hif1a|Igf2|Itgb1|Jun|Kit|Lamb1|Lcn2|Ldlr|Mecp2|Mme|Oxtr|Sgk1|Tacr2|Bace1|Pgrmc1|Rcan2|Spg11|Pde5a	-1.7	MyList
GO Molecular Functions	21	GO:0016301	kinase activity		-3.2	1.7	3.6	20999	732	686	41	6	0.91	11482|11920|12166|12168|12323|12361|12704|13178|13649|13666|13846|14182|16001|16179|16542|16590|17096|18214|18595|18708|19878|20393|21813|21814|23971|23972|27273|50798|59125|67426|75292|75735|78943|106522|108083|211347|216134|216616|232341|269019|279561	Acvrl1|Atm|Bmpr1a|Bmpr2|Camk2b|Cask|Cit|Dck|Egfr|Eif2ak3|Ephb4|Fgfr1|Igf1r|Irak1|Kdr|Kit|Lyn|Ddr2|Pdgfra|Pik3r1|Rock2|Sgk1|Tgfbr2|Tgfbr3|Papss1|Papss2|Pdk4|Gne|Nek7|Coq8a|Prkd3|Pank1|Ern1|Pkdcc|Pip4k2b|Pank3|Pdxk|Efemp1|Wnk1|Stk32a|Wnk3	-1.7	MyList
GO Biological Processes	19	GO:0019725	cellular homeostasis	19_GO:0042592 homeostatic process	-3.2	1.7	3.6	20999	686	686	39	5.7	0.88	11827|11977|12010|12373|12389|12562|13405|13617|15212|15251|16001|18007|18115|18708|20312|20393|20677|21817|22329|22418|65973|66222|66277|66500|67972|71982|74096|74551|78943|98396|105722|211286|232341|236794|240283|279561|320707|331004|381290	Aqp2|Atp7a|B2m|Casq2|Cav1|Cdh5|Dmd|Ednra|Hexb|Hif1a|Igf1r|Neo1|Nnt|Pik3r1|Cx3cl1|Sgk1|Sox4|Tgm2|Vcam1|Wnt5a|Asph|Serpinb1a|Klf15|Slc30a7|Atp2b1|Snx10|Hvcn1|Pck2|Ern1|Slc41a1|Ano6|Cln5|Wnk1|Slc9a6|Dmxl1|Wnk3|Atp2b3|Slc9a9|Atp2b4	-1.7	MyList
GO Molecular Functions	21	GO:0030165	PDZ domain binding		-3.2	3	4.1	20999	121	686	12	1.7	0.5	11827|12361|12704|13405|14366|16924|20336|21814|50766|67972|320707|381290	Aqp2|Cask|Cit|Dmd|Fzd4|Lnx1|Exoc4|Tgfbr3|Crim1|Atp2b1|Atp2b3|Atp2b4	-1.7	MyList
GO Biological Processes	19	GO:0014009	glial cell proliferation	19_GO:0032502 developmental process	-3.2	5.6	4.8	20999	33	686	6	0.87	0.36	12977|17257|18028|18208|20312|20677	Csf1|Mecp2|Nfib|Ntn1|Cx3cl1|Sox4	-1.7	MyList
GO Cellular Components	20	GO:0008305	integrin complex		-3.2	5.6	4.8	20999	33	686	6	0.87	0.36	16403|16410|16412|17096|18858|104099	Itga6|Itgav|Itgb1|Lyn|Pmp22|Itga9	-1.7	MyList
GO Biological Processes	19	GO:0022408	negative regulation of cell-cell adhesion	19_GO:0048519 negative regulation of biological process	-3.2	2.5	3.9	20999	212	686	17	2.5	0.59	11898|12399|12484|14190|16792|16859|18128|18708|18784|20315|27205|56838|74048|94212|232341|242202|245555	Ass1|Runx3|Cd24a|Fgl2|Laptm5|Lgals9|Notch1|Pik3r1|Pla2g5|Cxcl12|Podxl|Ccl28|Vsir|Pag1|Wnk1|Pde5a|Nexmif	-1.7	MyList
GO Biological Processes	19	GO:2000116	regulation of cysteine-type endopeptidase activity	19_GO:0008152 metabolic process	-3.2	2.3	3.9	20999	251	686	19	2.8	0.63	11798|12828|13033|13205|13666|14062|14219|15510|15511|15950|16792|19876|21825|26885|50768|58801|65973|74754|227753	Xiap|Col4a3|Ctsd|Ddx3x|Eif2ak3|F2r|Ccn2|Hspd1|Hspa1b|Ifi203|Laptm5|Robo1|Thbs1|Casp8ap2|Dlc1|Pmaip1|Asph|Dhcr24|Gsn	-1.6	MyList
GO Biological Processes	19	GO:0071679	commissural neuron axon guidance	19_GO:0040011 locomotion	-3.2	9.4	5.6	20999	13	686	4	0.58	0.29	13138|18028|19206|319757	Dag1|Nfib|Ptch1|Smo	-1.6	MyList
GO Biological Processes	19	GO:0007548	sex differentiation	19_GO:0022414 reproductive process	-3.2	2.2	3.8	20999	312	686	22	3.2	0.67	11504|11819|11835|11920|12166|12416|13982|14366|16410|16542|16590|16867|17311|17886|18514|18595|20851|22418|22589|23967|74754|268903	Adamts1|Nr2f2|Ar|Atm|Bmpr1a|Cbx2|Esr1|Fzd4|Itgav|Kdr|Kit|Lhcgr|Kitl|Myh9|Pbx1|Pdgfra|Stat5b|Wnt5a|Atrx|Osr1|Dhcr24|Nrip1	-1.6	MyList
GO Molecular Functions	21	GO:0005375	copper ion transmembrane transporter activity		-3.2	15	6.4	20999	6	686	3	0.44	0.25	11977|71706|216829	Atp7a|Slc46a3|Mmgt2	-1.6	MyList
GO Biological Processes	19	GO:0090271	positive regulation of fibroblast growth factor production	19_GO:0048518 positive regulation of biological process	-3.2	15	6.4	20999	6	686	3	0.44	0.25	19878|20851|77446	Rock2|Stat5b|Heg1	-1.6	MyList
GO Biological Processes	19	GO:0010986	positive regulation of lipoprotein particle clearance	19_GO:0048518 positive regulation of biological process	-3.2	15	6.4	20999	6	686	3	0.44	0.25	14756|16891|100017	Gpld1|Lipg|Ldlrap1	-1.6	MyList
GO Biological Processes	19	GO:0010878	cholesterol storage	19_GO:0051179 localization	-3.2	15	6.4	20999	6	686	3	0.44	0.25	16889|18145|170459	Lipa|Npc1|Stard4	-1.6	MyList
GO Biological Processes	19	GO:0070487	monocyte aggregation	19_GO:0009987 cellular process	-3.2	15	6.4	20999	6	686	3	0.44	0.25	12628|16423|21825	Cfh|Cd47|Thbs1	-1.6	MyList
GO Biological Processes	19	GO:0070668	positive regulation of mast cell proliferation	19_GO:0048518 positive regulation of biological process	-3.2	15	6.4	20999	6	686	3	0.44	0.25	16590|17096|17311	Kit|Lyn|Kitl	-1.6	MyList
GO Biological Processes	19	GO:1903844	regulation of cellular response to transforming growth factor beta stimulus	19_GO:0050896 response to stimulus	-3.2	2.9	4	20999	139	686	13	1.9	0.52	12389|13132|14118|14275|18550|20482|21814|21825|24136|56213|76905|78558|170676	Cav1|Dab2|Fbn1|Folr1|Furin|Skil|Tgfbr3|Thbs1|Zeb2|Htra1|Lrg1|Htra3|Peg10	-1.6	MyList
GO Biological Processes	19	GO:0040014	regulation of multicellular organism growth	19_GO:0040007 growth	-3.2	3.4	4.2	20999	89	686	10	1.5	0.46	11990|12977|16002|19206|20185|20851|56808|74493|268396|319757	Atrn|Csf1|Igf2|Ptch1|Ncor1|Stat5b|Cacna2d2|Tnks2|Sh3pxd2b|Smo	-1.6	MyList
GO Molecular Functions	21	GO:0019209	kinase activator activity		-3.2	2.7	4	20999	157	686	14	2	0.54	12168|12444|12484|12491|13205|13649|15944|16002|16195|16859|18708|21813|22177|232341	Bmpr2|Ccnd2|Cd24a|Cd36|Ddx3x|Egfr|Irgm1|Igf2|Il6st|Lgals9|Pik3r1|Tgfbr2|Tyrobp|Wnk1	-1.6	MyList
GO Biological Processes	19	GO:0044057	regulation of system process	19_GO:0032501 multicellular organismal process	-3.2	1.7	3.6	20999	666	686	38	5.5	0.87	12168|12373|12389|13032|13040|13132|13138|13405|13617|13649|13666|14062|14182|14219|14815|15251|16590|17257|18128|18430|18708|19878|20312|20928|21337|21938|30878|56808|60596|67972|109624|225908|230857|232341|242202|279561|333433|381290	Bmpr2|Casq2|Cav1|Ctsc|Ctss|Dab2|Dag1|Dmd|Ednra|Egfr|Eif2ak3|F2r|Fgfr1|Ccn2|Nr3c1|Hif1a|Kit|Mecp2|Notch1|Oxtr|Pik3r1|Rock2|Cx3cl1|Abcc9|Tacr2|Tnfrsf1b|Apln|Cacna2d2|Gucy1a1|Atp2b1|Cald1|Myrf|Ece1|Wnk1|Pde5a|Wnk3|Gpd1l|Atp2b4	-1.6	MyList
GO Biological Processes	19	GO:0010633	negative regulation of epithelial cell migration	19_GO:0040011 locomotion	-3.2	3.7	4.3	20999	74	686	9	1.3	0.43	11482|11819|13179|17257|18128|21814|21825|105450|381290	Acvrl1|Nr2f2|Dcn|Mecp2|Notch1|Tgfbr3|Thbs1|Mmrn2|Atp2b4	-1.6	MyList
GO Biological Processes	19	GO:0006979	response to oxidative stress	19_GO:0050896 response to stimulus	-3.2	2.1	3.7	20999	355	686	24	3.5	0.7	11668|11669|11852|11920|11977|11990|12333|12491|13070|13617|13649|14281|15251|15926|16476|16819|18104|18595|53901|56338|56615|60599|69675|114886	Aldh1a1|Aldh2|Rhob|Atm|Atp7a|Atrn|Capn1|Cd36|Cyp11a1|Ednra|Egfr|Fos|Hif1a|Idh1|Jun|Lcn2|Nqo1|Pdgfra|Rcan2|Txnip|Mgst1|Trp53inp1|Pxdn|Cygb	-1.6	MyList
GO Molecular Functions	21	GO:0033764	steroid dehydrogenase activity, acting on the CH-OH group of donors, NAD or NADP as acceptor		-3.2	4.7	4.6	20999	46	686	7	1	0.38	15487|15490|15492|56348|70861|105387|114664	Hsd17b3|Hsd17b7|Hsd3b1|Hsd17b12|Akr1cl|Akr1c14|Hsd17b11	-1.6	MyList
GO Biological Processes	19	GO:0032373	positive regulation of sterol transport	19_GO:0051179 localization	-3.2	4.7	4.6	20999	46	686	7	1	0.38	11303|12389|16891|19206|27410|100017|104158	Abca1|Cav1|Lipg|Ptch1|Abca3|Ldlrap1|Ces1d	-1.6	MyList
GO Biological Processes	19	GO:0032376	positive regulation of cholesterol transport	19_GO:0051179 localization	-3.2	4.7	4.6	20999	46	686	7	1	0.38	11303|12389|16891|19206|27410|100017|104158	Abca1|Cav1|Lipg|Ptch1|Abca3|Ldlrap1|Ces1d	-1.6	MyList
GO Biological Processes	19	GO:0071375	cellular response to peptide hormone stimulus	19_GO:0050896 response to stimulus	-3.2	2.4	3.9	20999	214	686	17	2.5	0.59	11747|12389|13070|13617|14756|16001|16002|16867|18708|20393|20663|20851|20913|27273|74551|320706|384783	Anxa5|Cav1|Cyp11a1|Ednra|Gpld1|Igf1r|Igf2|Lhcgr|Pik3r1|Sgk1|Sos2|Stat5b|Stxbp4|Pdk4|Pck2|Soga1|Irs2	-1.6	MyList
GO Biological Processes	19	GO:0033865	nucleoside bisphosphate metabolic process	19_GO:0008152 metabolic process	-3.2	3.2	4.1	20999	106	686	11	1.6	0.48	15360|17850|18597|20860|23971|23972|66885|75735|104112|104158|211347	Hmgcs2|Mmut|Pdha1|Sult1e1|Papss1|Papss2|Acadsb|Pank1|Acly|Ces1d|Pank3	-1.6	MyList
GO Biological Processes	19	GO:0034032	purine nucleoside bisphosphate metabolic process	19_GO:0008152 metabolic process	-3.2	3.2	4.1	20999	106	686	11	1.6	0.48	15360|17850|18597|20860|23971|23972|66885|75735|104112|104158|211347	Hmgcs2|Mmut|Pdha1|Sult1e1|Papss1|Papss2|Acadsb|Pank1|Acly|Ces1d|Pank3	-1.6	MyList
GO Biological Processes	19	GO:0033875	ribonucleoside bisphosphate metabolic process	19_GO:0008152 metabolic process	-3.2	3.2	4.1	20999	106	686	11	1.6	0.48	15360|17850|18597|20860|23971|23972|66885|75735|104112|104158|211347	Hmgcs2|Mmut|Pdha1|Sult1e1|Papss1|Papss2|Acadsb|Pank1|Acly|Ces1d|Pank3	-1.6	MyList
GO Molecular Functions	21	GO:0050660	flavin adenine dinucleotide binding		-3.2	3.4	4.2	20999	90	686	10	1.5	0.46	11363|11364|66881|66885|74754|99586|192166|218865|228061|266690	Acadl|Acadm|Pcyox1|Acadsb|Dhcr24|Dpyd|Sardh|Chdh|Agps|Cyb5r4	-1.6	MyList
GO Biological Processes	19	GO:0043525	positive regulation of neuron apoptotic process	19_GO:0048518 positive regulation of biological process	-3.2	3.4	4.2	20999	90	686	10	1.5	0.46	11920|13653|14815|16476|16819|18104|19268|22177|23821|58801	Atm|Egr1|Nr3c1|Jun|Lcn2|Nqo1|Ptprf|Tyrobp|Bace1|Pmaip1	-1.6	MyList
GO Biological Processes	19	GO:0001570	vasculogenesis	19_GO:0032502 developmental process	-3.2	3.4	4.2	20999	90	686	10	1.5	0.46	12389|14182|14366|16477|16542|18128|21813|21814|77446|319757	Cav1|Fgfr1|Fzd4|Junb|Kdr|Notch1|Tgfbr2|Tgfbr3|Heg1|Smo	-1.6	MyList
GO Biological Processes	19	GO:0001755	neural crest cell migration	19_GO:0032502 developmental process	-3.1	4.1	4.4	20999	60	686	8	1.2	0.41	13617|13641|14275|15251|17311|20348|24136|319757	Ednra|Efnb1|Folr1|Hif1a|Kitl|Sema3c|Zeb2|Smo	-1.6	MyList
GO Cellular Components	20	GO:0097447	dendritic tree		-3.1	1.7	3.5	20999	763	686	42	6.1	0.92	11482|11487|11515|11747|11835|11977|12166|12168|12323|12361|12450|13712|14130|14366|14682|14815|16195|16412|16562|16773|17380|17999|18104|18552|18810|19206|20336|23821|53623|67972|68151|68801|71994|93692|109624|170643|207165|214585|234214|236794|319757|320712	Acvrl1|Adam10|Adcy9|Anxa5|Ar|Atp7a|Bmpr1a|Bmpr2|Camk2b|Cask|Ccng1|Elk1|Fcgr2b|Fzd4|Gnaq|Nr3c1|Il6st|Itgb1|Kif1c|Lama2|Mme|Nedd4|Nqo1|Pcsk5|Plec|Ptch1|Exoc4|Bace1|Gria3|Atp2b1|Wls|Elovl5|Cnn3|Glrx|Cald1|Kirrel|Bptf|Spg11|Sorbs2|Slc9a6|Smo|Abi3bp	-1.6	MyList
GO Biological Processes	19	GO:1904752	regulation of vascular associated smooth muscle cell migration	19_GO:0040011 locomotion	-3.1	5.4	4.7	20999	34	686	6	0.87	0.36	11504|11977|17886|18214|18552|319757	Adamts1|Atp7a|Myh9|Ddr2|Pcsk5|Smo	-1.6	MyList
GO Biological Processes	19	GO:0003176	aortic valve development	19_GO:0032502 developmental process	-3.1	5.4	4.7	20999	34	686	6	0.87	0.36	12168|18128|19876|21813|21938|23794	Bmpr2|Notch1|Robo1|Tgfbr2|Tnfrsf1b|Adamts5	-1.6	MyList
GO Biological Processes	19	GO:0090322	regulation of superoxide metabolic process	19_GO:0008152 metabolic process	-3.1	5.4	4.7	20999	34	686	6	0.87	0.36	12491|13649|14825|22177|74096|269823	Cd36|Egfr|Cxcl1|Tyrobp|Hvcn1|Pon3	-1.6	MyList
GO Biological Processes	19	GO:0007204	positive regulation of cytosolic calcium ion concentration	19_GO:0065007 biological regulation	-3.1	2.4	3.8	20999	215	686	17	2.5	0.59	12389|12484|12491|13609|13617|13982|14062|14825|16410|16542|16867|17886|18430|18595|21817|56838|65973	Cav1|Cd24a|Cd36|S1pr1|Ednra|Esr1|F2r|Cxcl1|Itgav|Kdr|Lhcgr|Myh9|Oxtr|Pdgfra|Tgm2|Ccl28|Asph	-1.6	MyList
GO Biological Processes	19	GO:0051592	response to calcium ion	19_GO:0050896 response to stimulus	-3.1	2.8	4	20999	141	686	13	1.9	0.52	11747|12389|13649|14281|14282|14756|16476|16477|18021|20597|21825|65973|232341	Anxa5|Cav1|Egfr|Fos|Fosb|Gpld1|Jun|Junb|Nfatc3|Smpd1|Thbs1|Asph|Wnk1	-1.6	MyList
GO Biological Processes	19	GO:0050921	positive regulation of chemotaxis	19_GO:0040011 locomotion	-3.1	2.7	3.9	20999	159	686	14	2	0.54	11487|12168|12977|13609|13617|14182|16542|16803|20312|20315|21825|22418|105722|232341	Adam10|Bmpr2|Csf1|S1pr1|Ednra|Fgfr1|Kdr|Lbp|Cx3cl1|Cxcl12|Thbs1|Wnt5a|Ano6|Wnk1	-1.6	MyList
GO Biological Processes	19	GO:0071383	cellular response to steroid hormone stimulus	19_GO:0050896 response to stimulus	-3.1	3.1	4.1	20999	107	686	11	1.6	0.48	11835|13982|14815|17999|18145|20393|22695|74551|94284|268709|394435	Ar|Esr1|Nr3c1|Nedd4|Npc1|Sgk1|Zfp36|Pck2|Ugt1a6a|Fam107a|Ugt1a6b	-1.6	MyList
GO Biological Processes	19	GO:0003177	pulmonary valve development	19_GO:0032502 developmental process	-3.1	6.7	5	20999	23	686	5	0.73	0.32	12168|18128|19876|21938|23794	Bmpr2|Notch1|Robo1|Tnfrsf1b|Adamts5	-1.6	MyList
GO Biological Processes	19	GO:0071385	cellular response to glucocorticoid stimulus	19_GO:0050896 response to stimulus	-3.1	4.6	4.5	20999	47	686	7	1	0.38	14815|20393|22695|74551|94284|268709|394435	Nr3c1|Sgk1|Zfp36|Pck2|Ugt1a6a|Fam107a|Ugt1a6b	-1.6	MyList
GO Biological Processes	19	GO:0016126	sterol biosynthetic process	19_GO:0008152 metabolic process	-3.1	4.6	4.5	20999	47	686	7	1	0.38	13360|15360|15490|16889|66234|74754|104158	Dhcr7|Hmgcs2|Hsd17b7|Lipa|Msmo1|Dhcr24|Ces1d	-1.6	MyList
GO Biological Processes	19	GO:0048608	reproductive structure development	19_GO:0022414 reproductive process	-3.1	2.1	3.7	20999	317	686	22	3.2	0.67	11504|11819|11835|11920|13982|14366|16001|16410|16542|16590|16867|17311|17886|18128|18595|19116|20851|22418|22589|23967|74754|268903	Adamts1|Nr2f2|Ar|Atm|Esr1|Fzd4|Igf1r|Itgav|Kdr|Kit|Lhcgr|Kitl|Myh9|Notch1|Pdgfra|Prlr|Stat5b|Wnt5a|Atrx|Osr1|Dhcr24|Nrip1	-1.6	MyList
GO Biological Processes	19	GO:0030177	positive regulation of Wnt signaling pathway	19_GO:0048518 positive regulation of biological process	-3.1	2.8	4	20999	142	686	13	1.9	0.52	11798|12389|13132|13205|13649|17847|20677|22418|24136|68151|74493|98170|232341	Xiap|Cav1|Dab2|Ddx3x|Egfr|Usp34|Sox4|Wnt5a|Zeb2|Wls|Tnks2|Tmem132a|Wnk1	-1.6	MyList
GO Biological Processes	19	GO:0048511	rhythmic process	19_GO:0048511 rhythmic process	-3.1	2.2	3.7	20999	276	686	20	2.9	0.64	11504|11898|13649|13653|13982|14366|16001|16867|17886|18595|18606|19878|20185|20591|20851|20893|99586|104158|217082|268903	Adamts1|Ass1|Egfr|Egr1|Esr1|Fzd4|Igf1r|Lhcgr|Myh9|Pdgfra|Enpp2|Rock2|Ncor1|Kdm5c|Stat5b|Bhlhe40|Dpyd|Ces1d|Hlf|Nrip1	-1.6	MyList
GO Biological Processes	19	GO:0046620	regulation of organ growth	19_GO:0040007 growth	-3.1	2.9	4	20999	125	686	12	1.7	0.5	11878|12166|12444|14182|14815|16002|18128|21813|21814|56808|67603|319757	Arx|Bmpr1a|Ccnd2|Fgfr1|Nr3c1|Igf2|Notch1|Tgfbr2|Tgfbr3|Cacna2d2|Dusp6|Smo	-1.6	MyList
GO Biological Processes	19	GO:0008406	gonad development	19_GO:0022414 reproductive process	-3.1	2.3	3.8	20999	237	686	18	2.6	0.61	11504|11819|11835|11920|13982|14366|16410|16542|16590|16867|17311|17886|18595|20851|22418|22589|23967|268903	Adamts1|Nr2f2|Ar|Atm|Esr1|Fzd4|Itgav|Kdr|Kit|Lhcgr|Kitl|Myh9|Pdgfra|Stat5b|Wnt5a|Atrx|Osr1|Nrip1	-1.6	MyList
GO Biological Processes	19	GO:0045665	negative regulation of neuron differentiation	19_GO:0048519 negative regulation of biological process	-3.1	3.3	4.1	20999	92	686	10	1.5	0.46	12010|12389|12484|12704|13405|16412|18128|18131|18514|387609	B2m|Cav1|Cd24a|Cit|Dmd|Itgb1|Notch1|Notch3|Pbx1|Zhx2	-1.6	MyList
GO Biological Processes	19	GO:0055086	nucleobase-containing small molecule metabolic process	19_GO:0008152 metabolic process	-3.1	1.8	3.6	20999	514	686	31	4.5	0.79	11513|11515|11977|12628|13178|15360|15926|16889|17850|18104|18115|18597|20860|23971|23972|50798|60596|66885|67464|75735|83965|99586|100198|104112|104158|107747|211347|242202|266690|269951|333433	Adcy7|Adcy9|Atp7a|Cfh|Dck|Hmgcs2|Idh1|Lipa|Mmut|Nqo1|Nnt|Pdha1|Sult1e1|Papss1|Papss2|Gne|Gucy1a1|Acadsb|Entpd4|Pank1|Enpp5|Dpyd|H6pd|Acly|Ces1d|Aldh1l1|Pank3|Pde5a|Cyb5r4|Idh2|Gpd1l	-1.6	MyList
GO Biological Processes	19	GO:0009896	positive regulation of catabolic process	19_GO:0048518 positive regulation of biological process	-3.1	1.8	3.6	20999	537	686	32	4.7	0.81	11920|12227|12389|12894|13132|13179|13666|14756|15251|15511|15937|15944|16151|16542|16792|16835|17698|17999|18115|19878|20128|21938|22418|22695|23947|60599|74048|78943|108083|234594|319757|384783	Atm|Btg2|Cav1|Cpt1a|Dab2|Dcn|Eif2ak3|Gpld1|Hif1a|Hspa1b|Ier3|Irgm1|Ikbkg|Kdr|Laptm5|Ldlr|Msn|Nedd4|Nnt|Rock2|Trim30a|Tnfrsf1b|Wnt5a|Zfp36|Mid2|Trp53inp1|Vsir|Ern1|Pip4k2b|Cnot1|Smo|Irs2	-1.5	MyList
GO Biological Processes	19	GO:1902105	regulation of leukocyte differentiation	19_GO:0002376 immune system process	-3.1	2	3.6	20999	361	686	24	3.5	0.7	12262|12399|12484|12977|14118|14190|14281|16476|16859|17096|17311|18708|20663|20668|20677|20851|21813|22177|66058|74048|214812|232174|235320|320940	C1qc|Runx3|Cd24a|Csf1|Fbn1|Fgl2|Fos|Jun|Lgals9|Lyn|Kitl|Pik3r1|Sos2|Sox13|Sox4|Stat5b|Tgfbr2|Tyrobp|Tmem176a|Vsir|Zfp609|Cyp26b1|Zbtb16|Atp11c	-1.5	MyList
GO Biological Processes	19	GO:0019884	antigen processing and presentation of exogenous antigen	19_GO:0002376 immune system process	-3.1	5.2	4.6	20999	35	686	6	0.87	0.36	12010|13040|14130|14969|15064|19186	B2m|Ctss|Fcgr2b|H2-Eb1|Mr1|Psme1	-1.5	MyList
GO Biological Processes	19	GO:0003209	cardiac atrium morphogenesis	19_GO:0032502 developmental process	-3.1	5.2	4.6	20999	35	686	6	0.87	0.36	12168|18128|20677|22418|77446|319757	Bmpr2|Notch1|Sox4|Wnt5a|Heg1|Smo	-1.5	MyList
GO Biological Processes	19	GO:0046466	membrane lipid catabolic process	19_GO:0008152 metabolic process	-3.1	5.2	4.6	20999	35	686	6	0.87	0.36	11886|15212|18606|20597|54447|100340	Asah1|Hexb|Enpp2|Smpd1|Asah2|Smpdl3b	-1.5	MyList
GO Biological Processes	19	GO:2001233	regulation of apoptotic signaling pathway	19_GO:0050896 response to stimulus	-3.1	1.9	3.6	20999	426	686	27	3.9	0.74	11835|12323|12389|12399|13032|13036|13040|13132|13205|13666|14130|14182|14451|15251|15937|16151|16403|16410|17153|18858|20312|20315|20482|21825|21859|26427|58801	Ar|Camk2b|Cav1|Runx3|Ctsc|Ctsh|Ctss|Dab2|Ddx3x|Eif2ak3|Fcgr2b|Fgfr1|Gas1|Hif1a|Ier3|Ikbkg|Itga6|Itgav|Mal|Pmp22|Cx3cl1|Cxcl12|Skil|Thbs1|Timp3|Creb3l1|Pmaip1	-1.5	MyList
GO Biological Processes	19	GO:0046777	protein autophosphorylation	19_GO:0008152 metabolic process	-3.1	2.5	3.8	20999	199	686	16	2.3	0.58	11920|12323|13649|13666|13846|14182|16001|16179|16542|16590|17096|18214|18595|78943|232341|279561	Atm|Camk2b|Egfr|Eif2ak3|Ephb4|Fgfr1|Igf1r|Irak1|Kdr|Kit|Lyn|Ddr2|Pdgfra|Ern1|Wnk1|Wnk3	-1.5	MyList
GO Biological Processes	19	GO:0045906	negative regulation of vasoconstriction	19_GO:0048519 negative regulation of biological process	-3.1	8.7	5.3	20999	14	686	4	0.58	0.29	12168|15251|20312|30878	Bmpr2|Hif1a|Cx3cl1|Apln	-1.5	MyList
GO Biological Processes	19	GO:0003183	mitral valve morphogenesis	19_GO:0032502 developmental process	-3.1	8.7	5.3	20999	14	686	4	0.58	0.29	12166|12168|18128|20677	Bmpr1a|Bmpr2|Notch1|Sox4	-1.5	MyList
GO Cellular Components	20	GO:0098637	protein complex involved in cell-matrix adhesion		-3.1	8.7	5.3	20999	14	686	4	0.58	0.29	16773|16777|18073|226519	Lama2|Lamb1|Nid1|Lamc1	-1.5	MyList
GO Biological Processes	19	GO:0007264	small GTPase mediated signal transduction	19_GO:0050896 response to stimulus	-3.1	2.3	3.7	20999	238	686	18	2.6	0.61	11852|11855|11857|12977|13617|13860|14726|16889|17311|18208|19878|20663|72065|74754|76088|80837|330662|330914	Rhob|Arhgap5|Arhgdib|Csf1|Ednra|Eps8|Pdpn|Lipa|Kitl|Ntn1|Rock2|Sos2|Rap2c|Dhcr24|Dock8|Rhoj|Dock1|Arhgap32	-1.5	MyList
GO Biological Processes	19	GO:0030501	positive regulation of bone mineralization	19_GO:0032502 developmental process	-3.1	4.5	4.4	20999	48	686	7	1	0.38	12166|12168|23967|67972|105722|106522|107587	Bmpr1a|Bmpr2|Osr1|Atp2b1|Ano6|Pkdcc|Osr2	-1.5	MyList
GO Biological Processes	19	GO:0090497	mesenchymal cell migration	19_GO:0009987 cellular process	-3.1	3.9	4.3	20999	62	686	8	1.2	0.41	13617|13641|14275|15251|17311|20348|24136|319757	Ednra|Efnb1|Folr1|Hif1a|Kitl|Sema3c|Zeb2|Smo	-1.5	MyList
GO Biological Processes	19	GO:2000648	positive regulation of stem cell proliferation	19_GO:0048518 positive regulation of biological process	-3.1	3.9	4.3	20999	62	686	8	1.2	0.41	14182|14825|16542|17311|18514|22418|107587|218952	Fgfr1|Cxcl1|Kdr|Kitl|Pbx1|Wnt5a|Osr2|Fermt2	-1.5	MyList
GO Biological Processes	19	GO:0001837	epithelial to mesenchymal transition	19_GO:0032502 developmental process	-3	3.6	4.2	20999	77	686	9	1.3	0.43	13617|14182|15251|18128|19878|21814|22418|75745|94352	Ednra|Fgfr1|Hif1a|Notch1|Rock2|Tgfbr3|Wnt5a|Rian|Loxl2	-1.5	MyList
GO Cellular Components	20	GO:0005773	vacuole		-3	1.7	3.5	20999	654	686	37	5.4	0.86	11765|11827|11881|11886|11898|12333|12490|12704|13030|13032|13033|13036|13040|14969|15212|15931|15944|16792|16835|16867|16889|18145|18616|18784|20597|21824|23821|27410|60599|66222|66868|66881|67464|71706|108083|211286|244757	Ap1g1|Aqp2|Arsb|Asah1|Ass1|Capn1|Cd34|Cit|Ctsb|Ctsc|Ctsd|Ctsh|Ctss|H2-Eb1|Hexb|Ids|Irgm1|Laptm5|Ldlr|Lhcgr|Lipa|Npc1|Peg3|Pla2g5|Smpd1|Thbd|Bace1|Abca3|Trp53inp1|Serpinb1a|Mfsd1|Pcyox1|Entpd4|Slc46a3|Pip4k2b|Cln5|Glb1l2	-1.5	MyList
GO Biological Processes	19	GO:0061458	reproductive system development	19_GO:0032502 developmental process	-3	2.1	3.6	20999	321	686	22	3.2	0.67	11504|11819|11835|11920|13982|14366|16001|16410|16542|16590|16867|17311|17886|18128|18595|19116|20851|22418|22589|23967|74754|268903	Adamts1|Nr2f2|Ar|Atm|Esr1|Fzd4|Igf1r|Itgav|Kdr|Kit|Lhcgr|Kitl|Myh9|Notch1|Pdgfra|Prlr|Stat5b|Wnt5a|Atrx|Osr1|Dhcr24|Nrip1	-1.5	MyList
GO Biological Processes	19	GO:0021782	glial cell development	19_GO:0032502 developmental process	-3	2.9	3.9	20999	127	686	12	1.7	0.5	13138|13405|13649|17153|18810|18858|20677|23928|24136|70747|225908|319757	Dag1|Dmd|Egfr|Mal|Plec|Pmp22|Sox4|Lamc3|Zeb2|Tspan2|Myrf|Smo	-1.5	MyList
GO Biological Processes	19	GO:0110053	regulation of actin filament organization	19_GO:0050789 regulation of biological process	-3	2.2	3.7	20999	280	686	20	2.9	0.64	12333|12704|13609|13860|14219|16423|18708|19878|20312|50768|54324|70420|110380|170643|218952|223593|225115|227753|235041|268396	Capn1|Cit|S1pr1|Eps8|Ccn2|Cd47|Pik3r1|Rock2|Cx3cl1|Dlc1|Arhgef5|Arpin|Shroom2|Kirrel|Fermt2|Washc5|Svil|Gsn|Kank2|Sh3pxd2b	-1.5	MyList
GO Biological Processes	19	GO:0014706	striated muscle tissue development	19_GO:0032502 developmental process	-3	2.4	3.7	20999	220	686	17	2.5	0.59	11364|12166|13609|13617|14182|16412|17069|18128|18595|18810|20348|21814|22418|68861|77446|103806|234214	Acadm|Bmpr1a|S1pr1|Ednra|Fgfr1|Itgb1|Ly6e|Notch1|Pdgfra|Plec|Sema3c|Tgfbr3|Wnt5a|Dipk2a|Heg1|Maml1|Sorbs2	-1.5	MyList
GO Biological Processes	19	GO:0048863	stem cell differentiation	19_GO:0032502 developmental process	-3	2.4	3.7	20999	220	686	17	2.5	0.59	12166|13617|13641|13982|14182|14275|15251|16412|16590|17311|18128|20348|22695|23967|24136|74048|319757	Bmpr1a|Ednra|Efnb1|Esr1|Fgfr1|Folr1|Hif1a|Itgb1|Kit|Kitl|Notch1|Sema3c|Zfp36|Osr1|Zeb2|Vsir|Smo	-1.5	MyList
GO Biological Processes	19	GO:0016054	organic acid catabolic process	19_GO:0008152 metabolic process	-3	2.4	3.7	20999	220	686	17	2.5	0.59	11363|11364|11881|13171|14719|15212|15931|26912|56185|66885|74551|76187|104158|107747|192166|232174|269823	Acadl|Acadm|Arsb|Dbt|Got2|Hexb|Ids|Gcat|Hao2|Acadsb|Pck2|Adhfe1|Ces1d|Aldh1l1|Sardh|Cyp26b1|Pon3	-1.5	MyList
GO Biological Processes	19	GO:0046395	carboxylic acid catabolic process	19_GO:0008152 metabolic process	-3	2.4	3.7	20999	220	686	17	2.5	0.59	11363|11364|11881|13171|14719|15212|15931|26912|56185|66885|74551|76187|104158|107747|192166|232174|269823	Acadl|Acadm|Arsb|Dbt|Got2|Hexb|Ids|Gcat|Hao2|Acadsb|Pck2|Adhfe1|Ces1d|Aldh1l1|Sardh|Cyp26b1|Pon3	-1.5	MyList
GO Biological Processes	19	GO:0030098	lymphocyte differentiation	19_GO:0002376 immune system process	-3	2.1	3.6	20999	343	686	23	3.4	0.69	11920|11977|12010|12484|13653|14367|15064|15900|16194|16590|16889|17068|18021|18514|18708|20185|20442|20668|20677|20851|21974|58240|320940	Atm|Atp7a|B2m|Cd24a|Egr1|Fzd5|Mr1|Irf8|Il6ra|Kit|Lipa|Ly6d|Nfatc3|Pbx1|Pik3r1|Ncor1|St3gal1|Sox13|Sox4|Stat5b|Top2b|Hs1bp3|Atp11c	-1.5	MyList
GO Biological Processes	19	GO:0006919	activation of cysteine-type endopeptidase activity involved in apoptotic process	19_GO:0048518 positive regulation of biological process	-3	3.5	4.1	20999	78	686	9	1.3	0.43	12828|13666|14062|15510|16792|19876|26885|50768|58801	Col4a3|Eif2ak3|F2r|Hspd1|Laptm5|Robo1|Casp8ap2|Dlc1|Pmaip1	-1.5	MyList
GO Biological Processes	19	GO:0062197	cellular response to chemical stress	19_GO:0050896 response to stimulus	-3	2.2	3.7	20999	281	686	20	2.9	0.64	11669|11852|11920|11977|12333|12389|12491|13205|13617|13649|14281|15251|16476|16819|18104|18595|18810|56615|60599|279561	Aldh2|Rhob|Atm|Atp7a|Capn1|Cav1|Cd36|Ddx3x|Ednra|Egfr|Fos|Hif1a|Jun|Lcn2|Nqo1|Pdgfra|Plec|Mgst1|Trp53inp1|Wnk3	-1.5	MyList
GO Biological Processes	19	GO:1903035	negative regulation of response to wounding	19_GO:0048519 negative regulation of biological process	-3	3.3	4	20999	94	686	10	1.5	0.46	11747|12258|12361|12484|18007|18595|19128|54616|216350|233781	Anxa5|Serping1|Cask|Cd24a|Neo1|Pdgfra|Pros1|Extl3|Tspan8|Xylt1	-1.5	MyList
GO Biological Processes	19	GO:0045913	positive regulation of carbohydrate metabolic process	19_GO:0048518 positive regulation of biological process	-3	3.3	4	20999	94	686	10	1.5	0.46	13110|14756|15251|16002|16867|17886|58801|108682|212980|384783	Cyp2j6|Gpld1|Hif1a|Igf2|Lhcgr|Myh9|Pmaip1|Gpt2|Slc45a3|Irs2	-1.5	MyList
GO Biological Processes	19	GO:0055017	cardiac muscle tissue growth	19_GO:0040007 growth	-3	4.4	4.3	20999	49	686	7	1	0.38	13609|14182|18128|21814|68861|77446|234214	S1pr1|Fgfr1|Notch1|Tgfbr3|Dipk2a|Heg1|Sorbs2	-1.5	MyList
GO Biological Processes	19	GO:0035137	hindlimb morphogenesis	19_GO:0032502 developmental process	-3	4.4	4.3	20999	49	686	7	1	0.38	11977|12166|18128|19206|23967|107587|235320	Atp7a|Bmpr1a|Notch1|Ptch1|Osr1|Osr2|Zbtb16	-1.5	MyList
GO Biological Processes	19	GO:0043537	negative regulation of blood vessel endothelial cell migration	19_GO:0040011 locomotion	-3	5.1	4.5	20999	36	686	6	0.87	0.36	11482|17257|18128|21825|105450|381290	Acvrl1|Mecp2|Notch1|Thbs1|Mmrn2|Atp2b4	-1.5	MyList
GO Biological Processes	19	GO:2000406	positive regulation of T cell migration	19_GO:0040011 locomotion	-3	5.1	4.5	20999	36	686	6	0.87	0.36	11487|16859|20315|22418|76088|232341	Adam10|Lgals9|Cxcl12|Wnt5a|Dock8|Wnk1	-1.5	MyList
GO Molecular Functions	21	GO:0001968	fibronectin binding		-3	5.1	4.5	20999	36	686	6	0.87	0.36	13040|14219|16410|16412|21825|56348	Ctss|Ccn2|Itgav|Itgb1|Thbs1|Hsd17b12	-1.5	MyList
GO Biological Processes	19	GO:0001890	placenta development	19_GO:0032502 developmental process	-3	2.5	3.8	20999	183	686	15	2.2	0.56	11819|12168|12702|13030|13649|14367|15251|16002|16410|16477|22329|56213|69852|170676|207165	Nr2f2|Bmpr2|Socs3|Ctsb|Egfr|Fzd5|Hif1a|Igf2|Itgav|Junb|Vcam1|Htra1|Tcf23|Peg10|Bptf	-1.5	MyList
GO Biological Processes	19	GO:1901699	cellular response to nitrogen compound	19_GO:0050896 response to stimulus	-3	1.7	3.4	20999	682	686	38	5.5	0.87	11747|11977|12373|12389|12491|12826|12833|13070|13617|13649|13653|14130|14275|14682|14756|16001|16002|16476|16867|17069|17257|18595|18708|19878|20393|20663|20851|20913|21817|21825|22329|22589|27273|74551|234214|320706|381290|384783	Anxa5|Atp7a|Casq2|Cav1|Cd36|Col4a1|Col6a1|Cyp11a1|Ednra|Egfr|Egr1|Fcgr2b|Folr1|Gnaq|Gpld1|Igf1r|Igf2|Jun|Lhcgr|Ly6e|Mecp2|Pdgfra|Pik3r1|Rock2|Sgk1|Sos2|Stat5b|Stxbp4|Tgm2|Thbs1|Vcam1|Atrx|Pdk4|Pck2|Sorbs2|Soga1|Atp2b4|Irs2	-1.5	MyList
GO Biological Processes	19	GO:0045165	cell fate commitment	19_GO:0032502 developmental process	-3	2.2	3.6	20999	282	686	20	2.9	0.64	11819|11878|13617|14451|14726|16194|16412|16542|18028|18128|18131|19206|20668|22418|23872|57810|83453|232174|268396|319757	Nr2f2|Arx|Ednra|Gas1|Pdpn|Il6ra|Itgb1|Kdr|Nfib|Notch1|Notch3|Ptch1|Sox13|Wnt5a|Ets2|Cdon|Chrdl1|Cyp26b1|Sh3pxd2b|Smo	-1.5	MyList
GO Biological Processes	19	GO:0050808	synapse organization	19_GO:0009987 cellular process	-3	2	3.6	20999	345	686	23	3.4	0.69	11487|12262|12826|13602|13641|14062|14367|16001|16412|17257|17999|18858|19268|19878|53328|56808|67784|72333|83453|93706|214585|236794|270163	Adam10|C1qc|Col4a1|Sparcl1|Efnb1|F2r|Fzd5|Igf1r|Itgb1|Mecp2|Nedd4|Pmp22|Ptprf|Rock2|Pgrmc1|Cacna2d2|Plxnd1|Palld|Chrdl1|Pcdhgc3|Spg11|Slc9a6|Myo9a	-1.5	MyList
GO Biological Processes	19	GO:1903829	positive regulation of protein localization	19_GO:0051179 localization	-3	1.8	3.5	20999	521	686	31	4.5	0.79	12361|13447|13649|13666|14682|14756|15251|16412|17698|17886|18708|19878|20677|22177|53328|54324|58801|65973|67564|68151|74551|77574|98170|218952|230500|237107|279561|319757|333433|381290|384783	Cask|Doc2b|Egfr|Eif2ak3|Gnaq|Gpld1|Hif1a|Itgb1|Msn|Myh9|Pik3r1|Rock2|Sox4|Tyrobp|Pgrmc1|Arhgef5|Pmaip1|Asph|Tmem35a|Wls|Pck2|Tcaf1|Tmem132a|Fermt2|Efcab7|Gnl3l|Wnk3|Smo|Gpd1l|Atp2b4|Irs2	-1.5	MyList
GO Biological Processes	19	GO:2000379	positive regulation of reactive oxygen species metabolic process	19_GO:0048518 positive regulation of biological process	-3	3.5	4.1	20999	79	686	9	1.3	0.43	12491|13649|14825|16819|18115|21813|21825|22177|74096	Cd36|Egfr|Cxcl1|Lcn2|Nnt|Tgfbr2|Thbs1|Tyrobp|Hvcn1	-1.5	MyList
GO Biological Processes	19	GO:0050764	regulation of phagocytosis	19_GO:0051179 localization	-3	2.8	3.9	20999	129	686	12	1.7	0.5	12263|12491|14130|16410|16423|16803|17886|18784|19128|21817|105722|109934	C2|Cd36|Fcgr2b|Itgav|Cd47|Lbp|Myh9|Pla2g5|Pros1|Tgm2|Ano6|Abr	-1.5	MyList
GO Biological Processes	19	GO:0090303	positive regulation of wound healing	19_GO:0048518 positive regulation of biological process	-3	3.8	4.2	20999	64	686	8	1.2	0.41	12491|14062|15251|16412|18214|21825|105722|218952	Cd36|F2r|Hif1a|Itgb1|Ddr2|Thbs1|Ano6|Fermt2	-1.5	MyList
GO Biological Processes	19	GO:0060760	positive regulation of response to cytokine stimulus	19_GO:0048518 positive regulation of biological process	-3	3.8	4.2	20999	64	686	8	1.2	0.41	12977|15251|15944|16177|16792|22418|384309|547253	Csf1|Hif1a|Irgm1|Il1r1|Laptm5|Wnt5a|Trim56|Parp14	-1.5	MyList
GO Biological Processes	19	GO:0003186	tricuspid valve morphogenesis	19_GO:0032502 developmental process	-3	13	5.9	20999	7	686	3	0.44	0.25	12166|12168|21813	Bmpr1a|Bmpr2|Tgfbr2	-1.5	MyList
GO Cellular Components	20	GO:0005602	complement component C1 complex		-3	13	5.9	20999	7	686	3	0.44	0.25	12262|50908|50909	C1qc|C1s1|C1ra	-1.5	MyList
GO Biological Processes	19	GO:1905203	regulation of connective tissue replacement	19_GO:0032501 multicellular organismal process	-3	13	5.9	20999	7	686	3	0.44	0.25	19878|23849|320712	Rock2|Klf6|Abi3bp	-1.5	MyList
GO Molecular Functions	21	GO:0043237	laminin-1 binding		-3	13	5.9	20999	7	686	3	0.44	0.25	13138|18073|69675	Dag1|Nid1|Pxdn	-1.5	MyList
GO Biological Processes	19	GO:0010815	bradykinin catabolic process	19_GO:0008152 metabolic process	-3	13	5.9	20999	7	686	3	0.44	0.25	13036|17380|230857	Ctsh|Mme|Ece1	-1.5	MyList
GO Molecular Functions	21	GO:0035410	dihydrotestosterone 17-beta-dehydrogenase activity		-3	13	5.9	20999	7	686	3	0.44	0.25	15492|70861|105387	Hsd3b1|Akr1cl|Akr1c14	-1.5	MyList
GO Biological Processes	19	GO:0045634	regulation of melanocyte differentiation	19_GO:0043473 pigmentation	-3	13	5.9	20999	7	686	3	0.44	0.25	14682|17311|24136	Gnaq|Kitl|Zeb2	-1.5	MyList
GO Molecular Functions	21	GO:0098821	BMP receptor activity		-3	13	5.9	20999	7	686	3	0.44	0.25	11482|12166|12168	Acvrl1|Bmpr1a|Bmpr2	-1.5	MyList
GO Biological Processes	19	GO:0021800	cerebral cortex tangential migration	19_GO:0032502 developmental process	-3	13	5.9	20999	7	686	3	0.44	0.25	11878|14182|19876	Arx|Fgfr1|Robo1	-1.5	MyList
GO Biological Processes	19	GO:0072593	reactive oxygen species metabolic process	19_GO:0008152 metabolic process	-3	3	3.9	20999	112	686	11	1.6	0.48	11977|14218|14219|16889|18104|18115|27273|58801|69675|266690|268396	Atp7a|Sh3pxd2a|Ccn2|Lipa|Nqo1|Nnt|Pdk4|Pmaip1|Pxdn|Cyb5r4|Sh3pxd2b	-1.5	MyList
GO Biological Processes	19	GO:0010763	positive regulation of fibroblast migration	19_GO:0040011 locomotion	-2.9	6.1	4.7	20999	25	686	5	0.73	0.32	14182|16412|18214|21825|83397	Fgfr1|Itgb1|Ddr2|Thbs1|Akap12	-1.5	MyList
GO Biological Processes	19	GO:0030325	adrenal gland development	19_GO:0032502 developmental process	-2.9	6.1	4.7	20999	25	686	5	0.73	0.32	14815|16001|17069|18514|18595	Nr3c1|Igf1r|Ly6e|Pbx1|Pdgfra	-1.5	MyList
GO Biological Processes	19	GO:0006509	membrane protein ectodomain proteolysis	19_GO:0008152 metabolic process	-2.9	6.1	4.7	20999	25	686	5	0.73	0.32	11487|13138|17886|23821|56175	Adam10|Dag1|Myh9|Bace1|Bace2	-1.5	MyList
GO Biological Processes	19	GO:0032368	regulation of lipid transport	19_GO:0051179 localization	-2.9	2.6	3.8	20999	166	686	14	2	0.54	11303|12389|13132|14077|16179|16410|16891|18550|19206|21825|27410|100017|104158|384783	Abca1|Cav1|Dab2|Fabp3|Irak1|Itgav|Lipg|Furin|Ptch1|Thbs1|Abca3|Ldlrap1|Ces1d|Irs2	-1.5	MyList
GO Molecular Functions	21	GO:0016229	steroid dehydrogenase activity		-2.9	4.3	4.3	20999	50	686	7	1	0.38	15487|15490|15492|56348|70861|105387|114664	Hsd17b3|Hsd17b7|Hsd3b1|Hsd17b12|Akr1cl|Akr1c14|Hsd17b11	-1.5	MyList
GO Biological Processes	19	GO:0050807	regulation of synapse organization	19_GO:0050789 regulation of biological process	-2.9	2.1	3.6	20999	305	686	21	3.1	0.66	11487|11852|12323|12361|13138|13602|14130|16412|17257|17999|18208|18430|18708|19268|19878|22418|52398|53328|241770|319504|320712	Adam10|Rhob|Camk2b|Cask|Dag1|Sparcl1|Fcgr2b|Itgb1|Mecp2|Nedd4|Ntn1|Oxtr|Pik3r1|Ptprf|Rock2|Wnt5a|Septin11|Pgrmc1|Rims4|Nrcam|Abi3bp	-1.5	MyList
GO Biological Processes	19	GO:0070486	leukocyte aggregation	19_GO:0009987 cellular process	-2.9	8.2	5.1	20999	15	686	4	0.58	0.29	12628|16423|17698|21825	Cfh|Cd47|Msn|Thbs1	-1.5	MyList
GO Biological Processes	19	GO:2000811	negative regulation of anoikis	19_GO:0048519 negative regulation of biological process	-2.9	8.2	5.1	20999	15	686	4	0.58	0.29	12389|16412|18128|27273	Cav1|Itgb1|Notch1|Pdk4	-1.5	MyList
GO Biological Processes	19	GO:0003094	glomerular filtration	19_GO:0032501 multicellular organismal process	-2.9	8.2	5.1	20999	15	686	4	0.58	0.29	13617|170643|224792|245638	Ednra|Kirrel|Adgrf5|Tbc1d8b	-1.5	MyList
GO Biological Processes	19	GO:0006825	copper ion transport	19_GO:0051179 localization	-2.9	8.2	5.1	20999	15	686	4	0.58	0.29	11977|12870|15203|216829	Atp7a|Cp|Heph|Mmgt2	-1.5	MyList
GO Biological Processes	19	GO:0003174	mitral valve development	19_GO:0032502 developmental process	-2.9	8.2	5.1	20999	15	686	4	0.58	0.29	12166|12168|18128|20677	Bmpr1a|Bmpr2|Notch1|Sox4	-1.5	MyList
GO Biological Processes	19	GO:0060211	regulation of nuclear-transcribed mRNA poly(A) tail shortening	19_GO:0048519 negative regulation of biological process	-2.9	8.2	5.1	20999	15	686	4	0.58	0.29	12227|22695|210106|234594	Btg2|Zfp36|Tent4a|Cnot1	-1.5	MyList
GO Molecular Functions	21	GO:0008194	UDP-glycosyltransferase activity		-2.9	2.7	3.8	20999	148	686	13	1.9	0.52	14594|15212|53625|54616|56219|94284|108148|218476|233781|268880|269941|394432|394435	Ggta1|Hexb|B3gnt2|Extl3|Extl1|Ugt1a6a|Galnt2|Gcnt4|Xylt1|Xxylt1|Chsy1|Ugt1a7c|Ugt1a6b	-1.5	MyList
GO Biological Processes	19	GO:0050869	negative regulation of B cell activation	19_GO:0002376 immune system process	-2.9	5	4.4	20999	37	686	6	0.87	0.36	11920|12484|14130|16792|17096|22177	Atm|Cd24a|Fcgr2b|Laptm5|Lyn|Tyrobp	-1.5	MyList
GO Biological Processes	19	GO:0110110	positive regulation of animal organ morphogenesis	19_GO:0032502 developmental process	-2.9	5	4.4	20999	37	686	6	0.87	0.36	11835|12490|12977|13617|14182|22418	Ar|Cd34|Csf1|Ednra|Fgfr1|Wnt5a	-1.5	MyList
GO Biological Processes	19	GO:0008210	estrogen metabolic process	19_GO:0008152 metabolic process	-2.9	5	4.4	20999	37	686	6	0.87	0.36	15490|18595|20845|20860|20887|394432	Hsd17b7|Pdgfra|Star|Sult1e1|Sult1a1|Ugt1a7c	-1.5	MyList
GO Molecular Functions	21	GO:0016248	channel inhibitor activity		-2.9	5	4.4	20999	37	686	6	0.87	0.36	12389|17999|20597|23936|232341|279561	Cav1|Nedd4|Smpd1|Lynx1|Wnk1|Wnk3	-1.5	MyList
GO Biological Processes	19	GO:0061384	heart trabecula morphogenesis	19_GO:0032502 developmental process	-2.9	5	4.4	20999	37	686	6	0.87	0.36	11504|12166|13609|18128|21814|77446	Adamts1|Bmpr1a|S1pr1|Notch1|Tgfbr3|Heg1	-1.5	MyList
GO Biological Processes	19	GO:0050672	negative regulation of lymphocyte proliferation	19_GO:0002376 immune system process	-2.9	3.2	3.9	20999	96	686	10	1.5	0.46	11920|12484|14130|16792|16859|17096|18784|22177|74048|242202	Atm|Cd24a|Fcgr2b|Laptm5|Lgals9|Lyn|Pla2g5|Tyrobp|Vsir|Pde5a	-1.5	MyList
GO Biological Processes	19	GO:0071674	mononuclear cell migration	19_GO:0002376 immune system process	-2.9	3.2	3.9	20999	96	686	10	1.5	0.46	13609|13860|17698|18810|20312|20315|54324|76088|105722|232341	S1pr1|Eps8|Msn|Plec|Cx3cl1|Cxcl12|Arhgef5|Dock8|Ano6|Wnk1	-1.5	MyList
GO Biological Processes	19	GO:0071417	cellular response to organonitrogen compound	19_GO:0050896 response to stimulus	-2.9	1.7	3.4	20999	640	686	36	5.2	0.85	11747|11977|12373|12389|12491|12826|12833|13070|13617|13649|13653|14130|14275|14682|14756|16001|16002|16476|16867|17069|17257|18595|18708|19878|20393|20663|20851|20913|21817|22329|27273|74551|234214|320706|381290|384783	Anxa5|Atp7a|Casq2|Cav1|Cd36|Col4a1|Col6a1|Cyp11a1|Ednra|Egfr|Egr1|Fcgr2b|Folr1|Gnaq|Gpld1|Igf1r|Igf2|Jun|Lhcgr|Ly6e|Mecp2|Pdgfra|Pik3r1|Rock2|Sgk1|Sos2|Stat5b|Stxbp4|Tgm2|Vcam1|Pdk4|Pck2|Sorbs2|Soga1|Atp2b4|Irs2	-1.5	MyList
GO Biological Processes	19	GO:0051051	negative regulation of transport	19_GO:0051179 localization	-2.9	1.8	3.4	20999	525	686	31	4.5	0.79	11747|11977|12373|12389|12491|13982|14062|14118|14130|14682|16179|16410|16423|16543|16859|17999|18007|18128|18430|18767|21337|21825|21938|23967|93691|106522|109934|232341|269951|279561|384783	Anxa5|Atp7a|Casq2|Cav1|Cd36|Esr1|F2r|Fbn1|Fcgr2b|Gnaq|Irak1|Itgav|Cd47|Mdfic|Lgals9|Nedd4|Neo1|Notch1|Oxtr|Pkia|Tacr2|Thbs1|Tnfrsf1b|Osr1|Klf7|Pkdcc|Abr|Wnk1|Idh2|Wnk3|Irs2	-1.5	MyList
GO Biological Processes	19	GO:0071677	positive regulation of mononuclear cell migration	19_GO:0040011 locomotion	-2.9	3.4	4	20999	80	686	9	1.3	0.43	11487|12977|16423|16859|20315|22418|76088|105722|232341	Adam10|Csf1|Cd47|Lgals9|Cxcl12|Wnt5a|Dock8|Ano6|Wnk1	-1.5	MyList
GO Molecular Functions	21	GO:0019901	protein kinase binding		-2.9	1.6	3.4	20999	783	686	42	6.1	0.92	11482|11487|11747|11798|12168|12323|12361|12373|12389|12444|12484|12562|12704|13649|13982|14367|14815|15251|15944|16179|16410|16412|17698|17886|18708|18767|19116|19268|20128|20324|20393|21813|22695|70097|103806|214585|216543|218952|232341|381290|384783|394432	Acvrl1|Adam10|Anxa5|Xiap|Bmpr2|Camk2b|Cask|Casq2|Cav1|Ccnd2|Cd24a|Cdh5|Cit|Egfr|Esr1|Fzd5|Nr3c1|Hif1a|Irgm1|Irak1|Itgav|Itgb1|Msn|Myh9|Pik3r1|Pkia|Prlr|Ptprf|Trim30a|Cavin2|Sgk1|Tgfbr2|Zfp36|Sash1|Maml1|Spg11|Cep68|Fermt2|Wnk1|Atp2b4|Irs2|Ugt1a7c	-1.4	MyList
GO Biological Processes	19	GO:0003170	heart valve development	19_GO:0032502 developmental process	-2.9	3.8	4.1	20999	65	686	8	1.2	0.41	12166|12168|18128|19876|20677|21813|21938|23794	Bmpr1a|Bmpr2|Notch1|Robo1|Sox4|Tgfbr2|Tnfrsf1b|Adamts5	-1.4	MyList
GO Biological Processes	19	GO:0001655	urogenital system development	19_GO:0032502 developmental process	-2.9	3.8	4.1	20999	65	686	8	1.2	0.41	11835|13982|16001|18128|18514|19116|23967|107587	Ar|Esr1|Igf1r|Notch1|Pbx1|Prlr|Osr1|Osr2	-1.4	MyList
GO Biological Processes	19	GO:0007159	leukocyte cell-cell adhesion	19_GO:0009987 cellular process	-2.9	3.8	4.1	20999	65	686	8	1.2	0.41	12484|12628|16412|16423|17698|21825|22329|76905	Cd24a|Cfh|Itgb1|Cd47|Msn|Thbs1|Vcam1|Lrg1	-1.4	MyList
GO Cellular Components	20	GO:0030425	dendrite		-2.9	1.7	3.4	20999	760	686	41	6	0.91	11482|11487|11515|11747|11835|11977|12166|12168|12323|12361|12450|13712|14130|14366|14682|14815|16195|16412|16562|16773|17380|17999|18104|18552|18810|19206|20336|23821|53623|67972|68151|71994|93692|109624|170643|207165|214585|234214|236794|319757|320712	Acvrl1|Adam10|Adcy9|Anxa5|Ar|Atp7a|Bmpr1a|Bmpr2|Camk2b|Cask|Ccng1|Elk1|Fcgr2b|Fzd4|Gnaq|Nr3c1|Il6st|Itgb1|Kif1c|Lama2|Mme|Nedd4|Nqo1|Pcsk5|Plec|Ptch1|Exoc4|Bace1|Gria3|Atp2b1|Wls|Cnn3|Glrx|Cald1|Kirrel|Bptf|Spg11|Sorbs2|Slc9a6|Smo|Abi3bp	-1.4	MyList
GO Biological Processes	19	GO:0006109	regulation of carbohydrate metabolic process	19_GO:0008152 metabolic process	-2.9	2.4	3.7	20999	206	686	16	2.3	0.58	11364|13110|14756|14815|15251|15937|16002|16867|17886|20185|27273|58801|108682|212980|320706|384783	Acadm|Cyp2j6|Gpld1|Nr3c1|Hif1a|Ier3|Igf2|Lhcgr|Myh9|Ncor1|Pdk4|Pmaip1|Gpt2|Slc45a3|Soga1|Irs2	-1.4	MyList
GO Biological Processes	19	GO:0034767	positive regulation of monoatomic ion transmembrane transport	19_GO:0051179 localization	-2.9	2.4	3.7	20999	206	686	16	2.3	0.58	11977|12389|13040|13405|13617|14062|16819|16867|18671|20312|65973|77574|93692|105722|232341|279561	Atp7a|Cav1|Ctss|Dmd|Ednra|F2r|Lcn2|Lhcgr|Abcb1a|Cx3cl1|Asph|Tcaf1|Glrx|Ano6|Wnk1|Wnk3	-1.4	MyList
GO Molecular Functions	21	GO:0016757	glycosyltransferase activity		-2.9	2.2	3.6	20999	266	686	19	2.8	0.63	14594|15212|20440|20442|53625|54616|56219|74493|94284|108148|218476|233781|268880|269941|328417|380959|394432|394435|547253	Ggta1|Hexb|St6gal1|St3gal1|B3gnt2|Extl3|Extl1|Tnks2|Ugt1a6a|Galnt2|Gcnt4|Xylt1|Xxylt1|Chsy1|Parp4|Alg10b|Ugt1a7c|Ugt1a6b|Parp14	-1.4	MyList
GO Biological Processes	19	GO:0071695	anatomical structure maturation	19_GO:0032502 developmental process	-2.9	2.2	3.6	20999	266	686	19	2.8	0.63	12399|12562|13138|13609|13617|14182|14367|14682|15251|16542|17257|18128|18858|71982|105722|223593|233781|235320|319504	Runx3|Cdh5|Dag1|S1pr1|Ednra|Fgfr1|Fzd5|Gnaq|Hif1a|Kdr|Mecp2|Notch1|Pmp22|Snx10|Ano6|Washc5|Xylt1|Zbtb16|Nrcam	-1.4	MyList
GO Biological Processes	19	GO:0050766	positive regulation of phagocytosis	19_GO:0051179 localization	-2.9	3.2	3.9	20999	97	686	10	1.5	0.46	12263|12491|14130|16423|16803|17886|18784|19128|105722|109934	C2|Cd36|Fcgr2b|Cd47|Lbp|Myh9|Pla2g5|Pros1|Ano6|Abr	-1.4	MyList
GO Biological Processes	19	GO:0032945	negative regulation of mononuclear cell proliferation	19_GO:0048519 negative regulation of biological process	-2.9	3.2	3.9	20999	97	686	10	1.5	0.46	11920|12484|14130|16792|16859|17096|18784|22177|74048|242202	Atm|Cd24a|Fcgr2b|Laptm5|Lgals9|Lyn|Pla2g5|Tyrobp|Vsir|Pde5a	-1.4	MyList
GO Biological Processes	19	GO:0031589	cell-substrate adhesion	19_GO:0009987 cellular process	-2.9	2.5	3.7	20999	187	686	15	2.2	0.56	12490|13138|14219|14366|16403|16410|16412|16777|18073|22329|23928|50768|104099|218952|226519	Cd34|Dag1|Ccn2|Fzd4|Itga6|Itgav|Itgb1|Lamb1|Nid1|Vcam1|Lamc3|Dlc1|Itga9|Fermt2|Lamc1	-1.4	MyList
GO Biological Processes	19	GO:0010762	regulation of fibroblast migration	19_GO:0040011 locomotion	-2.9	4.2	4.2	20999	51	686	7	1	0.38	14182|16412|18214|21825|24136|83397|114886	Fgfr1|Itgb1|Ddr2|Thbs1|Zeb2|Akap12|Cygb	-1.4	MyList
GO Biological Processes	19	GO:0060135	maternal process involved in female pregnancy	19_GO:0022414 reproductive process	-2.9	4.2	4.2	20999	51	686	7	1	0.38	11819|11835|12168|13030|13982|16477|69852	Nr2f2|Ar|Bmpr2|Ctsb|Esr1|Junb|Tcf23	-1.4	MyList
GO Biological Processes	19	GO:0045646	regulation of erythrocyte differentiation	19_GO:0042592 homeostatic process	-2.9	4.2	4.2	20999	51	686	7	1	0.38	12010|15251|17096|20851|22695|23871|50794	B2m|Hif1a|Lyn|Stat5b|Zfp36|Ets1|Klf13	-1.4	MyList
GO Biological Processes	19	GO:0072524	pyridine-containing compound metabolic process	19_GO:0008152 metabolic process	-2.9	3.4	4	20999	81	686	9	1.3	0.43	15926|18104|18115|100198|107747|216134|266690|269951|333433	Idh1|Nqo1|Nnt|H6pd|Aldh1l1|Pdxk|Cyb5r4|Idh2|Gpd1l	-1.4	MyList
GO Biological Processes	19	GO:1903522	regulation of blood circulation	19_GO:0032501 multicellular organismal process	-2.9	2.2	3.6	20999	267	686	19	2.8	0.63	12168|12373|12389|13405|13617|13649|14062|14219|15251|18430|18708|20312|20928|30878|56808|67972|242202|333433|381290	Bmpr2|Casq2|Cav1|Dmd|Ednra|Egfr|F2r|Ccn2|Hif1a|Oxtr|Pik3r1|Cx3cl1|Abcc9|Apln|Cacna2d2|Atp2b1|Pde5a|Gpd1l|Atp2b4	-1.4	MyList
GO Biological Processes	19	GO:0002262	myeloid cell homeostasis	19_GO:0042592 homeostatic process	-2.9	2.5	3.7	20999	169	686	14	2	0.54	12628|12977|15203|16590|16889|17096|17311|20185|20851|21399|21814|109246|218476|224792	Cfh|Csf1|Heph|Kit|Lipa|Lyn|Kitl|Ncor1|Stat5b|Tcea1|Tgfbr3|Tspan9|Gcnt4|Adgrf5	-1.4	MyList
GO Biological Processes	19	GO:0003203	endocardial cushion morphogenesis	19_GO:0032502 developmental process	-2.9	4.8	4.3	20999	38	686	6	0.87	0.36	11482|12166|18128|19876|21813|23794	Acvrl1|Bmpr1a|Notch1|Robo1|Tgfbr2|Adamts5	-1.4	MyList
GO Biological Processes	19	GO:0046686	response to cadmium ion	19_GO:0050896 response to stimulus	-2.9	4.8	4.3	20999	38	686	6	0.87	0.36	12323|13649|14281|16476|18145|227753	Camk2b|Egfr|Fos|Jun|Npc1|Gsn	-1.4	MyList
GO Biological Processes	19	GO:0043277	apoptotic cell clearance	19_GO:0051179 localization	-2.9	4.8	4.3	20999	38	686	6	0.87	0.36	12491|16410|21817|21825|22177|214585	Cd36|Itgav|Tgm2|Thbs1|Tyrobp|Spg11	-1.4	MyList
GO Biological Processes	19	GO:0033619	membrane protein proteolysis	19_GO:0008152 metabolic process	-2.9	4.8	4.3	20999	38	686	6	0.87	0.36	11487|13036|13138|17886|23821|56175	Adam10|Ctsh|Dag1|Myh9|Bace1|Bace2	-1.4	MyList
GO Biological Processes	19	GO:0014911	positive regulation of smooth muscle cell migration	19_GO:0040011 locomotion	-2.9	3.7	4.1	20999	66	686	8	1.2	0.41	11504|11977|13653|16195|18214|18552|20851|319757	Adamts1|Atp7a|Egr1|Il6st|Ddr2|Pcsk5|Stat5b|Smo	-1.4	MyList
GO Biological Processes	19	GO:1902692	regulation of neuroblast proliferation	19_GO:0032502 developmental process	-2.9	3.7	4.1	20999	66	686	8	1.2	0.41	12227|12484|15251|16412|18128|20312|57810|319757	Btg2|Cd24a|Hif1a|Itgb1|Notch1|Cx3cl1|Cdon|Smo	-1.4	MyList
GO Molecular Functions	21	GO:0016504	peptidase activator activity		-2.9	3.7	4.1	20999	66	686	8	1.2	0.41	12389|13032|13036|13040|18542|19186|26885|74048	Cav1|Ctsc|Ctsh|Ctss|Pcolce|Psme1|Casp8ap2|Vsir	-1.4	MyList
GO Biological Processes	19	GO:2000561	regulation of CD4-positive, alpha-beta T cell proliferation	19_GO:0002376 immune system process	-2.9	5.9	4.6	20999	26	686	5	0.73	0.32	12484|15944|16859|21813|74048	Cd24a|Irgm1|Lgals9|Tgfbr2|Vsir	-1.4	MyList
GO Biological Processes	19	GO:1903975	regulation of glial cell migration	19_GO:0040011 locomotion	-2.9	5.9	4.6	20999	26	686	5	0.73	0.32	12977|18208|20312|216616|269951	Csf1|Ntn1|Cx3cl1|Efemp1|Idh2	-1.4	MyList
GO Biological Processes	19	GO:0003181	atrioventricular valve morphogenesis	19_GO:0032502 developmental process	-2.9	5.9	4.6	20999	26	686	5	0.73	0.32	12166|12168|18128|20677|21813	Bmpr1a|Bmpr2|Notch1|Sox4|Tgfbr2	-1.4	MyList
GO Biological Processes	19	GO:0015012	heparan sulfate proteoglycan biosynthetic process	19_GO:0008152 metabolic process	-2.9	5.9	4.6	20999	26	686	5	0.73	0.32	15531|54616|56219|93683|233781	Ndst1|Extl3|Extl1|Glce|Xylt1	-1.4	MyList
GO Biological Processes	19	GO:0042102	positive regulation of T cell proliferation	19_GO:0002376 immune system process	-2.9	2.9	3.8	20999	115	686	11	1.6	0.48	11987|12484|13641|15944|16002|16195|17311|20851|21813|22329|50723	Slc7a1|Cd24a|Efnb1|Irgm1|Igf2|Il6st|Kitl|Stat5b|Tgfbr2|Vcam1|Icosl	-1.4	MyList
GO Biological Processes	19	GO:0032231	regulation of actin filament bundle assembly	19_GO:0050789 regulation of biological process	-2.9	2.9	3.8	20999	115	686	11	1.6	0.48	13609|14219|16423|18708|19878|20312|50768|54324|218952|235041|268396	S1pr1|Ccn2|Cd47|Pik3r1|Rock2|Cx3cl1|Dlc1|Arhgef5|Fermt2|Kank2|Sh3pxd2b	-1.4	MyList
GO Biological Processes	19	GO:0032760	positive regulation of tumor necrosis factor production	19_GO:0048518 positive regulation of biological process	-2.9	2.9	3.8	20999	115	686	11	1.6	0.48	12491|13110|14367|15510|16803|16859|18708|21825|22177|22418|83397	Cd36|Cyp2j6|Fzd5|Hspd1|Lbp|Lgals9|Pik3r1|Thbs1|Tyrobp|Wnt5a|Akap12	-1.4	MyList
GO Biological Processes	19	GO:0002688	regulation of leukocyte chemotaxis	19_GO:0040011 locomotion	-2.9	2.8	3.7	20999	133	686	12	1.7	0.5	11487|12977|13617|16803|17096|17965|20312|20315|21825|22418|105722|232341	Adam10|Csf1|Ednra|Lbp|Lyn|Nbl1|Cx3cl1|Cxcl12|Thbs1|Wnt5a|Ano6|Wnk1	-1.4	MyList
GO Biological Processes	19	GO:0071384	cellular response to corticosteroid stimulus	19_GO:0050896 response to stimulus	-2.8	4.1	4.1	20999	52	686	7	1	0.38	14815|20393|22695|74551|94284|268709|394435	Nr3c1|Sgk1|Zfp36|Pck2|Ugt1a6a|Fam107a|Ugt1a6b	-1.4	MyList
GO Biological Processes	19	GO:0010518	positive regulation of phospholipase activity	19_GO:0065007 biological regulation	-2.8	4.1	4.1	20999	52	686	7	1	0.38	12323|13982|14182|14682|18595|18784|50768	Camk2b|Esr1|Fgfr1|Gnaq|Pdgfra|Pla2g5|Dlc1	-1.4	MyList
GO Biological Processes	19	GO:0001889	liver development	19_GO:0032502 developmental process	-2.8	2.9	3.8	20999	116	686	11	1.6	0.48	11364|13649|13712|16476|16889|18128|18145|20851|21814|74551|394432	Acadm|Egfr|Elk1|Jun|Lipa|Notch1|Npc1|Stat5b|Tgfbr3|Pck2|Ugt1a7c	-1.4	MyList
GO Biological Processes	19	GO:1903038	negative regulation of leukocyte cell-cell adhesion	19_GO:0048519 negative regulation of biological process	-2.8	2.6	3.7	20999	152	686	13	1.9	0.52	11898|12399|12484|14190|16792|16859|18784|20315|56838|74048|94212|232341|242202	Ass1|Runx3|Cd24a|Fgl2|Laptm5|Lgals9|Pla2g5|Cxcl12|Ccl28|Vsir|Pag1|Wnk1|Pde5a	-1.4	MyList
GO Biological Processes	19	GO:0048814	regulation of dendrite morphogenesis	19_GO:0032502 developmental process	-2.8	3.1	3.8	20999	99	686	10	1.5	0.46	12323|12361|12704|14366|17999|19268|19876|20393|22418|68151	Camk2b|Cask|Cit|Fzd4|Nedd4|Ptprf|Robo1|Sgk1|Wnt5a|Wls	-1.4	MyList
GO Biological Processes	19	GO:0051492	regulation of stress fiber assembly	19_GO:0050789 regulation of biological process	-2.8	3.1	3.8	20999	99	686	10	1.5	0.46	13609|14219|16423|18708|19878|50768|54324|218952|235041|268396	S1pr1|Ccn2|Cd47|Pik3r1|Rock2|Dlc1|Arhgef5|Fermt2|Kank2|Sh3pxd2b	-1.4	MyList
GO Biological Processes	19	GO:0071801	regulation of podosome assembly	19_GO:0050789 regulation of biological process	-2.8	7.7	4.9	20999	16	686	4	0.58	0.29	17698|18826|54324|227753	Msn|Lcp1|Arhgef5|Gsn	-1.4	MyList
GO Biological Processes	19	GO:0110096	cellular response to aldehyde	19_GO:0050896 response to stimulus	-2.8	7.7	4.9	20999	16	686	4	0.58	0.29	11668|11669|20393|26358	Aldh1a1|Aldh2|Sgk1|Aldh1a7	-1.4	MyList
GO Molecular Functions	21	GO:0004303	estradiol 17-beta-dehydrogenase [NAD(P)] activity		-2.8	7.7	4.9	20999	16	686	4	0.58	0.29	15487|15490|56348|114664	Hsd17b3|Hsd17b7|Hsd17b12|Hsd17b11	-1.4	MyList
GO Biological Processes	19	GO:1901617	organic hydroxy compound biosynthetic process	19_GO:0008152 metabolic process	-2.8	2.5	3.6	20999	171	686	14	2	0.54	11886|11977|13360|13849|15360|15490|16889|20845|54447|66234|74551|74754|104158|216134	Asah1|Atp7a|Dhcr7|Ephx1|Hmgcs2|Hsd17b7|Lipa|Star|Asah2|Msmo1|Pck2|Dhcr24|Ces1d|Pdxk	-1.4	MyList
GO Biological Processes	19	GO:0006767	water-soluble vitamin metabolic process	19_GO:0008152 metabolic process	-2.8	4.7	4.3	20999	39	686	6	0.87	0.36	14275|26363|54338|94284|107747|216134	Folr1|Btd|Slc23a2|Ugt1a6a|Aldh1l1|Pdxk	-1.4	MyList
GO Biological Processes	19	GO:0090049	regulation of cell migration involved in sprouting angiogenesis	19_GO:0040011 locomotion	-2.8	4.7	4.3	20999	39	686	6	0.87	0.36	16542|18128|21825|80837|105450|240185	Kdr|Notch1|Thbs1|Rhoj|Mmrn2|Jcad	-1.4	MyList
GO Biological Processes	19	GO:0050803	regulation of synapse structure or activity	19_GO:0065007 biological regulation	-2.8	2.1	3.5	20999	313	686	21	3.1	0.66	11487|11852|12323|12361|13138|13602|14130|16412|17257|17999|18208|18430|18708|19268|19878|22418|52398|53328|241770|319504|320712	Adam10|Rhob|Camk2b|Cask|Dag1|Sparcl1|Fcgr2b|Itgb1|Mecp2|Nedd4|Ntn1|Oxtr|Pik3r1|Ptprf|Rock2|Wnt5a|Septin11|Pgrmc1|Rims4|Nrcam|Abi3bp	-1.4	MyList
GO Biological Processes	19	GO:0003231	cardiac ventricle development	19_GO:0032502 developmental process	-2.8	2.6	3.7	20999	153	686	13	1.9	0.52	12166|12168|13617|15251|17069|18128|19876|20348|20677|21813|21814|22418|77446	Bmpr1a|Bmpr2|Ednra|Hif1a|Ly6e|Notch1|Robo1|Sema3c|Sox4|Tgfbr2|Tgfbr3|Wnt5a|Heg1	-1.4	MyList
GO Biological Processes	19	GO:0098742	cell-cell adhesion via plasma-membrane adhesion molecules	19_GO:0009987 cellular process	-2.8	2.4	3.6	20999	191	686	15	2.2	0.56	12484|12562|13602|16859|19268|19876|21813|22329|23965|72040|72333|84004|93706|93724|319504	Cd24a|Cdh5|Sparcl1|Lgals9|Ptprf|Robo1|Tgfbr2|Vcam1|Tenm3|Cdhr5|Palld|Mcam|Pcdhgc3|Pcdhga12|Nrcam	-1.4	MyList
GO Biological Processes	19	GO:1903557	positive regulation of tumor necrosis factor superfamily cytokine production	19_GO:0048518 positive regulation of biological process	-2.8	2.9	3.7	20999	117	686	11	1.6	0.48	12491|13110|14367|15510|16803|16859|18708|21825|22177|22418|83397	Cd36|Cyp2j6|Fzd5|Hspd1|Lbp|Lgals9|Pik3r1|Thbs1|Tyrobp|Wnt5a|Akap12	-1.4	MyList
GO Molecular Functions	21	GO:0140375	immune receptor activity		-2.8	2.7	3.7	20999	135	686	12	1.7	0.5	12946|13036|14130|14366|14969|16164|16177|16194|16195|16880|19116|50905	Cr1l|Ctsh|Fcgr2b|Fzd4|H2-Eb1|Il13ra1|Il1r1|Il6ra|Il6st|Lifr|Prlr|Il17rb	-1.3	MyList
GO Biological Processes	19	GO:0060419	heart growth	19_GO:0040007 growth	-2.8	4	4.1	20999	53	686	7	1	0.38	13609|14182|18128|21814|68861|77446|234214	S1pr1|Fgfr1|Notch1|Tgfbr3|Dipk2a|Heg1|Sorbs2	-1.3	MyList
GO Biological Processes	19	GO:0046596	regulation of viral entry into host cell	19_GO:0016032 viral process	-2.8	4	4.1	20999	53	686	7	1	0.38	17069|18550|20128|20597|23947|227753|384309	Ly6e|Furin|Trim30a|Smpd1|Mid2|Gsn|Trim56	-1.3	MyList
GO Biological Processes	19	GO:0070723	response to cholesterol	19_GO:0050896 response to stimulus	-2.8	5.7	4.5	20999	27	686	5	0.73	0.32	14756|19206|21813|104158|319757	Gpld1|Ptch1|Tgfbr2|Ces1d|Smo	-1.3	MyList
GO Biological Processes	19	GO:0003148	outflow tract septum morphogenesis	19_GO:0032502 developmental process	-2.8	5.7	4.5	20999	27	686	5	0.73	0.32	12166|12168|19876|20348|21813	Bmpr1a|Bmpr2|Robo1|Sema3c|Tgfbr2	-1.3	MyList
GO Molecular Functions	21	GO:0005158	insulin receptor binding		-2.8	5.7	4.5	20999	27	686	5	0.73	0.32	16001|16002|18708|19268|384783	Igf1r|Igf2|Pik3r1|Ptprf|Irs2	-1.3	MyList
GO Biological Processes	19	GO:1902894	negative regulation of miRNA transcription	19_GO:0048519 negative regulation of biological process	-2.8	5.7	4.5	20999	27	686	5	0.73	0.32	13982|15251|18021|18028|20185	Esr1|Hif1a|Nfatc3|Nfib|Ncor1	-1.3	MyList
GO Molecular Functions	21	GO:0008270	zinc ion binding		-2.8	1.7	3.3	20999	700	686	38	5.5	0.87	11504|11522|11568|11819|11835|12116|13405|13653|13982|14815|17380|18606|19206|19212|20128|20591|20597|21399|21858|23794|23947|54447|66500|66724|69608|71918|80890|83965|100340|170676|194388|216134|216725|225791|230857|235130|244349|384309	Adamts1|Adh1|Aebp1|Nr2f2|Ar|Bhmt|Dmd|Egr1|Esr1|Nr3c1|Mme|Enpp2|Ptch1|Pter|Trim30a|Kdm5c|Smpd1|Tcea1|Timp2|Adamts5|Mid2|Asah2|Slc30a7|Tab3|Sec24d|Zcchc24|Trim2|Enpp5|Smpdl3b|Peg10|Tet3|Pdxk|Adamts2|Ptgr3|Ece1|Adamts15|Kat6a|Trim56	-1.3	MyList
GO Biological Processes	19	GO:0055001	muscle cell development	19_GO:0032502 developmental process	-2.8	2.4	3.6	20999	192	686	15	2.2	0.56	12166|12373|13405|13617|16412|18021|18128|18595|18810|18858|56808|103806|214585|234214|319757	Bmpr1a|Casq2|Dmd|Ednra|Itgb1|Nfatc3|Notch1|Pdgfra|Plec|Pmp22|Cacna2d2|Maml1|Spg11|Sorbs2|Smo	-1.3	MyList
GO Biological Processes	19	GO:0050708	regulation of protein secretion	19_GO:0051179 localization	-2.8	2	3.4	20999	336	686	22	3.2	0.67	11747|12361|12894|13447|13649|14062|14118|14682|14756|15251|17886|18007|20677|20913|68151|68267|74551|93691|98170|269951|384783|667118	Anxa5|Cask|Cpt1a|Doc2b|Egfr|F2r|Fbn1|Gnaq|Gpld1|Hif1a|Myh9|Neo1|Sox4|Stxbp4|Wls|Slc25a22|Pck2|Klf7|Tmem132a|Idh2|Irs2|Zbed6	-1.3	MyList
GO Biological Processes	19	GO:0034330	cell junction organization	19_GO:0009987 cellular process	-2.8	1.7	3.3	20999	560	686	32	4.7	0.81	11487|12262|12562|12826|13602|13641|14062|14367|16001|16410|16412|17257|17999|18810|18858|19268|19878|50768|53328|56808|67784|72333|77446|83453|93706|110380|170643|214585|218952|226519|236794|270163	Adam10|C1qc|Cdh5|Col4a1|Sparcl1|Efnb1|F2r|Fzd5|Igf1r|Itgav|Itgb1|Mecp2|Nedd4|Plec|Pmp22|Ptprf|Rock2|Dlc1|Pgrmc1|Cacna2d2|Plxnd1|Palld|Heg1|Chrdl1|Pcdhgc3|Shroom2|Kirrel|Spg11|Fermt2|Lamc1|Slc9a6|Myo9a	-1.3	MyList
GO Biological Processes	19	GO:1903076	regulation of protein localization to plasma membrane	19_GO:0051179 localization	-2.8	2.9	3.7	20999	118	686	11	1.6	0.48	11835|12323|13132|13649|16412|18708|53328|100017|106522|279561|381290	Ar|Camk2b|Dab2|Egfr|Itgb1|Pik3r1|Pgrmc1|Ldlrap1|Pkdcc|Wnk3|Atp2b4	-1.3	MyList
GO Biological Processes	19	GO:0032956	regulation of actin cytoskeleton organization	19_GO:0050789 regulation of biological process	-2.8	2	3.4	20999	358	686	23	3.4	0.69	11857|12333|12704|13609|13860|14219|16423|18708|19878|20312|50768|54324|70420|110380|170643|218952|223593|225115|227753|235041|268396|268709|320712	Arhgdib|Capn1|Cit|S1pr1|Eps8|Ccn2|Cd47|Pik3r1|Rock2|Cx3cl1|Dlc1|Arhgef5|Arpin|Shroom2|Kirrel|Fermt2|Washc5|Svil|Gsn|Kank2|Sh3pxd2b|Fam107a|Abi3bp	-1.3	MyList
GO Biological Processes	19	GO:0035270	endocrine system development	19_GO:0032502 developmental process	-2.8	2.7	3.7	20999	136	686	12	1.7	0.5	12166|13617|13666|14815|16001|16194|17069|18514|18595|20677|22418|319757	Bmpr1a|Ednra|Eif2ak3|Nr3c1|Igf1r|Il6ra|Ly6e|Pbx1|Pdgfra|Sox4|Wnt5a|Smo	-1.3	MyList
GO Biological Processes	19	GO:0002237	response to molecule of bacterial origin	19_GO:0044419 biological process involved in interspecies interaction between organisms	-2.8	1.9	3.4	20999	402	686	25	3.6	0.72	11303|12010|12484|12491|12628|13617|14062|14130|14367|14825|15900|15944|16179|16410|16803|16859|17096|17533|18104|20851|21938|22418|22695|56615|109934	Abca1|B2m|Cd24a|Cd36|Cfh|Ednra|F2r|Fcgr2b|Fzd5|Cxcl1|Irf8|Irgm1|Irak1|Itgav|Lbp|Lgals9|Lyn|Mrc1|Nqo1|Stat5b|Tnfrsf1b|Wnt5a|Zfp36|Mgst1|Abr	-1.3	MyList
GO Biological Processes	19	GO:1903530	regulation of secretion by cell	19_GO:0051179 localization	-2.8	1.7	3.3	20999	702	686	38	5.5	0.87	11747|11765|12361|12894|13132|13447|13649|14062|14118|14182|14682|14756|14815|15251|16859|17096|17886|18007|18128|18430|20315|20677|20913|20969|21337|21938|30878|68151|68267|74551|75209|93691|98170|109934|241770|269951|384783|667118	Anxa5|Ap1g1|Cask|Cpt1a|Dab2|Doc2b|Egfr|F2r|Fbn1|Fgfr1|Gnaq|Gpld1|Nr3c1|Hif1a|Lgals9|Lyn|Myh9|Neo1|Notch1|Oxtr|Cxcl12|Sox4|Stxbp4|Sdc1|Tacr2|Tnfrsf1b|Apln|Wls|Slc25a22|Pck2|Sv2c|Klf7|Tmem132a|Abr|Rims4|Idh2|Irs2|Zbed6	-1.3	MyList
GO Biological Processes	19	GO:0042482	positive regulation of odontogenesis	19_GO:0032502 developmental process	-2.8	11	5.4	20999	8	686	3	0.44	0.25	12490|12977|13617	Cd34|Csf1|Ednra	-1.3	MyList
GO Cellular Components	20	GO:0031258	lamellipodium membrane		-2.8	11	5.4	20999	8	686	3	0.44	0.25	14726|16410|319565	Pdpn|Itgav|Syne2	-1.3	MyList
GO Biological Processes	19	GO:0110089	regulation of hippocampal neuron apoptotic process	19_GO:0050789 regulation of biological process	-2.8	11	5.4	20999	8	686	3	0.44	0.25	16819|20312|22177	Lcn2|Cx3cl1|Tyrobp	-1.3	MyList
GO Biological Processes	19	GO:0071394	cellular response to testosterone stimulus	19_GO:0050896 response to stimulus	-2.8	11	5.4	20999	8	686	3	0.44	0.25	11835|17698|19878	Ar|Msn|Rock2	-1.3	MyList
GO Biological Processes	19	GO:0003175	tricuspid valve development	19_GO:0032502 developmental process	-2.8	11	5.4	20999	8	686	3	0.44	0.25	12166|12168|21813	Bmpr1a|Bmpr2|Tgfbr2	-1.3	MyList
GO Biological Processes	19	GO:0150094	amyloid-beta clearance by cellular catabolic process	19_GO:0032501 multicellular organismal process	-2.8	11	5.4	20999	8	686	3	0.44	0.25	12491|16835|17380	Cd36|Ldlr|Mme	-1.3	MyList
GO Biological Processes	19	GO:0097531	mast cell migration	19_GO:0002376 immune system process	-2.8	11	5.4	20999	8	686	3	0.44	0.25	16590|17311|20851	Kit|Kitl|Stat5b	-1.3	MyList
GO Biological Processes	19	GO:0010717	regulation of epithelial to mesenchymal transition	19_GO:0032502 developmental process	-2.8	3	3.8	20999	101	686	10	1.5	0.46	13132|13138|14726|18128|21813|21814|76905|94352|207806|218952	Dab2|Dag1|Pdpn|Notch1|Tgfbr2|Tgfbr3|Lrg1|Loxl2|Usf3|Fermt2	-1.3	MyList
GO Biological Processes	19	GO:1905314	semi-lunar valve development	19_GO:0032502 developmental process	-2.8	4.6	4.2	20999	40	686	6	0.87	0.36	12168|18128|19876|21813|21938|23794	Bmpr2|Notch1|Robo1|Tgfbr2|Tnfrsf1b|Adamts5	-1.3	MyList
GO Biological Processes	19	GO:0009066	aspartate family amino acid metabolic process	19_GO:0008152 metabolic process	-2.8	4.6	4.2	20999	40	686	6	0.87	0.36	11898|12116|14719|26432|26912|104923	Ass1|Bhmt|Got2|Plod2|Gcat|Adi1	-1.3	MyList
GO Biological Processes	19	GO:0007265	Ras protein signal transduction	19_GO:0050896 response to stimulus	-2.8	2.5	3.6	20999	174	686	14	2	0.54	11855|11857|12977|13617|13860|14726|17311|18208|19878|20663|72065|74754|80837|330914	Arhgap5|Arhgdib|Csf1|Ednra|Eps8|Pdpn|Kitl|Ntn1|Rock2|Sos2|Rap2c|Dhcr24|Rhoj|Arhgap32	-1.3	MyList
GO Biological Processes	19	GO:0097435	supramolecular fiber organization	19_GO:0009987 cellular process	-2.8	1.7	3.3	20999	562	686	32	4.7	0.81	11827|11977|12010|12373|12389|12491|13860|14219|16412|16997|17886|17912|18214|18595|18810|18826|20393|24136|54004|69675|71994|94352|108075|109624|110380|210356|216725|223593|225115|227753|268709|326618	Aqp2|Atp7a|B2m|Casq2|Cav1|Cd36|Eps8|Ccn2|Itgb1|Ltbp2|Myh9|Myo1b|Ddr2|Pdgfra|Plec|Lcp1|Sgk1|Zeb2|Diaph2|Pxdn|Cnn3|Loxl2|Ltbp4|Cald1|Shroom2|Nckap5|Adamts2|Washc5|Svil|Gsn|Fam107a|Tpm4	-1.3	MyList
GO Biological Processes	19	GO:0009410	response to xenobiotic stimulus	19_GO:0050896 response to stimulus	-2.7	2	3.4	20999	338	686	22	3.2	0.67	11668|13110|14281|14756|14859|16002|16476|16542|16819|16889|18104|18145|20887|21813|56615|94284|99586|210106|232174|269823|320024|394435	Aldh1a1|Cyp2j6|Fos|Gpld1|Gsta3|Igf2|Jun|Kdr|Lcn2|Lipa|Nqo1|Npc1|Sult1a1|Tgfbr2|Mgst1|Ugt1a6a|Dpyd|Tent4a|Cyp26b1|Pon3|Nceh1|Ugt1a6b	-1.3	MyList
GO Biological Processes	19	GO:0031331	positive regulation of cellular catabolic process	19_GO:0048518 positive regulation of biological process	-2.7	2	3.4	20999	338	686	22	3.2	0.67	11920|12227|12894|13179|14756|15251|15944|16151|16542|16792|16835|18115|19878|20128|21938|22695|23947|60599|108083|234594|319757|384783	Atm|Btg2|Cpt1a|Dcn|Gpld1|Hif1a|Irgm1|Ikbkg|Kdr|Laptm5|Ldlr|Nnt|Rock2|Trim30a|Tnfrsf1b|Zfp36|Mid2|Trp53inp1|Pip4k2b|Cnot1|Smo|Irs2	-1.3	MyList
GO Biological Processes	19	GO:0010718	positive regulation of epithelial to mesenchymal transition	19_GO:0032502 developmental process	-2.7	4	4	20999	54	686	7	1	0.38	13132|14726|18128|21813|76905|94352|218952	Dab2|Pdpn|Notch1|Tgfbr2|Lrg1|Loxl2|Fermt2	-1.3	MyList
GO Biological Processes	19	GO:0003179	heart valve morphogenesis	19_GO:0032502 developmental process	-2.7	4	4	20999	54	686	7	1	0.38	12166|12168|18128|19876|20677|21813|23794	Bmpr1a|Bmpr2|Notch1|Robo1|Sox4|Tgfbr2|Adamts5	-1.3	MyList
GO Biological Processes	19	GO:0098754	detoxification	19_GO:0098754 detoxification	-2.7	3.5	3.9	20999	69	686	8	1.2	0.41	11668|11669|11977|14859|18104|18115|18671|26358	Aldh1a1|Aldh2|Atp7a|Gsta3|Nqo1|Nnt|Abcb1a|Aldh1a7	-1.3	MyList
GO Biological Processes	19	GO:2000106	regulation of leukocyte apoptotic process	19_GO:0050789 regulation of biological process	-2.7	2.8	3.7	20999	119	686	11	1.6	0.48	12484|14130|15251|17096|17311|20315|20440|20442|22418|76088|384783	Cd24a|Fcgr2b|Hif1a|Lyn|Kitl|Cxcl12|St6gal1|St3gal1|Wnt5a|Dock8|Irs2	-1.3	MyList
GO Biological Processes	19	GO:0061008	hepaticobiliary system development	19_GO:0032502 developmental process	-2.7	2.8	3.7	20999	119	686	11	1.6	0.48	11364|13649|13712|16476|16889|18128|18145|20851|21814|74551|394432	Acadm|Egfr|Elk1|Jun|Lipa|Notch1|Npc1|Stat5b|Tgfbr3|Pck2|Ugt1a7c	-1.3	MyList
GO Biological Processes	19	GO:0009791	post-embryonic development	19_GO:0032502 developmental process	-2.7	2.7	3.6	20999	137	686	12	1.7	0.5	11364|11920|13360|14367|14682|16542|17257|17850|20348|20363|22589|77446	Acadm|Atm|Dhcr7|Fzd5|Gnaq|Kdr|Mecp2|Mmut|Sema3c|Selenop|Atrx|Heg1	-1.3	MyList
GO Biological Processes	19	GO:2000177	regulation of neural precursor cell proliferation	19_GO:0050789 regulation of biological process	-2.7	2.7	3.6	20999	137	686	12	1.7	0.5	12227|12484|15251|16412|17096|18008|18128|20312|22418|57810|93761|319757	Btg2|Cd24a|Hif1a|Itgb1|Lyn|Nes|Notch1|Cx3cl1|Wnt5a|Cdon|Smarca1|Smo	-1.3	MyList
GO Biological Processes	19	GO:0035023	regulation of Rho protein signal transduction	19_GO:0050896 response to stimulus	-2.7	3.2	3.8	20999	85	686	9	1.3	0.43	11303|11857|13860|14062|16412|19876|50768|77446|235041	Abca1|Arhgdib|Eps8|F2r|Itgb1|Robo1|Dlc1|Heg1|Kank2	-1.3	MyList
GO Biological Processes	19	GO:0014032	neural crest cell development	19_GO:0032502 developmental process	-2.7	3.2	3.8	20999	85	686	9	1.3	0.43	12166|13617|13641|14275|15251|17311|20348|24136|319757	Bmpr1a|Ednra|Efnb1|Folr1|Hif1a|Kitl|Sema3c|Zeb2|Smo	-1.3	MyList
GO Biological Processes	19	GO:0045088	regulation of innate immune response	19_GO:0044419 biological process involved in interspecies interaction between organisms	-2.7	1.9	3.3	20999	404	686	25	3.6	0.72	11765|12258|12389|12491|12628|13205|13982|15510|15944|15950|16002|16179|16803|16859|17096|18784|20128|20851|22177|22418|66222|100340|229900|384309|547253	Ap1g1|Serping1|Cav1|Cd36|Cfh|Ddx3x|Esr1|Hspd1|Irgm1|Ifi203|Igf2|Irak1|Lbp|Lgals9|Lyn|Pla2g5|Trim30a|Stat5b|Tyrobp|Wnt5a|Serpinb1a|Smpdl3b|Gbp7|Trim56|Parp14	-1.3	MyList
GO Biological Processes	19	GO:0071407	cellular response to organic cyclic compound	19_GO:0050896 response to stimulus	-2.7	1.8	3.3	20999	494	686	29	4.2	0.77	11835|12373|12389|13138|13649|13653|13982|14275|14682|14756|14815|17257|17698|17999|18145|19206|19878|20393|21817|22695|71706|74551|94284|104158|268709|268903|319757|381290|394435	Ar|Casq2|Cav1|Dag1|Egfr|Egr1|Esr1|Folr1|Gnaq|Gpld1|Nr3c1|Mecp2|Msn|Nedd4|Npc1|Ptch1|Rock2|Sgk1|Tgm2|Zfp36|Slc46a3|Pck2|Ugt1a6a|Ces1d|Fam107a|Nrip1|Smo|Atp2b4|Ugt1a6b	-1.3	MyList
GO Molecular Functions	21	GO:0002020	protease binding		-2.7	2.4	3.5	20999	194	686	15	2.2	0.56	11798|14218|15511|16177|16410|16412|16590|16819|16835|18550|21825|21858|21859|26885|229595	Xiap|Sh3pxd2a|Hspa1b|Il1r1|Itgav|Itgb1|Kit|Lcn2|Ldlr|Furin|Thbs1|Timp2|Timp3|Casp8ap2|Adamtsl4	-1.3	MyList
GO Biological Processes	19	GO:0002028	regulation of sodium ion transport	19_GO:0051179 localization	-2.7	3	3.7	20999	102	686	10	1.5	0.46	13405|14825|17999|20393|23967|93692|232341|279561|333433|381290	Dmd|Cxcl1|Nedd4|Sgk1|Osr1|Glrx|Wnk1|Wnk3|Gpd1l|Atp2b4	-1.3	MyList
GO Biological Processes	19	GO:0048738	cardiac muscle tissue development	19_GO:0032502 developmental process	-2.7	2.3	3.5	20999	214	686	16	2.3	0.58	11364|12166|13609|13617|14182|16412|17069|18128|18595|18810|21814|22418|68861|77446|103806|234214	Acadm|Bmpr1a|S1pr1|Ednra|Fgfr1|Itgb1|Ly6e|Notch1|Pdgfra|Plec|Tgfbr3|Wnt5a|Dipk2a|Heg1|Maml1|Sorbs2	-1.3	MyList
GO Cellular Components	20	GO:0030424	axon		-2.7	1.6	3.2	20999	754	686	40	5.8	0.89	11364|11515|11668|11676|11747|11835|11977|12168|12628|13074|13138|13405|13712|13982|16001|16177|16562|17380|18007|18028|18595|18810|19206|19268|19876|20336|21858|21938|23821|53623|67784|72333|100017|105727|214585|236794|270163|319504|319757|320707	Acadm|Adcy9|Aldh1a1|Aldoc|Anxa5|Ar|Atp7a|Bmpr2|Cfh|Cyp17a1|Dag1|Dmd|Elk1|Esr1|Igf1r|Il1r1|Kif1c|Mme|Neo1|Nfib|Pdgfra|Plec|Ptch1|Ptprf|Robo1|Exoc4|Timp2|Tnfrsf1b|Bace1|Gria3|Plxnd1|Palld|Ldlrap1|Slc38a1|Spg11|Slc9a6|Myo9a|Nrcam|Smo|Atp2b3	-1.3	MyList
GO Biological Processes	19	GO:0043254	regulation of protein-containing complex assembly	19_GO:0050789 regulation of biological process	-2.7	1.8	3.3	20999	450	686	27	3.9	0.74	11303|11920|12333|12389|12484|12491|12562|13205|13860|15944|15950|17257|17698|18552|18826|20128|20362|20393|27410|54324|59125|170643|218952|225115|226151|227753|237107	Abca1|Atm|Capn1|Cav1|Cd24a|Cd36|Cdh5|Ddx3x|Eps8|Irgm1|Ifi203|Mecp2|Msn|Pcsk5|Lcp1|Trim30a|Septin8|Sgk1|Abca3|Arhgef5|Nek7|Kirrel|Fermt2|Svil|Slf2|Gsn|Gnl3l	-1.3	MyList
GO Biological Processes	19	GO:0097205	renal filtration	19_GO:0032501 multicellular organismal process	-2.7	7.2	4.7	20999	17	686	4	0.58	0.29	13617|170643|224792|245638	Ednra|Kirrel|Adgrf5|Tbc1d8b	-1.3	MyList
GO Biological Processes	19	GO:0042159	lipoprotein catabolic process	19_GO:0008152 metabolic process	-2.7	7.2	4.7	20999	17	686	4	0.58	0.29	11920|13033|16835|16889	Atm|Ctsd|Ldlr|Lipa	-1.3	MyList
GO Biological Processes	19	GO:0072350	tricarboxylic acid metabolic process	19_GO:0008152 metabolic process	-2.7	7.2	4.7	20999	17	686	4	0.58	0.29	11898|15926|104112|269951	Ass1|Idh1|Acly|Idh2	-1.3	MyList
GO Biological Processes	19	GO:0033574	response to testosterone	19_GO:0050896 response to stimulus	-2.7	7.2	4.7	20999	17	686	4	0.58	0.29	11522|11835|17698|19878	Adh1|Ar|Msn|Rock2	-1.3	MyList
GO Biological Processes	19	GO:1903978	regulation of microglial cell activation	19_GO:0002376 immune system process	-2.7	7.2	4.7	20999	17	686	4	0.58	0.29	11920|13032|16835|20312	Atm|Ctsc|Ldlr|Cx3cl1	-1.3	MyList
GO Biological Processes	19	GO:0006103	2-oxoglutarate metabolic process	19_GO:0008152 metabolic process	-2.7	7.2	4.7	20999	17	686	4	0.58	0.29	14719|15926|76187|108682	Got2|Idh1|Adhfe1|Gpt2	-1.3	MyList
GO Biological Processes	19	GO:0055091	phospholipid homeostasis	19_GO:0042592 homeostatic process	-2.7	7.2	4.7	20999	17	686	4	0.58	0.29	11303|14077|16891|27410	Abca1|Fabp3|Lipg|Abca3	-1.3	MyList
GO Molecular Functions	21	GO:0004252	serine-type endopeptidase activity		-2.7	2.4	3.5	20999	195	686	15	2.2	0.56	12263|13032|13036|13646|16616|16617|16619|18550|18552|50908|50909|56213|78558|232371|244954	C2|Ctsc|Ctsh|Klk1b22|Klk1b21|Klk1b24|Klk1b27|Furin|Pcsk5|C1s1|C1ra|Htra1|Htra3|C1rl|Prss35	-1.3	MyList
GO Biological Processes	19	GO:0097191	extrinsic apoptotic signaling pathway	19_GO:0050896 response to stimulus	-2.7	2.8	3.6	20999	120	686	11	1.6	0.48	13132|13205|16410|16819|17311|18708|19878|20312|20482|21938|26885	Dab2|Ddx3x|Itgav|Lcn2|Kitl|Pik3r1|Rock2|Cx3cl1|Skil|Tnfrsf1b|Casp8ap2	-1.3	MyList
GO Biological Processes	19	GO:0035850	epithelial cell differentiation involved in kidney development	19_GO:0032502 developmental process	-2.7	5.5	4.3	20999	28	686	5	0.73	0.32	12484|13617|18128|66277|319757	Cd24a|Ednra|Notch1|Klf15|Smo	-1.3	MyList
GO Biological Processes	19	GO:0032928	regulation of superoxide anion generation	19_GO:0008152 metabolic process	-2.7	5.5	4.3	20999	28	686	5	0.73	0.32	13649|14825|22177|74096|269823	Egfr|Cxcl1|Tyrobp|Hvcn1|Pon3	-1.3	MyList
GO Biological Processes	19	GO:0071277	cellular response to calcium ion	19_GO:0050896 response to stimulus	-2.7	3.2	3.8	20999	86	686	9	1.3	0.43	14281|14282|14756|16476|16477|18021|20597|65973|232341	Fos|Fosb|Gpld1|Jun|Junb|Nfatc3|Smpd1|Asph|Wnk1	-1.3	MyList
GO Biological Processes	19	GO:0046496	nicotinamide nucleotide metabolic process	19_GO:0008152 metabolic process	-2.7	3.5	3.8	20999	70	686	8	1.2	0.41	15926|18104|18115|100198|107747|266690|269951|333433	Idh1|Nqo1|Nnt|H6pd|Aldh1l1|Cyb5r4|Idh2|Gpd1l	-1.3	MyList
GO Biological Processes	19	GO:0150116	regulation of cell-substrate junction organization	19_GO:0050789 regulation of biological process	-2.7	3.5	3.8	20999	70	686	8	1.2	0.41	11482|16542|17886|18606|18708|50768|218952|268709	Acvrl1|Kdr|Myh9|Enpp2|Pik3r1|Dlc1|Fermt2|Fam107a	-1.3	MyList
GO Biological Processes	19	GO:0006940	regulation of smooth muscle contraction	19_GO:0032501 multicellular organismal process	-2.7	3.5	3.8	20999	70	686	8	1.2	0.41	12389|14062|16590|18430|21337|60596|67972|109624	Cav1|F2r|Kit|Oxtr|Tacr2|Gucy1a1|Atp2b1|Cald1	-1.3	MyList
GO Biological Processes	19	GO:0030166	proteoglycan biosynthetic process	19_GO:0008152 metabolic process	-2.7	3.9	4	20999	55	686	7	1	0.38	15531|54616|56219|93683|233781|235534|269941	Ndst1|Extl3|Extl1|Glce|Xylt1|Pxylp1|Chsy1	-1.3	MyList
GO Biological Processes	19	GO:0003230	cardiac atrium development	19_GO:0032502 developmental process	-2.7	4.5	4.1	20999	41	686	6	0.87	0.36	12168|18128|20677|22418|77446|319757	Bmpr2|Notch1|Sox4|Wnt5a|Heg1|Smo	-1.3	MyList
GO Biological Processes	19	GO:0070661	leukocyte proliferation	19_GO:0009987 cellular process	-2.7	2.3	3.5	20999	196	686	15	2.2	0.56	12484|12977|13641|14130|15510|16477|16590|16889|17311|17698|20312|20315|20851|76088|242202	Cd24a|Csf1|Efnb1|Fcgr2b|Hspd1|Junb|Kit|Lipa|Kitl|Msn|Cx3cl1|Cxcl12|Stat5b|Dock8|Pde5a	-1.3	MyList
GO Biological Processes	19	GO:0010721	negative regulation of cell development	19_GO:0048519 negative regulation of biological process	-2.7	2	3.3	20999	320	686	21	3.1	0.66	12010|12166|12227|12262|12399|12484|12704|13610|14118|14190|15944|16835|17096|17257|18128|18208|18708|20348|22418|66058|269951	B2m|Bmpr1a|Btg2|C1qc|Runx3|Cd24a|Cit|S1pr3|Fbn1|Fgl2|Irgm1|Ldlr|Lyn|Mecp2|Notch1|Ntn1|Pik3r1|Sema3c|Wnt5a|Tmem176a|Idh2	-1.3	MyList
GO Biological Processes	19	GO:0034614	cellular response to reactive oxygen species	19_GO:0050896 response to stimulus	-2.7	2.8	3.6	20999	121	686	11	1.6	0.48	11852|11920|11977|12333|13617|13649|14281|16476|16819|18104|18595	Rhob|Atm|Atp7a|Capn1|Ednra|Egfr|Fos|Jun|Lcn2|Nqo1|Pdgfra	-1.3	MyList
GO Biological Processes	19	GO:0050671	positive regulation of lymphocyte proliferation	19_GO:0002376 immune system process	-2.7	2.5	3.5	20999	158	686	13	1.9	0.52	11987|12484|13641|15944|16002|16195|17311|19116|20851|21813|22329|50723|384783	Slc7a1|Cd24a|Efnb1|Irgm1|Igf2|Il6st|Kitl|Prlr|Stat5b|Tgfbr2|Vcam1|Icosl|Irs2	-1.3	MyList
GO Biological Processes	19	GO:0072330	monocarboxylic acid biosynthetic process	19_GO:0008152 metabolic process	-2.7	2.5	3.5	20999	158	686	13	1.9	0.52	11668|19215|20249|20250|20845|54447|56473|56847|68801|76267|94180|104112|328035	Aldh1a1|Ptgds|Scd1|Scd2|Star|Asah2|Fads2|Aldh1a3|Elovl5|Fads1|Acsbg1|Acly|Fads6	-1.3	MyList
GO Biological Processes	19	GO:1905952	regulation of lipid localization	19_GO:0051179 localization	-2.7	2.3	3.4	20999	197	686	15	2.2	0.56	11303|12389|12491|13132|14077|16179|16410|16891|18550|19206|21825|27410|100017|104158|384783	Abca1|Cav1|Cd36|Dab2|Fabp3|Irak1|Itgav|Lipg|Furin|Ptch1|Thbs1|Abca3|Ldlrap1|Ces1d|Irs2	-1.3	MyList
GO Molecular Functions	21	GO:0017171	serine hydrolase activity		-2.7	2.3	3.4	20999	217	686	16	2.3	0.58	12263|13032|13036|13646|16616|16617|16619|18550|18552|50908|50909|56213|78558|232371|244954|320024	C2|Ctsc|Ctsh|Klk1b22|Klk1b21|Klk1b24|Klk1b27|Furin|Pcsk5|C1s1|C1ra|Htra1|Htra3|C1rl|Prss35|Nceh1	-1.3	MyList
GO Biological Processes	19	GO:0070664	negative regulation of leukocyte proliferation	19_GO:0048519 negative regulation of biological process	-2.7	2.9	3.7	20999	104	686	10	1.5	0.46	11920|12484|14130|16792|16859|17096|18784|22177|74048|242202	Atm|Cd24a|Fcgr2b|Laptm5|Lgals9|Lyn|Pla2g5|Tyrobp|Vsir|Pde5a	-1.3	MyList
GO Molecular Functions	21	GO:0001540	amyloid-beta binding		-2.7	3.4	3.8	20999	71	686	8	1.2	0.41	12491|14130|14366|14367|16835|23821|53623|100017	Cd36|Fcgr2b|Fzd4|Fzd5|Ldlr|Bace1|Gria3|Ldlrap1	-1.3	MyList
GO Biological Processes	19	GO:1902305	regulation of sodium ion transmembrane transport	19_GO:0051179 localization	-2.7	3.4	3.8	20999	71	686	8	1.2	0.41	13405|17999|23967|93692|232341|279561|333433|381290	Dmd|Nedd4|Osr1|Glrx|Wnk1|Wnk3|Gpd1l|Atp2b4	-1.3	MyList
GO Biological Processes	19	GO:0032652	regulation of interleukin-1 production	19_GO:0032501 multicellular organismal process	-2.7	2.8	3.6	20999	122	686	11	1.6	0.48	12491|13610|13653|14062|14367|15950|16859|20312|22177|22418|66222	Cd36|S1pr3|Egr1|F2r|Fzd5|Ifi203|Lgals9|Cx3cl1|Tyrobp|Wnt5a|Serpinb1a	-1.2	MyList
GO Biological Processes	19	GO:0007596	blood coagulation	19_GO:0032501 multicellular organismal process	-2.7	2.8	3.6	20999	122	686	11	1.6	0.48	11747|12258|12628|14062|18595|19128|20312|21824|23972|105722|109246	Anxa5|Serping1|Cfh|F2r|Pdgfra|Pros1|Cx3cl1|Thbd|Papss2|Ano6|Tspan9	-1.2	MyList
GO Biological Processes	19	GO:0050817	coagulation	19_GO:0032501 multicellular organismal process	-2.7	2.8	3.6	20999	122	686	11	1.6	0.48	11747|12258|12628|14062|18595|19128|20312|21824|23972|105722|109246	Anxa5|Serping1|Cfh|F2r|Pdgfra|Pros1|Cx3cl1|Thbd|Papss2|Ano6|Tspan9	-1.2	MyList
GO Biological Processes	19	GO:0021700	developmental maturation	19_GO:0032502 developmental process	-2.7	2	3.3	20999	322	686	21	3.1	0.66	11765|12399|12562|13138|13609|13617|14182|14367|14682|15251|16542|17257|18128|18858|71982|83453|105722|223593|233781|235320|319504	Ap1g1|Runx3|Cdh5|Dag1|S1pr1|Ednra|Fgfr1|Fzd5|Gnaq|Hif1a|Kdr|Mecp2|Notch1|Pmp22|Snx10|Chrdl1|Ano6|Washc5|Xylt1|Zbtb16|Nrcam	-1.2	MyList
GO Biological Processes	19	GO:0010976	positive regulation of neuron projection development	19_GO:0032502 developmental process	-2.7	2.2	3.4	20999	238	686	17	2.5	0.59	11504|11881|12323|12361|12484|13405|14182|16001|16403|16412|17096|18214|20312|22418|23965|208647|223593	Adamts1|Arsb|Camk2b|Cask|Cd24a|Dmd|Fgfr1|Igf1r|Itga6|Itgb1|Lyn|Ddr2|Cx3cl1|Wnt5a|Tenm3|Creb3l2|Washc5	-1.2	MyList
GO Cellular Components	20	GO:0031256	leading edge membrane		-2.7	2.5	3.5	20999	159	686	13	1.9	0.52	13649|13860|14726|16410|16412|19876|50768|67972|68151|76088|240185|268709|319565	Egfr|Eps8|Pdpn|Itgav|Itgb1|Robo1|Dlc1|Atp2b1|Wls|Dock8|Jcad|Fam107a|Syne2	-1.2	MyList
GO Biological Processes	19	GO:0060627	regulation of vesicle-mediated transport	19_GO:0051179 localization	-2.7	1.7	3.2	20999	617	686	34	5	0.83	11765|12010|12263|12361|12389|12491|13132|13447|14130|14451|16410|16412|16423|16803|16859|17096|17698|17886|17999|18128|18784|19128|20597|20969|21817|22418|30878|75209|100017|105722|106522|109934|235567|241770	Ap1g1|B2m|C2|Cask|Cav1|Cd36|Dab2|Doc2b|Fcgr2b|Gas1|Itgav|Itgb1|Cd47|Lbp|Lgals9|Lyn|Msn|Myh9|Nedd4|Notch1|Pla2g5|Pros1|Smpd1|Sdc1|Tgm2|Wnt5a|Apln|Sv2c|Ldlrap1|Ano6|Pkdcc|Abr|Dnajc13|Rims4	-1.2	MyList
GO Biological Processes	19	GO:0060251	regulation of glial cell proliferation	19_GO:0032502 developmental process	-2.7	3.8	3.9	20999	56	686	7	1	0.38	13649|17096|17257|18128|18208|18858|269951	Egfr|Lyn|Mecp2|Notch1|Ntn1|Pmp22|Idh2	-1.2	MyList
GO Biological Processes	19	GO:0042659	regulation of cell fate specification	19_GO:0032502 developmental process	-2.6	5.3	4.2	20999	29	686	5	0.73	0.32	11835|12166|14182|22418|207920	Ar|Bmpr1a|Fgfr1|Wnt5a|Esrp1	-1.2	MyList
GO Biological Processes	19	GO:2000629	negative regulation of miRNA metabolic process	19_GO:0048519 negative regulation of biological process	-2.6	5.3	4.2	20999	29	686	5	0.73	0.32	13982|15251|18021|18028|20185	Esr1|Hif1a|Nfatc3|Nfib|Ncor1	-1.2	MyList
GO Biological Processes	19	GO:0030111	regulation of Wnt signaling pathway	19_GO:0050896 response to stimulus	-2.6	2	3.3	20999	323	686	21	3.1	0.66	11798|12389|13132|13205|13649|13653|14275|14682|16543|17847|18128|20668|20677|22418|24136|66277|67916|68151|74493|98170|232341	Xiap|Cav1|Dab2|Ddx3x|Egfr|Egr1|Folr1|Gnaq|Mdfic|Usp34|Notch1|Sox13|Sox4|Wnt5a|Zeb2|Klf15|Plpp3|Wls|Tnks2|Tmem132a|Wnk1	-1.2	MyList
GO Molecular Functions	21	GO:0043548	phosphatidylinositol 3-kinase binding		-2.6	4.4	4	20999	42	686	6	0.87	0.36	13982|16001|18595|18708|227753|384783	Esr1|Igf1r|Pdgfra|Pik3r1|Gsn|Irs2	-1.2	MyList
GO Biological Processes	19	GO:0033627	cell adhesion mediated by integrin	19_GO:0009987 cellular process	-2.6	4.4	4	20999	42	686	6	0.87	0.36	14118|16403|16410|16412|67916|104099	Fbn1|Itga6|Itgav|Itgb1|Plpp3|Itga9	-1.2	MyList
GO Biological Processes	19	GO:0045445	myoblast differentiation	19_GO:0032502 developmental process	-2.6	4.4	4	20999	42	686	6	0.87	0.36	16412|18128|18810|20969|56758|103806	Itgb1|Notch1|Plec|Sdc1|Mbnl1|Maml1	-1.2	MyList
GO Biological Processes	19	GO:2000403	positive regulation of lymphocyte migration	19_GO:0040011 locomotion	-2.6	4.4	4	20999	42	686	6	0.87	0.36	11487|16859|20315|22418|76088|232341	Adam10|Lgals9|Cxcl12|Wnt5a|Dock8|Wnk1	-1.2	MyList
GO Biological Processes	19	GO:0036293	response to decreased oxygen levels	19_GO:0050896 response to stimulus	-2.6	2.2	3.4	20999	239	686	17	2.5	0.59	11920|12389|12484|12946|13617|13653|14284|14366|15251|16542|17257|18021|18128|18430|24136|94352|230857	Atm|Cav1|Cd24a|Cr1l|Ednra|Egr1|Fosl2|Fzd4|Hif1a|Kdr|Mecp2|Nfatc3|Notch1|Oxtr|Zeb2|Loxl2|Ece1	-1.2	MyList
GO Biological Processes	19	GO:0014013	regulation of gliogenesis	19_GO:0032502 developmental process	-2.6	2.6	3.5	20999	141	686	12	1.7	0.5	13138|13649|16195|16835|17096|17257|18128|18208|18606|21938|71918|269951	Dag1|Egfr|Il6st|Ldlr|Lyn|Mecp2|Notch1|Ntn1|Enpp2|Tnfrsf1b|Zcchc24|Idh2	-1.2	MyList
GO Biological Processes	19	GO:0003281	ventricular septum development	19_GO:0032502 developmental process	-2.6	3.1	3.7	20999	88	686	9	1.3	0.43	12166|12168|18128|19876|20677|21813|21814|22418|77446	Bmpr1a|Bmpr2|Notch1|Robo1|Sox4|Tgfbr2|Tgfbr3|Wnt5a|Heg1	-1.2	MyList
GO Cellular Components	20	GO:0097517	contractile actin filament bundle		-2.6	3.1	3.7	20999	88	686	9	1.3	0.43	17886|18826|50768|52398|72333|213019|218952|268709|326618	Myh9|Lcp1|Dlc1|Septin11|Palld|Pdlim2|Fermt2|Fam107a|Tpm4	-1.2	MyList
GO Cellular Components	20	GO:0001725	stress fiber		-2.6	3.1	3.7	20999	88	686	9	1.3	0.43	17886|18826|50768|52398|72333|213019|218952|268709|326618	Myh9|Lcp1|Dlc1|Septin11|Palld|Pdlim2|Fermt2|Fam107a|Tpm4	-1.2	MyList
GO Biological Processes	19	GO:1904035	regulation of epithelial cell apoptotic process	19_GO:0050789 regulation of biological process	-2.6	2.7	3.6	20999	123	686	11	1.6	0.48	12562|13982|16001|16542|18145|21825|22695|57875|70445|105722|227753	Cdh5|Esr1|Igf1r|Kdr|Npc1|Thbs1|Zfp36|Angptl4|Cd248|Ano6|Gsn	-1.2	MyList
GO Biological Processes	19	GO:0019362	pyridine nucleotide metabolic process	19_GO:0008152 metabolic process	-2.6	3.4	3.8	20999	72	686	8	1.2	0.41	15926|18104|18115|100198|107747|266690|269951|333433	Idh1|Nqo1|Nnt|H6pd|Aldh1l1|Cyb5r4|Idh2|Gpd1l	-1.2	MyList
GO Biological Processes	19	GO:0042448	progesterone metabolic process	19_GO:0008152 metabolic process	-2.6	6.8	4.5	20999	18	686	4	0.58	0.29	13074|20851|70861|105387	Cyp17a1|Stat5b|Akr1cl|Akr1c14	-1.2	MyList
GO Biological Processes	19	GO:0060644	mammary gland epithelial cell differentiation	19_GO:0032502 developmental process	-2.6	6.8	4.5	20999	18	686	4	0.58	0.29	15251|19116|19206|319757	Hif1a|Prlr|Ptch1|Smo	-1.2	MyList
GO Biological Processes	19	GO:0072148	epithelial cell fate commitment	19_GO:0032502 developmental process	-2.6	6.8	4.5	20999	18	686	4	0.58	0.29	11819|11878|14726|18128	Nr2f2|Arx|Pdpn|Notch1	-1.2	MyList
GO Biological Processes	19	GO:0032966	negative regulation of collagen biosynthetic process	19_GO:0048519 negative regulation of biological process	-2.6	6.8	4.5	20999	18	686	4	0.58	0.29	13110|16194|18128|114886	Cyp2j6|Il6ra|Notch1|Cygb	-1.2	MyList
GO Molecular Functions	21	GO:0001758	retinal dehydrogenase activity		-2.6	6.8	4.5	20999	18	686	4	0.58	0.29	11668|56847|70861|105387	Aldh1a1|Aldh1a3|Akr1cl|Akr1c14	-1.2	MyList
GO Biological Processes	19	GO:1902033	regulation of hematopoietic stem cell proliferation	19_GO:0032502 developmental process	-2.6	6.8	4.5	20999	18	686	4	0.58	0.29	14825|15944|17311|22418	Cxcl1|Irgm1|Kitl|Wnt5a	-1.2	MyList
GO Biological Processes	19	GO:0043603	amide metabolic process	19_GO:0008152 metabolic process	-2.6	1.6	3.1	20999	789	686	41	6	0.91	11487|11568|11886|11898|13036|13205|13405|13649|13666|14275|14719|15212|15360|17380|17850|18550|18552|18597|20440|20442|20597|23821|26363|26905|50798|54447|56175|66885|67916|70354|76187|100340|104112|104158|107747|110954|207214|211286|212933|230857|236285	Adam10|Aebp1|Asah1|Ass1|Ctsh|Ddx3x|Dmd|Egfr|Eif2ak3|Folr1|Got2|Hexb|Hmgcs2|Mme|Mmut|Furin|Pcsk5|Pdha1|St6gal1|St3gal1|Smpd1|Bace1|Btd|Eif2s3x|Gne|Asah2|Bace2|Acadsb|Plpp3|Secisbp2l|Adhfe1|Smpdl3b|Acly|Ces1d|Aldh1l1|Rpl10|Larp4|Cln5|Pm20d1|Ece1|Lancl3	-1.2	MyList
GO Biological Processes	19	GO:0090068	positive regulation of cell cycle process	19_GO:0048518 positive regulation of biological process	-2.6	2.1	3.3	20999	261	686	18	2.6	0.61	11504|12323|12444|12704|13205|13649|14182|14219|16001|16002|17257|18214|18514|19878|20913|22418|22589|226151	Adamts1|Camk2b|Ccnd2|Cit|Ddx3x|Egfr|Fgfr1|Ccn2|Igf1r|Igf2|Mecp2|Ddr2|Pbx1|Rock2|Stxbp4|Wnt5a|Atrx|Slf2	-1.2	MyList
GO Biological Processes	19	GO:0090257	regulation of muscle system process	19_GO:0032501 multicellular organismal process	-2.6	2.1	3.3	20999	261	686	18	2.6	0.61	12373|12389|13405|14062|14219|14815|16590|18128|18430|19878|21337|21938|60596|67972|109624|230857|242202|381290	Casq2|Cav1|Dmd|F2r|Ccn2|Nr3c1|Kit|Notch1|Oxtr|Rock2|Tacr2|Tnfrsf1b|Gucy1a1|Atp2b1|Cald1|Ece1|Pde5a|Atp2b4	-1.2	MyList
GO Biological Processes	19	GO:0034599	cellular response to oxidative stress	19_GO:0050896 response to stimulus	-2.6	2.2	3.4	20999	220	686	16	2.3	0.58	11669|11852|11920|11977|12333|12491|13617|13649|14281|15251|16476|16819|18104|18595|56615|60599	Aldh2|Rhob|Atm|Atp7a|Capn1|Cd36|Ednra|Egfr|Fos|Hif1a|Jun|Lcn2|Nqo1|Pdgfra|Mgst1|Trp53inp1	-1.2	MyList
GO Biological Processes	19	GO:0002690	positive regulation of leukocyte chemotaxis	19_GO:0040011 locomotion	-2.6	2.9	3.6	20999	106	686	10	1.5	0.46	11487|12977|13617|16803|20312|20315|21825|22418|105722|232341	Adam10|Csf1|Ednra|Lbp|Cx3cl1|Cxcl12|Thbs1|Wnt5a|Ano6|Wnk1	-1.2	MyList
GO Cellular Components	20	GO:0005788	endoplasmic reticulum lumen		-2.6	3.1	3.6	20999	89	686	9	1.3	0.43	12321|12373|17105|18550|18552|22418|100198|104158|105245	Calu|Casq2|Lyz2|Furin|Pcsk5|Wnt5a|H6pd|Ces1d|Txndc5	-1.2	MyList
GO Molecular Functions	21	GO:0033293	monocarboxylic acid binding		-2.6	3.1	3.6	20999	89	686	9	1.3	0.43	11819|12491|13171|14077|19215|70861|105387|232174|394432	Nr2f2|Cd36|Dbt|Fabp3|Ptgds|Akr1cl|Akr1c14|Cyp26b1|Ugt1a7c	-1.2	MyList
GO Biological Processes	19	GO:0022028	tangential migration from the subventricular zone to the olfactory bulb	19_GO:0032502 developmental process	-2.6	10	5.1	20999	9	686	3	0.44	0.25	11878|14182|19876	Arx|Fgfr1|Robo1	-1.2	MyList
GO Biological Processes	19	GO:0061032	visceral serous pericardium development	19_GO:0032502 developmental process	-2.6	10	5.1	20999	9	686	3	0.44	0.25	14726|21814|22329	Pdpn|Tgfbr3|Vcam1	-1.2	MyList
GO Biological Processes	19	GO:0052779	amino disaccharide metabolic process	19_GO:0008152 metabolic process	-2.6	10	5.1	20999	9	686	3	0.44	0.25	11881|15212|15931	Arsb|Hexb|Ids	-1.2	MyList
GO Biological Processes	19	GO:0044849	estrous cycle	19_GO:0048511 rhythmic process	-2.6	10	5.1	20999	9	686	3	0.44	0.25	13653|16001|18606	Egr1|Igf1r|Enpp2	-1.2	MyList
GO Molecular Functions	21	GO:0019870	potassium channel inhibitor activity		-2.6	10	5.1	20999	9	686	3	0.44	0.25	12389|232341|279561	Cav1|Wnk1|Wnk3	-1.2	MyList
GO Biological Processes	19	GO:0071447	cellular response to hydroperoxide	19_GO:0050896 response to stimulus	-2.6	10	5.1	20999	9	686	3	0.44	0.25	12491|56615|60599	Cd36|Mgst1|Trp53inp1	-1.2	MyList
GO Biological Processes	19	GO:0031017	exocrine pancreas development	19_GO:0032502 developmental process	-2.6	10	5.1	20999	9	686	3	0.44	0.25	16001|16002|68151	Igf1r|Igf2|Wls	-1.2	MyList
GO Biological Processes	19	GO:0140212	regulation of long-chain fatty acid import into cell	19_GO:0051179 localization	-2.6	10	5.1	20999	9	686	3	0.44	0.25	14077|21825|384783	Fabp3|Thbs1|Irs2	-1.2	MyList
GO Biological Processes	19	GO:0030205	dermatan sulfate metabolic process	19_GO:0008152 metabolic process	-2.6	10	5.1	20999	9	686	3	0.44	0.25	11881|15212|15931	Arsb|Hexb|Ids	-1.2	MyList
GO Biological Processes	19	GO:1900019	regulation of protein kinase C activity	19_GO:0008152 metabolic process	-2.6	10	5.1	20999	9	686	3	0.44	0.25	13649|22418|68861	Egfr|Wnt5a|Dipk2a	-1.2	MyList
GO Biological Processes	19	GO:0030299	intestinal cholesterol absorption	19_GO:0051179 localization	-2.6	10	5.1	20999	9	686	3	0.44	0.25	12491|16835|18145	Cd36|Ldlr|Npc1	-1.2	MyList
GO Biological Processes	19	GO:0050932	regulation of pigment cell differentiation	19_GO:0043473 pigmentation	-2.6	10	5.1	20999	9	686	3	0.44	0.25	14682|17311|24136	Gnaq|Kitl|Zeb2	-1.2	MyList
GO Biological Processes	19	GO:1900020	positive regulation of protein kinase C activity	19_GO:0048518 positive regulation of biological process	-2.6	10	5.1	20999	9	686	3	0.44	0.25	13649|22418|68861	Egfr|Wnt5a|Dipk2a	-1.2	MyList
GO Biological Processes	19	GO:0070666	regulation of mast cell proliferation	19_GO:0050789 regulation of biological process	-2.6	10	5.1	20999	9	686	3	0.44	0.25	16590|17096|17311	Kit|Lyn|Kitl	-1.2	MyList
GO Biological Processes	19	GO:0030001	metal ion transport	19_GO:0051179 localization	-2.6	1.7	3.1	20999	623	686	34	5	0.83	11977|12010|12323|12361|12389|12870|13617|14062|14219|15203|16410|16525|16819|17912|17999|20928|21452|23967|54338|56808|65973|66500|67972|98396|105722|105727|216829|232341|236794|269823|320707|331004|380959|381290	Atp7a|B2m|Camk2b|Cask|Cav1|Cp|Ednra|F2r|Ccn2|Heph|Itgav|Kcnk1|Lcn2|Myo1b|Nedd4|Abcc9|Tcn2|Osr1|Slc23a2|Cacna2d2|Asph|Slc30a7|Atp2b1|Slc41a1|Ano6|Slc38a1|Mmgt2|Wnk1|Slc9a6|Pon3|Atp2b3|Slc9a9|Alg10b|Atp2b4	-1.2	MyList
GO Biological Processes	19	GO:0055008	cardiac muscle tissue morphogenesis	19_GO:0032502 developmental process	-2.6	3.4	3.7	20999	73	686	8	1.2	0.41	12166|13609|13617|17069|18128|21814|22418|77446	Bmpr1a|S1pr1|Ednra|Ly6e|Notch1|Tgfbr3|Wnt5a|Heg1	-1.2	MyList
GO Biological Processes	19	GO:1905330	regulation of morphogenesis of an epithelium	19_GO:0032502 developmental process	-2.6	3.4	3.7	20999	73	686	8	1.2	0.41	11835|13982|14182|16819|18595|22418|105450|319757	Ar|Esr1|Fgfr1|Lcn2|Pdgfra|Wnt5a|Mmrn2|Smo	-1.2	MyList
GO Biological Processes	19	GO:0061900	glial cell activation	19_GO:0032501 multicellular organismal process	-2.6	4.3	3.9	20999	43	686	6	0.87	0.36	13649|16476|20312|22177|24136|319757	Egfr|Jun|Cx3cl1|Tyrobp|Zeb2|Smo	-1.2	MyList
GO Biological Processes	19	GO:0010765	positive regulation of sodium ion transport	19_GO:0051179 localization	-2.6	4.3	3.9	20999	43	686	6	0.87	0.36	13405|14825|20393|93692|279561|333433	Dmd|Cxcl1|Sgk1|Glrx|Wnk3|Gpd1l	-1.2	MyList
GO Biological Processes	19	GO:0007616	long-term memory	19_GO:0032501 multicellular organismal process	-2.6	4.3	3.9	20999	43	686	6	0.87	0.36	12444|13653|16819|16835|17257|20393	Ccnd2|Egr1|Lcn2|Ldlr|Mecp2|Sgk1	-1.2	MyList
GO Biological Processes	19	GO:1904707	positive regulation of vascular associated smooth muscle cell proliferation	19_GO:0048518 positive regulation of biological process	-2.6	4.3	3.9	20999	43	686	6	0.87	0.36	11504|12166|16476|18214|78943|100017	Adamts1|Bmpr1a|Jun|Ddr2|Ern1|Ldlrap1	-1.2	MyList
GO Molecular Functions	21	GO:0008233	peptidase activity		-2.6	1.7	3.1	20999	647	686	35	5.1	0.84	11487|11504|11568|12263|12333|13030|13032|13033|13036|13040|13646|16616|16617|16619|17380|17847|18550|18552|21817|23792|23794|23821|50908|50909|56175|56213|78558|212933|216725|225908|230857|232371|235130|244954|320713	Adam10|Adamts1|Aebp1|C2|Capn1|Ctsb|Ctsc|Ctsd|Ctsh|Ctss|Klk1b22|Klk1b21|Klk1b24|Klk1b27|Mme|Usp34|Furin|Pcsk5|Tgm2|Adam23|Adamts5|Bace1|C1s1|C1ra|Bace2|Htra1|Htra3|Pm20d1|Adamts2|Myrf|Ece1|C1rl|Adamts15|Prss35|Mysm1	-1.2	MyList
GO Biological Processes	19	GO:0042471	ear morphogenesis	19_GO:0032502 developmental process	-2.6	2.6	3.5	20999	143	686	12	1.7	0.5	13617|14182|14451|16206|18208|20776|22418|23967|56847|107587|109934|110796	Ednra|Fgfr1|Gas1|Lrig1|Ntn1|Tmie|Wnt5a|Osr1|Aldh1a3|Osr2|Abr|Tshz1	-1.2	MyList
GO Biological Processes	19	GO:0003171	atrioventricular valve development	19_GO:0032502 developmental process	-2.6	5.1	4.1	20999	30	686	5	0.73	0.32	12166|12168|18128|20677|21813	Bmpr1a|Bmpr2|Notch1|Sox4|Tgfbr2	-1.2	MyList
GO Molecular Functions	21	GO:0015662	P-type ion transporter activity		-2.6	5.1	4.1	20999	30	686	5	0.73	0.32	11747|11977|67972|320707|381290	Anxa5|Atp7a|Atp2b1|Atp2b3|Atp2b4	-1.2	MyList
GO Biological Processes	19	GO:0060045	positive regulation of cardiac muscle cell proliferation	19_GO:0040007 growth	-2.6	5.1	4.1	20999	30	686	5	0.73	0.32	12166|12444|14182|18128|21814	Bmpr1a|Ccnd2|Fgfr1|Notch1|Tgfbr3	-1.2	MyList
GO Molecular Functions	21	GO:0071813	lipoprotein particle binding		-2.6	5.1	4.1	20999	30	686	5	0.73	0.32	11303|12491|15510|16835|21825	Abca1|Cd36|Hspd1|Ldlr|Thbs1	-1.2	MyList
GO Molecular Functions	21	GO:0071814	protein-lipid complex binding		-2.6	5.1	4.1	20999	30	686	5	0.73	0.32	11303|12491|15510|16835|21825	Abca1|Cd36|Hspd1|Ldlr|Thbs1	-1.2	MyList
GO Biological Processes	19	GO:0002250	adaptive immune response	19_GO:0002376 immune system process	-2.6	1.9	3.2	20999	371	686	23	3.4	0.69	12010|12258|12262|12263|12628|12946|13032|13036|14130|14190|14969|15510|16194|17096|17999|18128|20715|50723|50908|50909|94212|232371|238447	B2m|Serping1|C1qc|C2|Cfh|Cr1l|Ctsc|Ctsh|Fcgr2b|Fgl2|H2-Eb1|Hspd1|Il6ra|Lyn|Nedd4|Notch1|Serpina3g|Icosl|C1s1|C1ra|Pag1|C1rl|Igha	-1.2	MyList
GO Biological Processes	19	GO:0007599	hemostasis	19_GO:0065007 biological regulation	-2.6	2.7	3.5	20999	125	686	11	1.6	0.48	11747|12258|12628|14062|18595|19128|20312|21824|23972|105722|109246	Anxa5|Serping1|Cfh|F2r|Pdgfra|Pros1|Cx3cl1|Thbd|Papss2|Ano6|Tspan9	-1.2	MyList
GO Biological Processes	19	GO:0055082	intracellular chemical homeostasis	19_GO:0042592 homeostatic process	-2.6	1.7	3.1	20999	577	686	32	4.7	0.81	11977|12010|12373|12389|12562|13617|15212|15251|16001|18007|18115|18708|20393|20677|21817|22329|22418|65973|66277|66500|67972|74096|74551|78943|98396|211286|232341|236794|240283|320707|331004|381290	Atp7a|B2m|Casq2|Cav1|Cdh5|Ednra|Hexb|Hif1a|Igf1r|Neo1|Nnt|Pik3r1|Sgk1|Sox4|Tgm2|Vcam1|Wnt5a|Asph|Klf15|Slc30a7|Atp2b1|Hvcn1|Pck2|Ern1|Slc41a1|Cln5|Wnk1|Slc9a6|Dmxl1|Atp2b3|Slc9a9|Atp2b4	-1.2	MyList
GO Biological Processes	19	GO:0043648	dicarboxylic acid metabolic process	19_GO:0008152 metabolic process	-2.6	3.1	3.6	20999	90	686	9	1.3	0.43	11898|14275|14719|15926|74551|76187|104112|107747|108682	Ass1|Folr1|Got2|Idh1|Pck2|Adhfe1|Acly|Aldh1l1|Gpt2	-1.2	MyList
GO Biological Processes	19	GO:0001818	negative regulation of cytokine production	19_GO:0048519 negative regulation of biological process	-2.6	2	3.2	20999	306	686	20	2.9	0.64	11513|12484|12490|14130|14182|15944|16792|16803|16859|18550|20128|20312|21825|22177|22695|29811|54616|66222|67972|74048	Adcy7|Cd24a|Cd34|Fcgr2b|Fgfr1|Irgm1|Laptm5|Lbp|Lgals9|Furin|Trim30a|Cx3cl1|Thbs1|Tyrobp|Zfp36|Ndrg2|Extl3|Serpinb1a|Atp2b1|Vsir	-1.2	MyList
GO Biological Processes	19	GO:0070169	positive regulation of biomineral tissue development	19_GO:0032502 developmental process	-2.6	3.7	3.8	20999	58	686	7	1	0.38	12166|12168|23967|67972|105722|106522|107587	Bmpr1a|Bmpr2|Osr1|Atp2b1|Ano6|Pkdcc|Osr2	-1.2	MyList
GO Biological Processes	19	GO:0019098	reproductive behavior	19_GO:0022414 reproductive process	-2.6	3.7	3.8	20999	58	686	7	1	0.38	11835|13070|13617|14682|14815|15212|18430	Ar|Cyp11a1|Ednra|Gnaq|Nr3c1|Hexb|Oxtr	-1.2	MyList
GO Biological Processes	19	GO:1904062	regulation of monoatomic cation transmembrane transport	19_GO:0051179 localization	-2.6	1.9	3.2	20999	372	686	23	3.4	0.69	11977|12373|12389|13040|13405|13617|14062|16412|16819|16867|17096|17999|20312|20928|23967|65973|66395|93692|105722|232341|279561|333433|381290	Atp7a|Casq2|Cav1|Ctss|Dmd|Ednra|F2r|Itgb1|Lcn2|Lhcgr|Lyn|Nedd4|Cx3cl1|Abcc9|Osr1|Asph|Ahnak|Glrx|Ano6|Wnk1|Wnk3|Gpd1l|Atp2b4	-1.2	MyList
GO Biological Processes	19	GO:0090276	regulation of peptide hormone secretion	19_GO:0051179 localization	-2.6	2.1	3.3	20999	264	686	18	2.6	0.61	11747|12361|12894|13447|13649|14118|14682|14756|15251|17886|20677|20913|30878|68267|74551|93691|384783|667118	Anxa5|Cask|Cpt1a|Doc2b|Egfr|Fbn1|Gnaq|Gpld1|Hif1a|Myh9|Sox4|Stxbp4|Apln|Slc25a22|Pck2|Klf7|Irs2|Zbed6	-1.2	MyList
GO Biological Processes	19	GO:0043506	regulation of JUN kinase activity	19_GO:0008152 metabolic process	-2.6	3.3	3.7	20999	74	686	8	1.2	0.41	14366|14367|16179|22418|24136|54324|70097|78943	Fzd4|Fzd5|Irak1|Wnt5a|Zeb2|Arhgef5|Sash1|Ern1	-1.2	MyList
GO Biological Processes	19	GO:0048708	astrocyte differentiation	19_GO:0032502 developmental process	-2.6	3.3	3.7	20999	74	686	8	1.2	0.41	13649|14815|18128|23928|24136|67916|70747|319757	Egfr|Nr3c1|Notch1|Lamc3|Zeb2|Plpp3|Tspan2|Smo	-1.2	MyList
GO Biological Processes	19	GO:0043473	pigmentation	19_GO:0043473 pigmentation	-2.5	2.8	3.5	20999	108	686	10	1.5	0.46	11765|11977|11990|14682|16590|24136|56175|110380|229595|320713	Ap1g1|Atp7a|Atrn|Gnaq|Kit|Zeb2|Bace2|Shroom2|Adamtsl4|Mysm1	-1.2	MyList
GO Biological Processes	19	GO:0048145	regulation of fibroblast proliferation	19_GO:0050789 regulation of biological process	-2.5	2.7	3.5	20999	126	686	11	1.6	0.48	12389|13649|13982|14284|16476|18214|18595|22418|58801|60599|70445	Cav1|Egfr|Esr1|Fosl2|Jun|Ddr2|Pdgfra|Wnt5a|Pmaip1|Trp53inp1|Cd248	-1.2	MyList
GO Molecular Functions	21	GO:0001217	DNA-binding transcription repressor activity		-2.5	2	3.2	20999	329	686	21	3.1	0.66	11568|11878|14815|15251|15900|16476|18021|18616|20482|20668|20893|23872|24136|26427|50496|56531|212281|235320|245671|667118|100416706	Aebp1|Arx|Nr3c1|Hif1a|Irf8|Jun|Nfatc3|Peg3|Skil|Sox13|Bhlhe40|Ets2|Zeb2|Creb3l1|E2f6|Ylpm1|Zfp729a|Zbtb16|Klf8|Zbed6|Zfp729b	-1.2	MyList
GO Biological Processes	19	GO:0016042	lipid catabolic process	19_GO:0008152 metabolic process	-2.5	2	3.2	20999	286	686	19	2.8	0.63	11363|11364|11886|15212|16889|16891|18606|18784|20597|20860|54447|56185|74551|100340|104158|114664|232174|320024|394432	Acadl|Acadm|Asah1|Hexb|Lipa|Lipg|Enpp2|Pla2g5|Smpd1|Sult1e1|Asah2|Hao2|Pck2|Smpdl3b|Ces1d|Hsd17b11|Cyp26b1|Nceh1|Ugt1a7c	-1.2	MyList
GO Biological Processes	19	GO:0007613	memory	19_GO:0032501 multicellular organismal process	-2.5	2.4	3.4	20999	164	686	13	1.9	0.52	12444|13653|16002|16819|16835|17257|18430|20393|23821|53328|53901|214585|242202	Ccnd2|Egr1|Igf2|Lcn2|Ldlr|Mecp2|Oxtr|Sgk1|Bace1|Pgrmc1|Rcan2|Spg11|Pde5a	-1.2	MyList
GO Biological Processes	19	GO:0060560	developmental growth involved in morphogenesis	19_GO:0040007 growth	-2.5	2.4	3.4	20999	164	686	13	1.9	0.52	12977|13609|13617|13982|16412|18128|19876|21813|22418|24136|214585|236794|319757	Csf1|S1pr1|Ednra|Esr1|Itgb1|Notch1|Robo1|Tgfbr2|Wnt5a|Zeb2|Spg11|Slc9a6|Smo	-1.2	MyList
GO Biological Processes	19	GO:0014015	positive regulation of gliogenesis	19_GO:0032502 developmental process	-2.5	3	3.6	20999	91	686	9	1.3	0.43	13138|13649|16195|17096|17257|18128|18208|18606|21938	Dag1|Egfr|Il6st|Lyn|Mecp2|Notch1|Ntn1|Enpp2|Tnfrsf1b	-1.2	MyList
GO Biological Processes	19	GO:0002052	positive regulation of neuroblast proliferation	19_GO:0032502 developmental process	-2.5	4.2	3.9	20999	44	686	6	0.87	0.36	15251|16412|18128|20312|57810|319757	Hif1a|Itgb1|Notch1|Cx3cl1|Cdon|Smo	-1.2	MyList
GO Biological Processes	19	GO:0014904	myotube cell development	19_GO:0032502 developmental process	-2.5	4.2	3.9	20999	44	686	6	0.87	0.36	13405|18021|18810|18858|214585|319757	Dmd|Nfatc3|Plec|Pmp22|Spg11|Smo	-1.2	MyList
GO Biological Processes	19	GO:0010874	regulation of cholesterol efflux	19_GO:0051179 localization	-2.5	4.2	3.9	20999	44	686	6	0.87	0.36	11303|12389|16179|19206|27410|104158	Abca1|Cav1|Irak1|Ptch1|Abca3|Ces1d	-1.2	MyList
GO Biological Processes	19	GO:0036336	dendritic cell migration	19_GO:0002376 immune system process	-2.5	6.4	4.4	20999	19	686	4	0.58	0.29	13860|54324|76088|105722	Eps8|Arhgef5|Dock8|Ano6	-1.2	MyList
GO Biological Processes	19	GO:0010713	negative regulation of collagen metabolic process	19_GO:0048519 negative regulation of biological process	-2.5	6.4	4.4	20999	19	686	4	0.58	0.29	13110|16194|18128|114886	Cyp2j6|Il6ra|Notch1|Cygb	-1.2	MyList
GO Cellular Components	20	GO:0098644	complex of collagen trimers		-2.5	6.4	4.4	20999	19	686	4	0.58	0.29	12826|12827|12828|12829	Col4a1|Col4a2|Col4a3|Col4a4	-1.2	MyList
GO Biological Processes	19	GO:0034698	response to gonadotropin	19_GO:0050896 response to stimulus	-2.5	6.4	4.4	20999	19	686	4	0.58	0.29	13617|16867|18128|21814	Ednra|Lhcgr|Notch1|Tgfbr3	-1.2	MyList
GO Biological Processes	19	GO:1901605	alpha-amino acid metabolic process	19_GO:0008152 metabolic process	-2.5	2.3	3.3	20999	184	686	14	2	0.54	11898|11977|12116|14719|17257|17850|26432|26912|66885|76187|104923|105727|108682|192166	Ass1|Atp7a|Bhmt|Got2|Mecp2|Mmut|Plod2|Gcat|Acadsb|Adhfe1|Adi1|Slc38a1|Gpt2|Sardh	-1.2	MyList
GO Biological Processes	19	GO:0051046	regulation of secretion	19_GO:0051179 localization	-2.5	1.6	3	20999	798	686	41	6	0.91	11747|11765|12361|12894|13132|13447|13649|14062|14118|14182|14682|14756|14815|15251|16859|17096|17886|18007|18128|18430|20315|20677|20913|20969|21337|21938|30878|68151|68267|74551|75209|93691|98170|104158|109934|232341|241770|269951|279561|384783|667118	Anxa5|Ap1g1|Cask|Cpt1a|Dab2|Doc2b|Egfr|F2r|Fbn1|Fgfr1|Gnaq|Gpld1|Nr3c1|Hif1a|Lgals9|Lyn|Myh9|Neo1|Notch1|Oxtr|Cxcl12|Sox4|Stxbp4|Sdc1|Tacr2|Tnfrsf1b|Apln|Wls|Slc25a22|Pck2|Sv2c|Klf7|Tmem132a|Ces1d|Abr|Wnk1|Rims4|Idh2|Wnk3|Irs2|Zbed6	-1.2	MyList
GO Molecular Functions	21	GO:0061135	endopeptidase regulator activity		-2.5	2.3	3.3	20999	204	686	15	2.2	0.56	12258|16425|16625|18550|19186|20715|20716|21825|21858|21859|50766|66222|74048|109222|209378	Serping1|Itih2|Serpina3c|Furin|Psme1|Serpina3g|Serpina3n|Thbs1|Timp2|Timp3|Crim1|Serpinb1a|Vsir|Rarres1|Itih5	-1.2	MyList
GO Biological Processes	19	GO:0097305	response to alcohol	19_GO:0050896 response to stimulus	-2.5	2.1	3.3	20999	245	686	17	2.5	0.59	11513|11522|11668|11669|13860|14719|14756|15492|16001|16889|19206|20393|21813|21814|60599|104158|319757	Adcy7|Adh1|Aldh1a1|Aldh2|Eps8|Got2|Gpld1|Hsd3b1|Igf1r|Lipa|Ptch1|Sgk1|Tgfbr2|Tgfbr3|Trp53inp1|Ces1d|Smo	-1.2	MyList
GO Biological Processes	19	GO:0090263	positive regulation of canonical Wnt signaling pathway	19_GO:0048518 positive regulation of biological process	-2.5	2.8	3.5	20999	109	686	10	1.5	0.46	11798|12389|13205|13649|17847|20677|24136|68151|74493|232341	Xiap|Cav1|Ddx3x|Egfr|Usp34|Sox4|Zeb2|Wls|Tnks2|Wnk1	-1.2	MyList
GO Biological Processes	19	GO:0048562	embryonic organ morphogenesis	19_GO:0032502 developmental process	-2.5	1.9	3.2	20999	331	686	21	3.1	0.66	11668|13617|14182|14275|14367|14451|15251|15531|16206|18128|18208|18595|20776|21813|22418|23967|56847|107587|109934|110796|319757	Aldh1a1|Ednra|Fgfr1|Folr1|Fzd5|Gas1|Hif1a|Ndst1|Lrig1|Notch1|Ntn1|Pdgfra|Tmie|Tgfbr2|Wnt5a|Osr1|Aldh1a3|Osr2|Abr|Tshz1|Smo	-1.1	MyList
GO Biological Processes	19	GO:1903317	regulation of protein maturation	19_GO:0008152 metabolic process	-2.5	3.3	3.6	20999	75	686	8	1.2	0.41	11798|14451|17886|18550|20677|21825|227753|233744	Xiap|Gas1|Myh9|Furin|Sox4|Thbs1|Gsn|Spon1	-1.1	MyList
GO Cellular Components	20	GO:0032587	ruffle membrane		-2.5	3.3	3.6	20999	75	686	8	1.2	0.41	13649|13860|14726|16410|16412|50768|240185|268709	Egfr|Eps8|Pdpn|Itgav|Itgb1|Dlc1|Jcad|Fam107a	-1.1	MyList
GO Cellular Components	20	GO:0099503	secretory vesicle		-2.5	1.6	3	20999	702	686	37	5.4	0.86	11487|11747|11827|11977|12389|12728|13036|13405|13447|13646|15212|15510|16412|16590|16616|16617|16619|17105|17380|17698|17886|18128|20336|20482|20597|20928|21825|23821|27410|56175|56838|67972|71982|75209|230857|239273|101055983	Adam10|Anxa5|Aqp2|Atp7a|Cav1|Clcn5|Ctsh|Dmd|Doc2b|Klk1b22|Hexb|Hspd1|Itgb1|Kit|Klk1b21|Klk1b24|Klk1b27|Lyz2|Mme|Msn|Myh9|Notch1|Exoc4|Skil|Smpd1|Abcc9|Thbs1|Bace1|Abca3|Bace2|Ccl28|Atp2b1|Snx10|Sv2c|Ece1|Abcc4|Gm14569	-1.1	MyList
GO Biological Processes	19	GO:0030947	regulation of vascular endothelial growth factor receptor signaling pathway	19_GO:0050896 response to stimulus	-2.5	4.9	4	20999	31	686	5	0.73	0.32	14366|15251|16542|17999|105450	Fzd4|Hif1a|Kdr|Nedd4|Mmrn2	-1.1	MyList
GO Cellular Components	20	GO:0030659	cytoplasmic vesicle membrane		-2.5	1.6	3	20999	654	686	35	5.1	0.84	11747|11765|11827|11852|11977|12010|12389|13033|13132|13405|13447|13649|14969|15064|16835|17533|17698|17912|18128|18550|27410|56175|56358|67972|68861|69608|71982|72065|75209|223593|235567|236794|239273|319757|331004	Anxa5|Ap1g1|Aqp2|Rhob|Atp7a|B2m|Cav1|Ctsd|Dab2|Dmd|Doc2b|Egfr|H2-Eb1|Mr1|Ldlr|Mrc1|Msn|Myo1b|Notch1|Furin|Abca3|Bace2|Copz2|Atp2b1|Dipk2a|Sec24d|Snx10|Rap2c|Sv2c|Washc5|Dnajc13|Slc9a6|Abcc4|Smo|Slc9a9	-1.1	MyList
GO Biological Processes	19	GO:0050801	monoatomic ion homeostasis	19_GO:0042592 homeostatic process	-2.5	1.7	3.1	20999	536	686	30	4.4	0.78	11977|12010|12373|12389|12562|13617|13649|14182|15212|15251|16542|18007|20393|21817|22418|27273|65973|66500|67972|71982|74096|98396|211286|232341|236794|240283|279561|320707|331004|381290	Atp7a|B2m|Casq2|Cav1|Cdh5|Ednra|Egfr|Fgfr1|Hexb|Hif1a|Kdr|Neo1|Sgk1|Tgm2|Wnt5a|Pdk4|Asph|Slc30a7|Atp2b1|Snx10|Hvcn1|Slc41a1|Cln5|Wnk1|Slc9a6|Dmxl1|Wnk3|Atp2b3|Slc9a9|Atp2b4	-1.1	MyList
GO Cellular Components	20	GO:0098797	plasma membrane protein complex		-2.5	1.7	3.1	20999	607	686	33	4.8	0.82	11482|12010|12389|12562|13132|13138|13405|13860|14682|14702|14969|15064|16001|16194|16195|16403|16410|16412|16525|17096|18007|18858|20928|21813|21814|22329|53623|56808|66395|68525|76905|104099|230500	Acvrl1|B2m|Cav1|Cdh5|Dab2|Dag1|Dmd|Eps8|Gnaq|Gng2|H2-Eb1|Mr1|Igf1r|Il6ra|Il6st|Itga6|Itgav|Itgb1|Kcnk1|Lyn|Neo1|Pmp22|Abcc9|Tgfbr2|Tgfbr3|Vcam1|Gria3|Cacna2d2|Ahnak|Evc2|Lrg1|Itga9|Efcab7	-1.1	MyList
GO Biological Processes	19	GO:0000302	response to reactive oxygen species	19_GO:0050896 response to stimulus	-2.5	2.4	3.3	20999	166	686	13	1.9	0.52	11852|11920|11977|12333|13070|13617|13649|14281|15251|16476|16819|18104|18595	Rhob|Atm|Atp7a|Capn1|Cyp11a1|Ednra|Egfr|Fos|Hif1a|Jun|Lcn2|Nqo1|Pdgfra	-1.1	MyList
GO Biological Processes	19	GO:0002274	myeloid leukocyte activation	19_GO:0002376 immune system process	-2.5	2.4	3.3	20999	166	686	13	1.9	0.52	11487|11988|16476|16590|16803|16822|17096|19215|20312|21813|22177|109934|224792	Adam10|Slc7a2|Jun|Kit|Lbp|Lcp2|Lyn|Ptgds|Cx3cl1|Tgfbr2|Tyrobp|Abr|Adgrf5	-1.1	MyList
GO Molecular Functions	21	GO:0042626	ATPase-coupled transmembrane transporter activity		-2.5	2.8	3.4	20999	110	686	10	1.5	0.46	11303|11747|11977|18671|20928|27410|67972|239273|320707|381290	Abca1|Anxa5|Atp7a|Abcb1a|Abcc9|Abca3|Atp2b1|Abcc4|Atp2b3|Atp2b4	-1.1	MyList
GO Biological Processes	19	GO:0002703	regulation of leukocyte mediated immunity	19_GO:0002376 immune system process	-2.5	2	3.2	20999	311	686	20	2.9	0.64	11765|12010|12484|12946|14130|14367|14825|15064|15510|16002|16177|16590|16859|17096|20851|21938|22177|51869|74048|109934	Ap1g1|B2m|Cd24a|Cr1l|Fcgr2b|Fzd5|Cxcl1|Mr1|Hspd1|Igf2|Il1r1|Kit|Lgals9|Lyn|Stat5b|Tnfrsf1b|Tyrobp|Rif1|Vsir|Abr	-1.1	MyList
GO Biological Processes	19	GO:0050922	negative regulation of chemotaxis	19_GO:0040011 locomotion	-2.5	3.6	3.7	20999	60	686	7	1	0.38	17965|18128|19876|20348|20440|21825|22418	Nbl1|Notch1|Robo1|Sema3c|St6gal1|Thbs1|Wnt5a	-1.1	MyList
GO Biological Processes	19	GO:0002791	regulation of peptide secretion	19_GO:0051179 localization	-2.5	2	3.2	20999	269	686	18	2.6	0.61	11747|12361|12894|13447|13649|14118|14682|14756|15251|17886|20677|20913|30878|68267|74551|93691|384783|667118	Anxa5|Cask|Cpt1a|Doc2b|Egfr|Fbn1|Gnaq|Gpld1|Hif1a|Myh9|Sox4|Stxbp4|Apln|Slc25a22|Pck2|Klf7|Irs2|Zbed6	-1.1	MyList
GO Biological Processes	19	GO:0048565	digestive tract development	19_GO:0032502 developmental process	-2.5	2.6	3.4	20999	129	686	11	1.6	0.48	13649|14367|15251|16195|16590|18128|18552|18595|22418|106522|319757	Egfr|Fzd5|Hif1a|Il6st|Kit|Notch1|Pcsk5|Pdgfra|Wnt5a|Pkdcc|Smo	-1.1	MyList
GO Biological Processes	19	GO:0090101	negative regulation of transmembrane receptor protein serine/threonine kinase signaling pathway	19_GO:0048519 negative regulation of biological process	-2.5	2.5	3.3	20999	148	686	12	1.7	0.5	12389|14118|17965|18128|20482|21814|22418|50766|56213|78558|83453|170676	Cav1|Fbn1|Nbl1|Notch1|Skil|Tgfbr3|Wnt5a|Crim1|Htra1|Htra3|Chrdl1|Peg10	-1.1	MyList
GO Biological Processes	19	GO:0048706	embryonic skeletal system development	19_GO:0032502 developmental process	-2.5	2.5	3.3	20999	148	686	12	1.7	0.5	13617|14451|15490|15531|18514|18552|18595|21813|22418|23967|107587|233781	Ednra|Gas1|Hsd17b7|Ndst1|Pbx1|Pcsk5|Pdgfra|Tgfbr2|Wnt5a|Osr1|Osr2|Xylt1	-1.1	MyList
GO Molecular Functions	21	GO:0008134	transcription factor binding		-2.5	1.6	3	20999	707	686	37	5.4	0.86	11835|11886|12399|12490|12704|13205|13712|13982|14281|15251|15511|15950|16476|16477|16543|17257|17936|18021|18514|18708|20185|20591|20851|20893|23871|23872|56381|69852|93761|207165|234594|235320|244349|268903|327987|353170|544971	Ar|Asah1|Runx3|Cd34|Cit|Ddx3x|Elk1|Esr1|Fos|Hif1a|Hspa1b|Ifi203|Jun|Junb|Mdfic|Mecp2|Nab1|Nfatc3|Pbx1|Pik3r1|Ncor1|Kdm5c|Stat5b|Bhlhe40|Ets1|Ets2|Spen|Tcf23|Smarca1|Bptf|Cnot1|Zbtb16|Kat6a|Nrip1|Med13|Txlng|Bdp1	-1.1	MyList
GO Biological Processes	19	GO:0014066	regulation of phosphatidylinositol 3-kinase signaling	19_GO:0050896 response to stimulus	-2.5	2.8	3.4	20999	111	686	10	1.5	0.46	13179|13649|14062|16001|16542|17999|18214|20185|54616|68861	Dcn|Egfr|F2r|Igf1r|Kdr|Nedd4|Ddr2|Ncor1|Extl3|Dipk2a	-1.1	MyList
GO Biological Processes	19	GO:0019217	regulation of fatty acid metabolic process	19_GO:0008152 metabolic process	-2.5	2.8	3.4	20999	111	686	10	1.5	0.46	11363|12389|12894|13666|14077|20185|27273|68801|212980|384783	Acadl|Cav1|Cpt1a|Eif2ak3|Fabp3|Ncor1|Pdk4|Elovl5|Slc45a3|Irs2	-1.1	MyList
GO Biological Processes	19	GO:0043393	regulation of protein binding	19_GO:0065007 biological regulation	-2.5	2.1	3.2	20999	228	686	16	2.3	0.58	12010|12389|13132|13666|17257|18008|19268|21814|22418|57810|67784|98170|100017|109624|233744|237107	B2m|Cav1|Dab2|Eif2ak3|Mecp2|Nes|Ptprf|Tgfbr3|Wnt5a|Cdon|Plxnd1|Tmem132a|Ldlrap1|Cald1|Spon1|Gnl3l	-1.1	MyList
GO Biological Processes	19	GO:0050730	regulation of peptidyl-tyrosine phosphorylation	19_GO:0008152 metabolic process	-2.5	2	3.2	20999	270	686	18	2.6	0.61	12389|12484|12491|12702|13649|16002|16194|16195|16412|16590|17096|17311|18595|18606|67916|72065|109246|547253	Cav1|Cd24a|Cd36|Socs3|Egfr|Igf2|Il6ra|Il6st|Itgb1|Kit|Lyn|Kitl|Pdgfra|Enpp2|Plpp3|Rap2c|Tspan9|Parp14	-1.1	MyList
GO Molecular Functions	21	GO:0004028	3-chloroallyl aldehyde dehydrogenase activity		-2.5	9.2	4.8	20999	10	686	3	0.44	0.25	11668|26358|56847	Aldh1a1|Aldh1a7|Aldh1a3	-1.1	MyList
GO Biological Processes	19	GO:0060837	blood vessel endothelial cell differentiation	19_GO:0032502 developmental process	-2.5	9.2	4.8	20999	10	686	3	0.44	0.25	16542|16889|18128	Kdr|Lipa|Notch1	-1.1	MyList
GO Biological Processes	19	GO:2000491	positive regulation of hepatic stellate cell activation	19_GO:0048518 positive regulation of biological process	-2.5	9.2	4.8	20999	10	686	3	0.44	0.25	14182|18214|319757	Fgfr1|Ddr2|Smo	-1.1	MyList
GO Cellular Components	20	GO:0030056	hemidesmosome		-2.5	9.2	4.8	20999	10	686	3	0.44	0.25	16403|16412|18810	Itga6|Itgb1|Plec	-1.1	MyList
GO Cellular Components	20	GO:0043256	laminin complex		-2.5	9.2	4.8	20999	10	686	3	0.44	0.25	16777|18858|226519	Lamb1|Pmp22|Lamc1	-1.1	MyList
GO Biological Processes	19	GO:0032836	glomerular basement membrane development	19_GO:0032502 developmental process	-2.5	9.2	4.8	20999	10	686	3	0.44	0.25	12828|12829|18073	Col4a3|Col4a4|Nid1	-1.1	MyList
GO Molecular Functions	21	GO:0043878	glyceraldehyde-3-phosphate dehydrogenase (NAD+) (non-phosphorylating) activity		-2.5	9.2	4.8	20999	10	686	3	0.44	0.25	11668|11669|26358	Aldh1a1|Aldh2|Aldh1a7	-1.1	MyList
GO Biological Processes	19	GO:0150172	regulation of phosphatidylcholine metabolic process	19_GO:0008152 metabolic process	-2.5	9.2	4.8	20999	10	686	3	0.44	0.25	14077|16835|27410	Fabp3|Ldlr|Abca3	-1.1	MyList
GO Biological Processes	19	GO:0110095	cellular detoxification of aldehyde	19_GO:0098754 detoxification	-2.5	9.2	4.8	20999	10	686	3	0.44	0.25	11668|11669|26358	Aldh1a1|Aldh2|Aldh1a7	-1.1	MyList
GO Biological Processes	19	GO:0002840	regulation of T cell mediated immune response to tumor cell	19_GO:0002376 immune system process	-2.5	9.2	4.8	20999	10	686	3	0.44	0.25	12484|15064|15510	Cd24a|Mr1|Hspd1	-1.1	MyList
GO Biological Processes	19	GO:0150077	regulation of neuroinflammatory response	19_GO:0050896 response to stimulus	-2.4	4.8	3.9	20999	32	686	5	0.73	0.32	11920|13032|16835|20312|21938	Atm|Ctsc|Ldlr|Cx3cl1|Tnfrsf1b	-1.1	MyList
GO Biological Processes	19	GO:0036314	response to sterol	19_GO:0050896 response to stimulus	-2.4	4.8	3.9	20999	32	686	5	0.73	0.32	14756|19206|21813|104158|319757	Gpld1|Ptch1|Tgfbr2|Ces1d|Smo	-1.1	MyList
GO Biological Processes	19	GO:0034762	regulation of transmembrane transport	19_GO:0051179 localization	-2.4	1.6	3	20999	636	686	34	5	0.83	11754|11977|12373|12389|13040|13405|13617|13982|14062|16412|16819|16867|17096|17999|18671|20312|20913|20928|21825|23967|56808|65973|66277|66395|74096|77574|93692|105722|105727|232341|279561|333433|381290|384783	Aoc3|Atp7a|Casq2|Cav1|Ctss|Dmd|Ednra|Esr1|F2r|Itgb1|Lcn2|Lhcgr|Lyn|Nedd4|Abcb1a|Cx3cl1|Stxbp4|Abcc9|Thbs1|Osr1|Cacna2d2|Asph|Klf15|Ahnak|Hvcn1|Tcaf1|Glrx|Ano6|Slc38a1|Wnk1|Wnk3|Gpd1l|Atp2b4|Irs2	-1.1	MyList
GO Cellular Components	20	GO:0001669	acrosomal vesicle		-2.4	2.4	3.3	20999	168	686	13	1.9	0.52	12389|13036|13646|15212|16412|16590|16616|16617|16619|18128|20482|20928|101055983	Cav1|Ctsh|Klk1b22|Hexb|Itgb1|Kit|Klk1b21|Klk1b24|Klk1b27|Notch1|Skil|Abcc9|Gm14569	-1.1	MyList
GO Molecular Functions	21	GO:0003779	actin binding		-2.4	1.8	3.1	20999	448	686	26	3.8	0.73	11827|13138|13405|13649|13860|16412|17698|17886|17912|18810|18826|54004|71994|72333|109624|110380|213019|218952|225115|227753|268709|270163|319565|319876|320712|326618	Aqp2|Dag1|Dmd|Egfr|Eps8|Itgb1|Msn|Myh9|Myo1b|Plec|Lcp1|Diaph2|Cnn3|Palld|Cald1|Shroom2|Pdlim2|Fermt2|Svil|Gsn|Fam107a|Myo9a|Syne2|Cobll1|Abi3bp|Tpm4	-1.1	MyList
GO Biological Processes	19	GO:0050435	amyloid-beta metabolic process	19_GO:0008152 metabolic process	-2.4	6.1	4.2	20999	20	686	4	0.58	0.29	11487|17380|23821|56175	Adam10|Mme|Bace1|Bace2	-1.1	MyList
GO Biological Processes	19	GO:0040037	negative regulation of fibroblast growth factor receptor signaling pathway	19_GO:0048519 negative regulation of biological process	-2.4	6.1	4.2	20999	20	686	4	0.58	0.29	21825|22418|26427|30878	Thbs1|Wnt5a|Creb3l1|Apln	-1.1	MyList
GO Molecular Functions	21	GO:0036122	BMP binding		-2.4	6.1	4.2	20999	20	686	4	0.58	0.29	12166|12168|17965|83453	Bmpr1a|Bmpr2|Nbl1|Chrdl1	-1.1	MyList
GO Cellular Components	20	GO:0043034	costamere		-2.4	6.1	4.2	20999	20	686	4	0.58	0.29	13138|13405|66395|225115	Dag1|Dmd|Ahnak|Svil	-1.1	MyList
GO Biological Processes	19	GO:1904251	regulation of bile acid metabolic process	19_GO:0008152 metabolic process	-2.4	6.1	4.2	20999	20	686	4	0.58	0.29	16590|20845|104158|170459	Kit|Star|Ces1d|Stard4	-1.1	MyList
GO Biological Processes	19	GO:0003215	cardiac right ventricle morphogenesis	19_GO:0032502 developmental process	-2.4	6.1	4.2	20999	20	686	4	0.58	0.29	12166|18128|20348|20677	Bmpr1a|Notch1|Sema3c|Sox4	-1.1	MyList
GO Biological Processes	19	GO:0036003	positive regulation of transcription from RNA polymerase II promoter in response to stress	19_GO:0048518 positive regulation of biological process	-2.4	6.1	4.2	20999	20	686	4	0.58	0.29	13666|15251|26427|104158	Eif2ak3|Hif1a|Creb3l1|Ces1d	-1.1	MyList
GO Cellular Components	20	GO:0016529	sarcoplasmic reticulum		-2.4	3.2	3.5	20999	77	686	8	1.2	0.41	12321|12323|12373|21825|65973|66500|100198|319565	Calu|Camk2b|Casq2|Thbs1|Asph|Slc30a7|H6pd|Syne2	-1.1	MyList
GO Biological Processes	19	GO:0035019	somatic stem cell population maintenance	19_GO:0032502 developmental process	-2.4	3.2	3.5	20999	77	686	8	1.2	0.41	12166|16590|20677|24061|51869|170942|244349|387609	Bmpr1a|Kit|Sox4|Smc1a|Rif1|Erdr1x|Kat6a|Zhx2	-1.1	MyList
GO Biological Processes	19	GO:0060976	coronary vasculature development	19_GO:0032502 developmental process	-2.4	3.2	3.5	20999	77	686	8	1.2	0.41	14182|15531|18128|18552|19876|21814|30878|67784	Fgfr1|Ndst1|Notch1|Pcsk5|Robo1|Tgfbr3|Apln|Plxnd1	-1.1	MyList
GO Biological Processes	19	GO:0090087	regulation of peptide transport	19_GO:0051179 localization	-2.4	2	3.1	20999	271	686	18	2.6	0.61	11747|12361|12894|13447|13649|14118|14682|14756|15251|17886|20677|20913|30878|68267|74551|93691|384783|667118	Anxa5|Cask|Cpt1a|Doc2b|Egfr|Fbn1|Gnaq|Gpld1|Hif1a|Myh9|Sox4|Stxbp4|Apln|Slc25a22|Pck2|Klf7|Irs2|Zbed6	-1.1	MyList
GO Molecular Functions	21	GO:0016705	oxidoreductase activity, acting on paired donors, with incorporation or reduction of molecular oxygen		-2.4	2.1	3.2	20999	229	686	16	2.3	0.58	13070|13074|13110|20249|20250|20591|26432|56473|65973|66234|70861|76267|105387|194388|232174|328035	Cyp11a1|Cyp17a1|Cyp2j6|Scd1|Scd2|Kdm5c|Plod2|Fads2|Asph|Msmo1|Akr1cl|Fads1|Akr1c14|Tet3|Cyp26b1|Fads6	-1.1	MyList
GO Biological Processes	19	GO:0048873	homeostasis of number of cells within a tissue	19_GO:0042592 homeostatic process	-2.4	4	3.7	20999	46	686	6	0.87	0.36	11798|12977|14062|16889|18128|319757	Xiap|Csf1|F2r|Lipa|Notch1|Smo	-1.1	MyList
GO Biological Processes	19	GO:0050819	negative regulation of coagulation	19_GO:0048519 negative regulation of biological process	-2.4	4	3.7	20999	46	686	6	0.87	0.36	11747|12258|18595|19128|21824|216350	Anxa5|Serping1|Pdgfra|Pros1|Thbd|Tspan8	-1.1	MyList
GO Biological Processes	19	GO:0110020	regulation of actomyosin structure organization	19_GO:0050789 regulation of biological process	-2.4	2.7	3.4	20999	112	686	10	1.5	0.46	13609|14219|16423|18708|19878|50768|54324|218952|235041|268396	S1pr1|Ccn2|Cd47|Pik3r1|Rock2|Dlc1|Arhgef5|Fermt2|Kank2|Sh3pxd2b	-1.1	MyList
GO Biological Processes	19	GO:0001666	response to hypoxia	19_GO:0050896 response to stimulus	-2.4	2.2	3.2	20999	209	686	15	2.2	0.56	11920|12389|12484|12946|13617|13653|14284|14366|15251|16542|17257|18021|18128|94352|230857	Atm|Cav1|Cd24a|Cr1l|Ednra|Egr1|Fosl2|Fzd4|Hif1a|Kdr|Mecp2|Nfatc3|Notch1|Loxl2|Ece1	-1.1	MyList
GO Biological Processes	19	GO:0046883	regulation of hormone secretion	19_GO:0051179 localization	-2.4	1.9	3.1	20999	337	686	21	3.1	0.66	11747|12361|12894|13132|13447|13649|14118|14182|14682|14756|15251|17886|20677|20913|21337|30878|68267|74551|93691|384783|667118	Anxa5|Cask|Cpt1a|Dab2|Doc2b|Egfr|Fbn1|Fgfr1|Gnaq|Gpld1|Hif1a|Myh9|Sox4|Stxbp4|Tacr2|Apln|Slc25a22|Pck2|Klf7|Irs2|Zbed6	-1.1	MyList
GO Biological Processes	19	GO:0051056	regulation of small GTPase mediated signal transduction	19_GO:0050896 response to stimulus	-2.4	2.1	3.2	20999	230	686	16	2.3	0.58	11303|11857|12977|13860|14062|16410|16412|17311|18128|19876|20663|21858|50768|57810|77446|235041	Abca1|Arhgdib|Csf1|Eps8|F2r|Itgav|Itgb1|Kitl|Notch1|Robo1|Sos2|Timp2|Dlc1|Cdon|Heg1|Kank2	-1.1	MyList
GO Molecular Functions	21	GO:0061629	RNA polymerase II-specific DNA-binding transcription factor binding		-2.4	1.8	3.1	20999	382	686	23	3.4	0.69	11835|11886|12490|13712|13982|14281|15251|15511|16476|16543|18708|20185|20591|20851|20893|23871|23872|56381|69852|93761|234594|268903|327987	Ar|Asah1|Cd34|Elk1|Esr1|Fos|Hif1a|Hspa1b|Jun|Mdfic|Pik3r1|Ncor1|Kdm5c|Stat5b|Bhlhe40|Ets1|Ets2|Spen|Tcf23|Smarca1|Cnot1|Nrip1|Med13	-1.1	MyList
GO Biological Processes	19	GO:0060828	regulation of canonical Wnt signaling pathway	19_GO:0050896 response to stimulus	-2.4	2.1	3.1	20999	251	686	17	2.5	0.59	11798|12389|13132|13205|13649|13653|14275|14682|17847|18128|20668|20677|22418|24136|68151|74493|232341	Xiap|Cav1|Dab2|Ddx3x|Egfr|Egr1|Folr1|Gnaq|Usp34|Notch1|Sox13|Sox4|Wnt5a|Zeb2|Wls|Tnks2|Wnk1	-1.1	MyList
GO Cellular Components	20	GO:0000139	Golgi membrane		-2.4	2.1	3.1	20999	251	686	17	2.5	0.59	12389|15944|17155|18128|18550|20440|26427|67464|68151|68861|70361|73124|93683|208647|208884|216829|233781	Cav1|Irgm1|Man1a|Notch1|Furin|St6gal1|Creb3l1|Entpd4|Wls|Dipk2a|Lman1|Golim4|Glce|Creb3l2|Zdhhc9|Mmgt2|Xylt1	-1.1	MyList
GO Biological Processes	19	GO:0007179	transforming growth factor beta receptor signaling pathway	19_GO:0050896 response to stimulus	-2.4	2.9	3.4	20999	95	686	9	1.3	0.43	11482|12562|14281|16476|20482|21813|21814|108075|218952	Acvrl1|Cdh5|Fos|Jun|Skil|Tgfbr2|Tgfbr3|Ltbp4|Fermt2	-1.1	MyList
GO Biological Processes	19	GO:0009798	axis specification	19_GO:0032502 developmental process	-2.4	2.9	3.4	20999	95	686	9	1.3	0.43	12166|14367|18128|19206|22418|23872|68151|83453|319757	Bmpr1a|Fzd5|Notch1|Ptch1|Wnt5a|Ets2|Wls|Chrdl1|Smo	-1.1	MyList
GO Biological Processes	19	GO:0000041	transition metal ion transport	19_GO:0051179 localization	-2.4	2.9	3.4	20999	95	686	9	1.3	0.43	11977|12010|12870|15203|16819|17912|21452|66500|216829	Atp7a|B2m|Cp|Heph|Lcn2|Myo1b|Tcn2|Slc30a7|Mmgt2	-1.1	MyList
GO Biological Processes	19	GO:0043255	regulation of carbohydrate biosynthetic process	19_GO:0008152 metabolic process	-2.4	2.7	3.3	20999	113	686	10	1.5	0.46	11364|13110|14815|15251|16002|16867|17886|108682|320706|384783	Acadm|Cyp2j6|Nr3c1|Hif1a|Igf2|Lhcgr|Myh9|Gpt2|Soga1|Irs2	-1.1	MyList
GO Molecular Functions	21	GO:0016853	isomerase activity		-2.4	2.3	3.2	20999	170	686	13	1.9	0.52	11364|13110|15492|15510|17850|19038|19215|21974|27055|50798|67988|93683|105245	Acadm|Cyp2j6|Hsd3b1|Hspd1|Mmut|Ppic|Ptgds|Top2b|Fkbp9|Gne|Tmx3|Glce|Txndc5	-1.1	MyList
GO Molecular Functions	21	GO:0004857	enzyme inhibitor activity		-2.4	1.8	3	20999	406	686	24	3.5	0.7	12258|12321|12702|12704|16425|16625|17096|18128|18550|18767|20715|20716|21825|21858|21859|50766|56338|57875|66222|109222|209378|232341|381290|394432	Serping1|Calu|Socs3|Cit|Itih2|Serpina3c|Lyn|Notch1|Furin|Pkia|Serpina3g|Serpina3n|Thbs1|Timp2|Timp3|Crim1|Txnip|Angptl4|Serpinb1a|Rarres1|Itih5|Wnk1|Atp2b4|Ugt1a7c	-1.1	MyList
GO Biological Processes	19	GO:0045087	innate immune response	19_GO:0044419 biological process involved in interspecies interaction between organisms	-2.4	1.6	2.9	20999	738	686	38	5.5	0.87	12010|12258|12262|12263|12484|12628|12946|12977|13205|14969|15064|15900|15944|16179|16423|16803|16819|17096|17476|17533|17999|18104|20128|20312|20597|20851|20913|23947|50908|50909|60440|100340|108857|227753|229900|232371|384309|547253	B2m|Serping1|C1qc|C2|Cd24a|Cfh|Cr1l|Csf1|Ddx3x|H2-Eb1|Mr1|Irf8|Irgm1|Irak1|Cd47|Lbp|Lcn2|Lyn|Mpeg1|Mrc1|Nedd4|Nqo1|Trim30a|Cx3cl1|Smpd1|Stat5b|Stxbp4|Mid2|C1s1|C1ra|Iigp1|Smpdl3b|Ankhd1|Gsn|Gbp7|C1rl|Trim56|Parp14	-1.1	MyList
GO Biological Processes	19	GO:0035051	cardiocyte differentiation	19_GO:0032502 developmental process	-2.4	2.4	3.2	20999	151	686	12	1.7	0.5	11364|12166|13617|14275|16412|18128|18595|18810|21814|22329|103806|234214	Acadm|Bmpr1a|Ednra|Folr1|Itgb1|Notch1|Pdgfra|Plec|Tgfbr3|Vcam1|Maml1|Sorbs2	-1.1	MyList
GO Biological Processes	19	GO:0044772	mitotic cell cycle phase transition	19_GO:0009987 cellular process	-2.4	2.4	3.2	20999	151	686	12	1.7	0.5	12323|12444|12450|12704|13860|16412|18008|18028|18514|18671|50496|194655	Camk2b|Ccnd2|Ccng1|Cit|Eps8|Itgb1|Nes|Nfib|Pbx1|Abcb1a|E2f6|Klf11	-1.1	MyList
GO Molecular Functions	21	GO:0016247	channel regulator activity		-2.4	2.4	3.2	20999	151	686	12	1.7	0.5	12389|14756|17999|20393|20597|20928|23936|76905|232341|279561|333433|381290	Cav1|Gpld1|Nedd4|Sgk1|Smpd1|Abcc9|Lynx1|Lrg1|Wnk1|Wnk3|Gpd1l|Atp2b4	-1.1	MyList
GO Biological Processes	19	GO:0007160	cell-matrix adhesion	19_GO:0009987 cellular process	-2.4	2.6	3.3	20999	132	686	11	1.6	0.48	12490|13138|14219|16403|16410|16412|18073|22329|50768|104099|218952	Cd34|Dag1|Ccn2|Itga6|Itgav|Itgb1|Nid1|Vcam1|Dlc1|Itga9|Fermt2	-1.1	MyList
GO Molecular Functions	21	GO:0004713	protein tyrosine kinase activity		-2.4	2.6	3.3	20999	132	686	11	1.6	0.48	13649|13846|14182|16001|16542|16590|17096|18214|18595|106522|216616	Egfr|Ephb4|Fgfr1|Igf1r|Kdr|Kit|Lyn|Ddr2|Pdgfra|Pkdcc|Efemp1	-1.1	MyList
GO Biological Processes	19	GO:0033344	cholesterol efflux	19_GO:0051179 localization	-2.4	4.6	3.8	20999	33	686	5	0.73	0.32	11303|12389|16889|18145|214585	Abca1|Cav1|Lipa|Npc1|Spg11	-1.1	MyList
GO Biological Processes	19	GO:0046597	negative regulation of viral entry into host cell	19_GO:0016032 viral process	-2.4	4.6	3.8	20999	33	686	5	0.73	0.32	17069|20128|23947|227753|384309	Ly6e|Trim30a|Mid2|Gsn|Trim56	-1.1	MyList
GO Biological Processes	19	GO:0010875	positive regulation of cholesterol efflux	19_GO:0051179 localization	-2.4	4.6	3.8	20999	33	686	5	0.73	0.32	11303|12389|19206|27410|104158	Abca1|Cav1|Ptch1|Abca3|Ces1d	-1.1	MyList
GO Biological Processes	19	GO:0048009	insulin-like growth factor receptor signaling pathway	19_GO:0050896 response to stimulus	-2.4	4.6	3.8	20999	33	686	5	0.73	0.32	11835|13666|16001|16002|18708	Ar|Eif2ak3|Igf1r|Igf2|Pik3r1	-1.1	MyList
GO Biological Processes	19	GO:0007595	lactation	19_GO:0051179 localization	-2.4	4.6	3.8	20999	33	686	5	0.73	0.32	12389|13666|15251|19116|20851	Cav1|Eif2ak3|Hif1a|Prlr|Stat5b	-1.1	MyList
GO Molecular Functions	21	GO:0140358	P-type transmembrane transporter activity		-2.4	4.6	3.8	20999	33	686	5	0.73	0.32	11747|11977|67972|320707|381290	Anxa5|Atp7a|Atp2b1|Atp2b3|Atp2b4	-1.1	MyList
GO Molecular Functions	21	GO:0019207	kinase regulator activity		-2.4	2	3.1	20999	274	686	18	2.6	0.61	12168|12444|12450|12484|12491|12702|12704|13205|13649|15944|16002|16195|16859|18708|18767|21813|22177|232341	Bmpr2|Ccnd2|Ccng1|Cd24a|Cd36|Socs3|Cit|Ddx3x|Egfr|Irgm1|Igf2|Il6st|Lgals9|Pik3r1|Pkia|Tgfbr2|Tyrobp|Wnk1	-1.1	MyList
GO Biological Processes	19	GO:0051091	positive regulation of DNA-binding transcription factor activity	19_GO:0008152 metabolic process	-2.4	2	3.1	20999	274	686	18	2.6	0.61	11835|12389|12491|13982|14130|14366|16151|16179|16590|18214|20128|20312|21814|22418|23947|54324|67916|319757	Ar|Cav1|Cd36|Esr1|Fcgr2b|Fzd4|Ikbkg|Irak1|Kit|Ddr2|Trim30a|Cx3cl1|Tgfbr3|Wnt5a|Mid2|Arhgef5|Plpp3|Smo	-1.1	MyList
GO Biological Processes	19	GO:0002691	regulation of cellular extravasation	19_GO:0040011 locomotion	-2.4	3.9	3.7	20999	47	686	6	0.87	0.36	12333|16177|16423|20315|56838|109934	Capn1|Il1r1|Cd47|Cxcl12|Ccl28|Abr	-1.1	MyList
GO Biological Processes	19	GO:1905114	cell surface receptor signaling pathway involved in cell-cell signaling	19_GO:0050896 response to stimulus	-2.4	1.9	3	20999	362	686	22	3.2	0.67	11798|12389|13132|13205|13617|14366|14367|17257|17847|18073|20312|20969|22418|29811|53623|56332|56805|68151|72135|74493|218952|319757	Xiap|Cav1|Dab2|Ddx3x|Ednra|Fzd4|Fzd5|Mecp2|Usp34|Nid1|Cx3cl1|Sdc1|Wnt5a|Ndrg2|Gria3|Amotl2|Zbtb33|Wls|Pygo1|Tnks2|Fermt2|Smo	-1.1	MyList
GO Biological Processes	19	GO:0048864	stem cell development	19_GO:0032502 developmental process	-2.4	2.9	3.4	20999	96	686	9	1.3	0.43	12166|13617|13641|14275|15251|17311|20348|24136|319757	Bmpr1a|Ednra|Efnb1|Folr1|Hif1a|Kitl|Sema3c|Zeb2|Smo	-1	MyList
GO Biological Processes	19	GO:0001649	osteoblast differentiation	19_GO:0032502 developmental process	-2.4	2.7	3.3	20999	114	686	10	1.5	0.46	12166|12168|16002|16477|18128|21814|26427|70152|268396|319757	Bmpr1a|Bmpr2|Igf2|Junb|Notch1|Tgfbr3|Creb3l1|Mettl7a1|Sh3pxd2b|Smo	-1	MyList
GO Biological Processes	19	GO:0048146	positive regulation of fibroblast proliferation	19_GO:0048518 positive regulation of biological process	-2.4	3.1	3.4	20999	79	686	8	1.2	0.41	13649|13982|14284|16476|18214|18595|22418|70445	Egfr|Esr1|Fosl2|Jun|Ddr2|Pdgfra|Wnt5a|Cd248	-1	MyList
GO Molecular Functions	21	GO:0008236	serine-type peptidase activity		-2.4	2.2	3.1	20999	212	686	15	2.2	0.56	12263|13032|13036|13646|16616|16617|16619|18550|18552|50908|50909|56213|78558|232371|244954	C2|Ctsc|Ctsh|Klk1b22|Klk1b21|Klk1b24|Klk1b27|Furin|Pcsk5|C1s1|C1ra|Htra1|Htra3|C1rl|Prss35	-1	MyList
GO Biological Processes	19	GO:0070374	positive regulation of ERK1 and ERK2 cascade	19_GO:0048518 positive regulation of biological process	-2.4	2.1	3.1	20999	233	686	16	2.3	0.58	12491|13617|13649|13982|14062|14219|16476|16542|17886|18128|18595|18784|20312|20315|83397|218952	Cd36|Ednra|Egfr|Esr1|F2r|Ccn2|Jun|Kdr|Myh9|Notch1|Pdgfra|Pla2g5|Cx3cl1|Cxcl12|Akap12|Fermt2	-1	MyList
GO Biological Processes	19	GO:0010766	negative regulation of sodium ion transport	19_GO:0051179 localization	-2.4	5.8	4.1	20999	21	686	4	0.58	0.29	17999|23967|232341|279561	Nedd4|Osr1|Wnk1|Wnk3	-1	MyList
GO Biological Processes	19	GO:0071397	cellular response to cholesterol	19_GO:0050896 response to stimulus	-2.4	5.8	4.1	20999	21	686	4	0.58	0.29	14756|19206|104158|319757	Gpld1|Ptch1|Ces1d|Smo	-1	MyList
GO Biological Processes	19	GO:0035994	response to muscle stretch	19_GO:0050896 response to stimulus	-2.4	5.8	4.1	20999	21	686	4	0.58	0.29	13405|14281|16476|227753	Dmd|Fos|Jun|Gsn	-1	MyList
GO Biological Processes	19	GO:0019886	antigen processing and presentation of exogenous peptide antigen via MHC class II	19_GO:0002376 immune system process	-2.4	5.8	4.1	20999	21	686	4	0.58	0.29	12010|13040|14130|14969	B2m|Ctss|Fcgr2b|H2-Eb1	-1	MyList
GO Biological Processes	19	GO:0009067	aspartate family amino acid biosynthetic process	19_GO:0008152 metabolic process	-2.4	5.8	4.1	20999	21	686	4	0.58	0.29	12116|14719|26432|104923	Bhmt|Got2|Plod2|Adi1	-1	MyList
GO Molecular Functions	21	GO:0120020	cholesterol transfer activity		-2.4	5.8	4.1	20999	21	686	4	0.58	0.29	11303|20845|170459|170460	Abca1|Star|Stard4|Stard5	-1	MyList
GO Biological Processes	19	GO:0002327	immature B cell differentiation	19_GO:0002376 immune system process	-2.4	5.8	4.1	20999	21	686	4	0.58	0.29	11920|12484|16590|320940	Atm|Cd24a|Kit|Atp11c	-1	MyList
GO Biological Processes	19	GO:0051235	maintenance of location	19_GO:0051179 localization	-2.4	2.2	3.2	20999	192	686	14	2	0.54	12373|12389|12491|14118|15212|16859|16889|17965|18145|20851|66500|170459|227753|268903	Casq2|Cav1|Cd36|Fbn1|Hexb|Lgals9|Lipa|Nbl1|Npc1|Stat5b|Slc30a7|Stard4|Gsn|Nrip1	-1	MyList
GO Biological Processes	19	GO:0050731	positive regulation of peptidyl-tyrosine phosphorylation	19_GO:0048518 positive regulation of biological process	-2.4	2.2	3.2	20999	192	686	14	2	0.54	12484|12491|16002|16194|16195|16412|16590|17096|17311|18595|18606|67916|109246|547253	Cd24a|Cd36|Igf2|Il6ra|Il6st|Itgb1|Kit|Lyn|Kitl|Pdgfra|Enpp2|Plpp3|Tspan9|Parp14	-1	MyList
GO Biological Processes	19	GO:0055080	monoatomic cation homeostasis	19_GO:0042592 homeostatic process	-2.4	1.7	2.9	20999	525	686	29	4.2	0.77	11977|12010|12373|12389|12562|13617|13649|14182|15212|15251|16542|18007|20393|21817|22418|27273|65973|66500|67972|71982|74096|98396|211286|232341|236794|240283|320707|331004|381290	Atp7a|B2m|Casq2|Cav1|Cdh5|Ednra|Egfr|Fgfr1|Hexb|Hif1a|Kdr|Neo1|Sgk1|Tgm2|Wnt5a|Pdk4|Asph|Slc30a7|Atp2b1|Snx10|Hvcn1|Slc41a1|Cln5|Wnk1|Slc9a6|Dmxl1|Atp2b3|Slc9a9|Atp2b4	-1	MyList
GO Biological Processes	19	GO:0060193	positive regulation of lipase activity	19_GO:0065007 biological regulation	-2.4	3.4	3.5	20999	63	686	7	1	0.38	12323|13982|14182|14682|18595|18784|50768	Camk2b|Esr1|Fgfr1|Gnaq|Pdgfra|Pla2g5|Dlc1	-1	MyList
GO Biological Processes	19	GO:2001238	positive regulation of extrinsic apoptotic signaling pathway	19_GO:0048518 positive regulation of biological process	-2.4	3.4	3.5	20999	63	686	7	1	0.38	12389|12399|17153|20482|21825|21859|58801	Cav1|Runx3|Mal|Skil|Thbs1|Timp3|Pmaip1	-1	MyList
GO Biological Processes	19	GO:0051017	actin filament bundle assembly	19_GO:0009987 cellular process	-2.4	3.4	3.5	20999	63	686	7	1	0.38	13860|17886|17912|18826|24136|109624|268709	Eps8|Myh9|Myo1b|Lcp1|Zeb2|Cald1|Fam107a	-1	MyList
GO Biological Processes	19	GO:0045682	regulation of epidermis development	19_GO:0032502 developmental process	-2.4	3.4	3.5	20999	63	686	7	1	0.38	17936|18128|19206|19878|22695|93691|207920	Nab1|Notch1|Ptch1|Rock2|Zfp36|Klf7|Esrp1	-1	MyList
GO Cellular Components	20	GO:0045335	phagocytic vesicle		-2.4	2.7	3.3	20999	115	686	10	1.5	0.46	11303|12010|13040|15944|17476|17886|18784|20913|227753|331004	Abca1|B2m|Ctss|Irgm1|Mpeg1|Myh9|Pla2g5|Stxbp4|Gsn|Slc9a9	-1	MyList
GO Biological Processes	19	GO:0043266	regulation of potassium ion transport	19_GO:0051179 localization	-2.4	2.7	3.3	20999	115	686	10	1.5	0.46	12373|12389|14682|14825|16412|17999|20928|105722|232341|279561	Casq2|Cav1|Gnaq|Cxcl1|Itgb1|Nedd4|Abcc9|Ano6|Wnk1|Wnk3	-1	MyList
GO Biological Processes	19	GO:0006633	fatty acid biosynthetic process	19_GO:0008152 metabolic process	-2.4	2.7	3.3	20999	115	686	10	1.5	0.46	19215|20249|20250|54447|56473|68801|76267|94180|104112|328035	Ptgds|Scd1|Scd2|Asah2|Fads2|Elovl5|Fads1|Acsbg1|Acly|Fads6	-1	MyList
GO Biological Processes	19	GO:1903708	positive regulation of hemopoiesis	19_GO:0002376 immune system process	-2.4	2.2	3.1	20999	213	686	15	2.2	0.56	12399|12977|14281|16476|16859|17311|20668|20677|20851|21813|22177|74048|214812|235320|320940	Runx3|Csf1|Fos|Jun|Lgals9|Kitl|Sox13|Sox4|Stat5b|Tgfbr2|Tyrobp|Vsir|Zfp609|Zbtb16|Atp11c	-1	MyList
GO Biological Processes	19	GO:1902107	positive regulation of leukocyte differentiation	19_GO:0002376 immune system process	-2.4	2.2	3.1	20999	213	686	15	2.2	0.56	12399|12977|14281|16476|16859|17311|20668|20677|20851|21813|22177|74048|214812|235320|320940	Runx3|Csf1|Fos|Jun|Lgals9|Kitl|Sox13|Sox4|Stat5b|Tgfbr2|Tyrobp|Vsir|Zfp609|Zbtb16|Atp11c	-1	MyList
GO Cellular Components	20	GO:0042641	actomyosin		-2.4	2.8	3.3	20999	97	686	9	1.3	0.43	17886|18826|50768|52398|72333|213019|218952|268709|326618	Myh9|Lcp1|Dlc1|Septin11|Palld|Pdlim2|Fermt2|Fam107a|Tpm4	-1	MyList
GO Cellular Components	20	GO:0032432	actin filament bundle		-2.4	2.8	3.3	20999	97	686	9	1.3	0.43	17886|18826|50768|52398|72333|213019|218952|268709|326618	Myh9|Lcp1|Dlc1|Septin11|Palld|Pdlim2|Fermt2|Fam107a|Tpm4	-1	MyList
GO Biological Processes	19	GO:0042176	regulation of protein catabolic process	19_GO:0008152 metabolic process	-2.3	1.8	3	20999	365	686	22	3.2	0.67	12389|13132|13649|13666|14756|15511|15937|16835|17698|17999|18104|18550|19186|20128|21858|21859|21938|22418|66222|78943|98170|209086	Cav1|Dab2|Egfr|Eif2ak3|Gpld1|Hspa1b|Ier3|Ldlr|Msn|Nedd4|Nqo1|Furin|Psme1|Trim30a|Timp2|Timp3|Tnfrsf1b|Wnt5a|Serpinb1a|Ern1|Tmem132a|Samd9l	-1	MyList
GO Biological Processes	19	GO:0001937	negative regulation of endothelial cell proliferation	19_GO:0048519 negative regulation of biological process	-2.3	3.8	3.6	20999	48	686	6	0.87	0.36	11482|11819|12389|12828|21825|105450	Acvrl1|Nr2f2|Cav1|Col4a3|Thbs1|Mmrn2	-1	MyList
GO Biological Processes	19	GO:0055023	positive regulation of cardiac muscle tissue growth	19_GO:0040007 growth	-2.3	3.8	3.6	20999	48	686	6	0.87	0.36	12166|12444|14182|14815|18128|21814	Bmpr1a|Ccnd2|Fgfr1|Nr3c1|Notch1|Tgfbr3	-1	MyList
GO Molecular Functions	21	GO:0099106	ion channel regulator activity		-2.3	2.5	3.2	20999	134	686	11	1.6	0.48	12389|14756|17999|20393|20928|23936|76905|232341|279561|333433|381290	Cav1|Gpld1|Nedd4|Sgk1|Abcc9|Lynx1|Lrg1|Wnk1|Wnk3|Gpd1l|Atp2b4	-1	MyList
GO Biological Processes	19	GO:0051057	positive regulation of small GTPase mediated signal transduction	19_GO:0048518 positive regulation of biological process	-2.3	3.1	3.4	20999	80	686	8	1.2	0.41	12977|14062|16410|17311|18128|19876|20663|57810	Csf1|F2r|Itgav|Kitl|Notch1|Robo1|Sos2|Cdon	-1	MyList
GO Biological Processes	19	GO:1902904	negative regulation of supramolecular fiber organization	19_GO:0048519 negative regulation of biological process	-2.3	2.3	3.2	20999	173	686	13	1.9	0.52	12333|12562|13609|13860|16835|18708|20393|50768|70420|110380|225115|227753|235041	Capn1|Cdh5|S1pr1|Eps8|Ldlr|Pik3r1|Sgk1|Dlc1|Arpin|Shroom2|Svil|Gsn|Kank2	-1	MyList
GO Biological Processes	19	GO:0070482	response to oxygen levels	19_GO:0050896 response to stimulus	-2.3	1.9	3	20999	299	686	19	2.8	0.63	11920|12389|12484|12946|13617|13653|14284|14366|14726|15251|16542|17257|18021|18128|18430|24136|60596|94352|230857	Atm|Cav1|Cd24a|Cr1l|Ednra|Egr1|Fosl2|Fzd4|Pdpn|Hif1a|Kdr|Mecp2|Nfatc3|Notch1|Oxtr|Zeb2|Gucy1a1|Loxl2|Ece1	-1	MyList
[truncated: 263 more rows]
