# Supplementary material for: CCDC157 is essential for sperm differentiation and shows oligoasthenoteratozoospermia‐related mutations in men
Source: J Cell Mol Med. 2024 Mar 20;28(7):e18215. doi: 10.1111/jcmm.18215 (PMC10955179; doi:10.1111/jcmm.18215)
Supplement: Supplementary file 5 — Table S6. [file JCMM-28-e18215-s005.xlsx]

## Sheet: down GO_AllLists
Gene Symbol	GeneID	Control1	Control2	Control3	Knock Out1	Knock Out2	Knock Out3
Xylt1	ENSMUSG00000047434	51.31	52	47	29	31	24
St6gal1	ENSMUSG00000022885	186	184	202	104	126.79	147
St3gal1	ENSMUSG00000013846	72	65	77	29.03	35.03	33
Slc30a7	ENSMUSG00000054414	154	163.61	160.7	107	90.9	101
Pcsk5	ENSMUSG00000024713	39	43	41	21	18	21
Lyz2	ENSMUSG00000069516	303.99	347	323.99	127	125	165
Hspd1	ENSMUSG00000025980	929.08	938.21	955.06	610	595	659
Ggta1	ENSMUSG00000035778	36	38	33	16	13	22
Galnt2	ENSMUSG00000089704	234	216	198	138	107	165
Furin	ENSMUSG00000030530	357.16	368.02	379.01	239.42	234.03	222.58
Cit	ENSMUSG00000029516	962	943	984	649	596	568
Chsy1	ENSMUSG00000032640	128	102	100	51	59	72
Wls	ENSMUSG00000028173	64	73	59	18	16	33
Plpp3	ENSMUSG00000028517	375	355	409	112	124	207
Notch1	ENSMUSG00000026923	81.15	94.87	103.08	68.12	56.78	62.08
Ndst1	ENSMUSG00000054008	373	332	415	226	210	288
Myo1b	ENSMUSG00000018417	91	94	107	53	46	60
Mmgt2	ENSMUSG00000048497	48	58.1	51.13	37	22	31
Mme	ENSMUSG00000027820	186	202	202	83	88	106
Man1a	ENSMUSG00000003746	33	25	25	6	3	15
Lman1	ENSMUSG00000041891	365	429	430	264	273	280
Irgm1	ENSMUSG00000046879	29	29	26	8	7	16
Golim4	ENSMUSG00000034109	88	111	109	51	35	56
Glce	ENSMUSG00000032252	273	272	212	138	164	140
Entpd4	ENSMUSG00000095463	1476.17	1764.41	1753.24	902.37	681.22	952.91
Dipk2a	ENSMUSG00000045414	82	83	81	39	60	61
Creb3l2	ENSMUSG00000038648	97	101	92	48	55	77
Creb3l1	ENSMUSG00000027230	179	213	160	69	64	86
Cav1	ENSMUSG00000007655	122	139	137	47	53	84
Bace2	ENSMUSG00000040605	33	23	37	9	1	15
Bace1	ENSMUSG00000032086	110.19	97.21	69.92	25.98	32.23	41.27
Atp7a	ENSMUSG00000033792	70	47	63	16	23	32
Arl5a	ENSMUSG00000036093	145	152	157	94	101	95
Aqp2	ENSMUSG00000023013	113	159	114	37	39	43
Ap1g1	ENSMUSG00000031731	883.72	792.54	836	541.12	559	547
Adam10	ENSMUSG00000054693	413	388	436	279	243	295
