# Supplementary material for: CCDC157 is essential for sperm differentiation and shows oligoasthenoteratozoospermia‐related mutations in men
Source: J Cell Mol Med. 2024 Mar 20;28(7):e18215. doi: 10.1111/jcmm.18215 (PMC10955179; doi:10.1111/jcmm.18215)
Supplement: Supplementary file 6 — Table S7. [file JCMM-28-e18215-s002.xlsx]

## Sheet: Table S6
Category	CategoryID	GO	Description	PARENT_GO	LogP	Enrichment	Z-score	#TotalGeneInLibrary	#GeneInGO	#GeneInHitList	#GeneInGOAndHitList	%InGO	STDV %InGO	GeneID	Hits	Log(q-value)	GeneList
Reactome Gene Sets	6	R-MMU-8948216	Collagen chain trimerization		-5.1	18	9	20999	35	166	5	3	1.3	12841|107581|140709|213945|373864	Col9a3|Col16a1|Col26a1|Col28a1|Col27a1	-0.84	MyList
Reactome Gene Sets	6	R-MMU-1650814	Collagen biosynthesis and modifying enzymes		-4	11	6.6	20999	60	166	5	3	1.3	12841|107581|140709|213945|373864	Col9a3|Col16a1|Col26a1|Col28a1|Col27a1	0	MyList
KEGG Pathway	24	mmu04974	Protein digestion and absorption - Mus musculus (house mouse)		-3.7	7	5.6	20999	108	166	6	3.6	1.4	12841|16529|107581|140709|213945|373864	Col9a3|Kcnk5|Col16a1|Col26a1|Col28a1|Col27a1	0	MyList
Reactome Gene Sets	6	R-MMU-1474290	Collagen formation		-3.5	8.7	5.9	20999	73	166	5	3	1.3	12841|107581|140709|213945|373864	Col9a3|Col16a1|Col26a1|Col28a1|Col27a1	0	MyList
Reactome Gene Sets	6	R-MMU-1482801	Acyl chain remodelling of PS		-3.2	17	6.8	20999	22	166	3	1.8	1	26565|78390|79196	Pla2g10|Pla2g4d|Osbpl5	0	MyList
KEGG Pathway	24	mmu04061	Viral protein interaction with cytokine and cytokine receptor - Mus musculus (house mouse)		-3	6.7	4.9	20999	95	166	5	3	1.3	12458|12775|100039863|100041579|100862247	Ccr6|Ccr7|Gm13306|Gm20878|Gm21586	0	MyList
KEGG Pathway	24	mmu04217	Necroptosis - Mus musculus (house mouse)		-2.6	4.3	3.9	20999	176	166	6	3.6	1.4	76383|78390|319192|385328|100042927|100042943	H2al1m|Pla2g4d|H2ac19|H2al1n|H2al1b|H2al1g	0	MyList
KEGG Pathway	24	mmu04614	Renin-angiotensin system - Mus musculus (house mouse)		-2.5	10	5	20999	37	166	3	1.8	1	16612|16618|18050	Klk1|Klk1b26|Klk1b3	0	MyList
Reactome Gene Sets	6	R-MMU-500792	GPCR ligand binding		-2.4	2.9	3.4	20999	394	166	9	5.4	1.8	12458|12672|12775|20607|22044|56089|114640|235044|100039863	Ccr6|Chrm4|Ccr7|Sstr3|Trh|Ramp3|Pth2|Plppr2|Gm13306	0	MyList
KEGG Pathway	24	mmu05034	Alcoholism - Mus musculus (house mouse)		-2.2	3.7	3.5	20999	205	166	6	3.6	1.4	76383|232232|319192|385328|100042927|100042943	H2al1m|Hdac11|H2ac19|H2al1n|H2al1b|H2al1g	0	MyList
KEGG Pathway	24	mmu04613	Neutrophil extracellular trap formation - Mus musculus (house mouse)		-2.2	3.6	3.4	20999	208	166	6	3.6	1.4	76383|232232|319192|385328|100042927|100042943	H2al1m|Hdac11|H2ac19|H2al1n|H2al1b|H2al1g	0	MyList
GO Biological Processes	19	GO:0007286	spermatid development	19_GO:0022414 reproductive process	-2.2	3.2	3.3	20999	277	166	7	4.2	1.6	12458|100504642|101056210|108168511|108168530|108168552|108168582	Ccr6|Gm21996|Gm28576|Gm21865|Gm20843|Gm20890|Gm20911	0	MyList
KEGG Pathway	24	mmu05322	Systemic lupus erythematosus - Mus musculus (house mouse)		-2.2	4.2	3.5	20999	149	166	5	3	1.3	76383|319192|385328|100042927|100042943	H2al1m|H2ac19|H2al1n|H2al1b|H2al1g	0	MyList
GO Biological Processes	19	GO:0048515	spermatid differentiation	19_GO:0022414 reproductive process	-2.1	3.1	3.2	20999	287	166	7	4.2	1.6	12458|100504642|101056210|108168511|108168530|108168552|108168582	Ccr6|Gm21996|Gm28576|Gm21865|Gm20843|Gm20890|Gm20911	0	MyList
KEGG Pathway	24	mmu04060	Cytokine-cytokine receptor interaction - Mus musculus (house mouse)		-2.1	3	3.1	20999	292	166	7	4.2	1.6	12458|12775|72049|100039863|100041579|100042555|100862247	Ccr6|Ccr7|Tnfrsf13c|Gm13306|Gm20878|Gm13305|Gm21586	0	MyList
Reactome Gene Sets	6	R-MMU-380108	Chemokine receptors bind chemokines		-2	7	4	20999	54	166	3	1.8	1	12458|12775|100039863	Ccr6|Ccr7|Gm13306	0	MyList
