# Supplementary material for: CCDC157 is essential for sperm differentiation and shows oligoasthenoteratozoospermia‐related mutations in men
Source: J Cell Mol Med. 2024 Mar 20;28(7):e18215. doi: 10.1111/jcmm.18215 (PMC10955179; doi:10.1111/jcmm.18215)
Supplement: Supplementary file 7 — Table S8. [file JCMM-28-e18215-s006.xlsx]

## Sheet: Table S7
Category	CategoryID	GO	Description	PARENT_GO	LogP	Enrichment	Z-score	#TotalGeneInLibrary	#GeneInGO	#GeneInHitList	#GeneInGOAndHitList	%InGO	STDV %InGO	GeneID	Hits	Log(q-value)	GeneList
KEGG Pathway	24	mmu05200	Pathways in cancer - Mus musculus (house mouse)		-14	3.2	9.4	20999	543	686	56	8.2	1	11513|11515|11798|11835|12323|12444|12826|12827|12828|12829|13617|13649|13712|13982|14062|14182|14281|14366|14367|14682|14702|14859|15251|16001|16002|16151|16164|16194|16195|16403|16410|16412|16476|16590|16773|16777|17311|18104|18128|18131|18595|18708|19206|19878|20315|20663|20851|21813|22418|23871|23928|56615|58801|226519|235320|319757	Adcy7|Adcy9|Xiap|Ar|Camk2b|Ccnd2|Col4a1|Col4a2|Col4a3|Col4a4|Ednra|Egfr|Elk1|Esr1|F2r|Fgfr1|Fos|Fzd4|Fzd5|Gnaq|Gng2|Gsta3|Hif1a|Igf1r|Igf2|Ikbkg|Il13ra1|Il6ra|Il6st|Itga6|Itgav|Itgb1|Jun|Kit|Lama2|Lamb1|Kitl|Nqo1|Notch1|Notch3|Pdgfra|Pik3r1|Ptch1|Rock2|Cxcl12|Sos2|Stat5b|Tgfbr2|Wnt5a|Ets1|Lamc3|Mgst1|Pmaip1|Lamc1|Zbtb16|Smo	-11	MyList
KEGG Pathway	24	mmu04510	Focal adhesion - Mus musculus (house mouse)		-11	4.4	8.9	20999	203	686	29	4.2	0.77	11798|11855|12389|12444|12826|12827|12828|12829|12833|13649|13712|13730|16001|16403|16410|16412|16476|16542|16773|16777|18595|18708|19878|20663|21825|23928|104099|226519|330662	Xiap|Arhgap5|Cav1|Ccnd2|Col4a1|Col4a2|Col4a3|Col4a4|Col6a1|Egfr|Elk1|Emp1|Igf1r|Itga6|Itgav|Itgb1|Jun|Kdr|Lama2|Lamb1|Pdgfra|Pik3r1|Rock2|Sos2|Thbs1|Lamc3|Itga9|Lamc1|Dock1	-8.4	MyList
KEGG Pathway	24	mmu04512	ECM-receptor interaction - Mus musculus (house mouse)		-10	6.6	9.7	20999	88	686	19	2.8	0.63	12491|12826|12827|12828|12829|12833|13138|16403|16410|16412|16423|16773|16777|20969|21825|23928|75209|104099|226519	Cd36|Col4a1|Col4a2|Col4a3|Col4a4|Col6a1|Dag1|Itga6|Itgav|Itgb1|Cd47|Lama2|Lamb1|Sdc1|Thbs1|Lamc3|Sv2c|Itga9|Lamc1	-8.2	MyList
KEGG Pathway	24	mmu04151	PI3K-Akt signaling pathway - Mus musculus (house mouse)		-8	3	7	20999	359	686	35	5.1	0.84	12444|12826|12827|12828|12829|12833|12977|13649|14062|14182|14702|16001|16002|16151|16194|16403|16410|16412|16542|16590|16773|16777|17311|18595|18708|19116|20393|20663|21825|23928|26427|74551|104099|208647|226519	Ccnd2|Col4a1|Col4a2|Col4a3|Col4a4|Col6a1|Csf1|Egfr|F2r|Fgfr1|Gng2|Igf1r|Igf2|Ikbkg|Il6ra|Itga6|Itgav|Itgb1|Kdr|Kit|Lama2|Lamb1|Kitl|Pdgfra|Pik3r1|Prlr|Sgk1|Sos2|Thbs1|Lamc3|Creb3l1|Pck2|Itga9|Creb3l2|Lamc1	-6.1	MyList
KEGG Pathway	24	mmu05205	Proteoglycans in cancer - Mus musculus (house mouse)		-7.8	3.7	7.2	20999	205	686	25	3.6	0.72	12323|12389|13179|13649|13712|13982|14182|14366|14367|15251|16001|16002|16410|16412|16542|17698|18708|19206|19878|20663|20969|21825|21859|22418|319757	Camk2b|Cav1|Dcn|Egfr|Elk1|Esr1|Fgfr1|Fzd4|Fzd5|Hif1a|Igf1r|Igf2|Itgav|Itgb1|Kdr|Msn|Pik3r1|Ptch1|Rock2|Sos2|Sdc1|Thbs1|Timp3|Wnt5a|Smo	-6	MyList
KEGG Pathway	24	mmu05418	Fluid shear stress and atherosclerosis - Mus musculus (house mouse)		-5.8	3.7	6.1	20999	147	686	18	2.6	0.61	11898|12166|12168|12389|12562|14281|14859|16151|16177|16410|16476|16542|18104|18708|20969|21824|22329|56615	Ass1|Bmpr1a|Bmpr2|Cav1|Cdh5|Fos|Gsta3|Ikbkg|Il1r1|Itgav|Jun|Kdr|Nqo1|Pik3r1|Sdc1|Thbd|Vcam1|Mgst1	-4.1	MyList
KEGG Pathway	24	mmu05222	Small cell lung cancer - Mus musculus (house mouse)		-5.7	4.6	6.4	20999	93	686	14	2	0.54	11798|12826|12827|12828|12829|16151|16403|16410|16412|16773|16777|18708|23928|226519	Xiap|Col4a1|Col4a2|Col4a3|Col4a4|Ikbkg|Itga6|Itgav|Itgb1|Lama2|Lamb1|Pik3r1|Lamc3|Lamc1	-4.1	MyList
KEGG Pathway	24	mmu04142	Lysosome - Mus musculus (house mouse)		-5.7	3.9	6.1	20999	135	686	17	2.5	0.59	11765|11881|11886|13030|13032|13033|13036|13040|15212|15931|16792|16889|18145|20597|67464|211286|240283	Ap1g1|Arsb|Asah1|Ctsb|Ctsc|Ctsd|Ctsh|Ctss|Hexb|Ids|Laptm5|Lipa|Npc1|Smpd1|Entpd4|Cln5|Dmxl1	-4.1	MyList
KEGG Pathway	24	mmu04927	Cortisol synthesis and secretion - Mus musculus (house mouse)		-5.5	5.1	6.4	20999	72	686	12	1.7	0.5	11513|11515|13070|13074|14682|15492|16835|18514|20845|26427|208647|320024	Adcy7|Adcy9|Cyp11a1|Cyp17a1|Gnaq|Hsd3b1|Ldlr|Pbx1|Star|Creb3l1|Creb3l2|Nceh1	-3.9	MyList
KEGG Pathway	24	mmu04979	Cholesterol metabolism - Mus musculus (house mouse)		-5.4	6.1	6.7	20999	50	686	10	1.5	0.46	11303|12491|16835|16889|16891|18145|20845|57875|100017|320024	Abca1|Cd36|Ldlr|Lipa|Lipg|Npc1|Star|Angptl4|Ldlrap1|Nceh1	-3.8	MyList
KEGG Pathway	24	mmu01212	Fatty acid metabolism - Mus musculus (house mouse)		-5.3	5.4	6.4	20999	62	686	11	1.6	0.48	11363|11364|12894|20249|20250|56348|56473|66885|68801|76267|94180	Acadl|Acadm|Cpt1a|Scd1|Scd2|Hsd17b12|Fads2|Acadsb|Elovl5|Fads1|Acsbg1	-3.8	MyList
KEGG Pathway	24	mmu04668	TNF signaling pathway - Mus musculus (house mouse)		-5.3	4	5.9	20999	115	686	15	2.2	0.56	11798|12702|12977|14281|14825|16151|16476|16477|18708|20312|21938|22329|26427|66724|208647	Xiap|Socs3|Csf1|Fos|Cxcl1|Ikbkg|Jun|Junb|Pik3r1|Cx3cl1|Tnfrsf1b|Vcam1|Creb3l1|Tab3|Creb3l2	-3.8	MyList
KEGG Pathway	24	mmu04913	Ovarian steroidogenesis - Mus musculus (house mouse)		-5.3	5.3	6.3	20999	63	686	11	1.6	0.48	11513|11515|13070|13074|13110|15490|15492|16001|16835|16867|20845	Adcy7|Adcy9|Cyp11a1|Cyp17a1|Cyp2j6|Hsd17b7|Hsd3b1|Igf1r|Ldlr|Lhcgr|Star	-3.8	MyList
KEGG Pathway	24	mmu04925	Aldosterone synthesis and secretion - Mus musculus (house mouse)		-5.2	4.2	6	20999	102	686	14	2	0.54	11513|11515|12323|13070|14682|15492|16835|20845|26427|67972|75292|208647|320707|381290	Adcy7|Adcy9|Camk2b|Cyp11a1|Gnaq|Hsd3b1|Ldlr|Star|Creb3l1|Atp2b1|Prkd3|Creb3l2|Atp2b3|Atp2b4	-3.8	MyList
KEGG Pathway	24	mmu03320	PPAR signaling pathway - Mus musculus (house mouse)		-5.2	4.5	6	20999	89	686	13	1.9	0.52	11363|11364|12491|12894|14077|15360|20249|20250|56473|57875|74551|94180|225579	Acadl|Acadm|Cd36|Cpt1a|Fabp3|Hmgcs2|Scd1|Scd2|Fads2|Angptl4|Pck2|Acsbg1|Slc27a6	-3.8	MyList
KEGG Pathway	24	mmu04210	Apoptosis - Mus musculus (house mouse)		-5	3.6	5.6	20999	136	686	16	2.3	0.58	11798|11920|12333|13030|13032|13033|13036|13040|13666|14281|16151|16476|18708|58801|78943|328417	Xiap|Atm|Capn1|Ctsb|Ctsc|Ctsd|Ctsh|Ctss|Eif2ak3|Fos|Ikbkg|Jun|Pik3r1|Pmaip1|Ern1|Parp4	-3.7	MyList
KEGG Pathway	24	mmu04926	Relaxin signaling pathway - Mus musculus (house mouse)		-4.7	3.6	5.4	20999	129	686	15	2.2	0.56	11513|11515|12826|12827|12828|12829|13649|14281|14702|16476|18708|20663|21813|26427|208647	Adcy7|Adcy9|Col4a1|Col4a2|Col4a3|Col4a4|Egfr|Fos|Gng2|Jun|Pik3r1|Sos2|Tgfbr2|Creb3l1|Creb3l2	-3.4	MyList
KEGG Pathway	24	mmu04934	Cushing syndrome - Mus musculus (house mouse)		-4.6	3.2	5.2	20999	162	686	17	2.5	0.59	11513|11515|12323|13070|13074|13649|14366|14367|14682|15492|16835|18514|20845|22418|26427|208647|320024	Adcy7|Adcy9|Camk2b|Cyp11a1|Cyp17a1|Egfr|Fzd4|Fzd5|Gnaq|Hsd3b1|Ldlr|Pbx1|Star|Wnt5a|Creb3l1|Creb3l2|Nceh1	-3.4	MyList
KEGG Pathway	24	mmu05165	Human papillomavirus infection - Mus musculus (house mouse)		-4.6	2.4	4.8	20999	362	686	28	4.1	0.76	11920|12444|12826|12827|12828|12829|12833|13649|14366|14367|16151|16403|16410|16412|16773|16777|18128|18131|18708|20663|21825|22418|23928|26427|103806|104099|208647|226519	Atm|Ccnd2|Col4a1|Col4a2|Col4a3|Col4a4|Col6a1|Egfr|Fzd4|Fzd5|Ikbkg|Itga6|Itgav|Itgb1|Lama2|Lamb1|Notch1|Notch3|Pik3r1|Sos2|Thbs1|Wnt5a|Lamc3|Creb3l1|Maml1|Itga9|Creb3l2|Lamc1	-3.4	MyList
KEGG Pathway	24	mmu04961	Endocrine and other factor-regulated calcium reabsorption - Mus musculus (house mouse)		-4.6	5	5.8	20999	61	686	10	1.5	0.46	11515|13646|13982|14682|16616|16617|16619|67972|320707|381290	Adcy9|Klk1b22|Esr1|Gnaq|Klk1b21|Klk1b24|Klk1b27|Atp2b1|Atp2b3|Atp2b4	-3.4	MyList
KEGG Pathway	24	mmu05166	Human T-cell leukemia virus 1 infection - Mus musculus (house mouse)		-4.6	2.7	5	20999	250	686	22	3.2	0.67	11513|11515|11798|11920|12010|12444|13653|13712|14281|14969|16151|16177|16476|18021|18708|20851|21813|22695|23871|23872|26427|208647	Adcy7|Adcy9|Xiap|Atm|B2m|Ccnd2|Egr1|Elk1|Fos|H2-Eb1|Ikbkg|Il1r1|Jun|Nfatc3|Pik3r1|Stat5b|Tgfbr2|Zfp36|Ets1|Ets2|Creb3l1|Creb3l2	-3.4	MyList
KEGG Pathway	24	mmu05417	Lipid and atherosclerosis - Mus musculus (house mouse)		-4.5	2.8	5	20999	216	686	20	2.9	0.64	11303|12323|12491|13110|13666|14281|14825|15510|15511|16151|16179|16476|16803|16835|17096|18021|18708|19878|22329|78943	Abca1|Camk2b|Cd36|Cyp2j6|Eif2ak3|Fos|Cxcl1|Hspd1|Hspa1b|Ikbkg|Irak1|Jun|Lbp|Ldlr|Lyn|Nfatc3|Pik3r1|Rock2|Vcam1|Ern1	-3.3	MyList
KEGG Pathway	24	mmu01522	Endocrine resistance - Mus musculus (house mouse)		-4.3	3.9	5.2	20999	93	686	12	1.7	0.5	11513|11515|13649|13982|14281|16001|16476|18128|18131|18708|20185|20663	Adcy7|Adcy9|Egfr|Esr1|Fos|Igf1r|Jun|Notch1|Notch3|Pik3r1|Ncor1|Sos2	-3.1	MyList
KEGG Pathway	24	mmu04640	Hematopoietic cell lineage - Mus musculus (house mouse)		-4.3	3.9	5.2	20999	94	686	12	1.7	0.5	12484|12490|12491|12946|12977|14969|16177|16194|16403|16590|17311|17380	Cd24a|Cd34|Cd36|Cr1l|Csf1|H2-Eb1|Il1r1|Il6ra|Itga6|Kit|Kitl|Mme	-3.1	MyList
KEGG Pathway	24	mmu05145	Toxoplasmosis - Mus musculus (house mouse)		-4.2	3.6	5.1	20999	110	686	13	1.9	0.52	11798|14969|15511|15944|16151|16179|16403|16412|16773|16777|16835|23928|226519	Xiap|H2-Eb1|Hspa1b|Irgm1|Ikbkg|Irak1|Itga6|Itgb1|Lama2|Lamb1|Ldlr|Lamc3|Lamc1	-3.1	MyList
KEGG Pathway	24	mmu04380	Osteoclast differentiation - Mus musculus (house mouse)		-4.1	3.3	4.9	20999	128	686	14	2	0.54	12702|12977|14130|14281|14282|14284|16151|16177|16476|16477|16822|18708|21813|22177	Socs3|Csf1|Fcgr2b|Fos|Fosb|Fosl2|Ikbkg|Il1r1|Jun|Junb|Lcp2|Pik3r1|Tgfbr2|Tyrobp	-3	MyList
KEGG Pathway	24	mmu04658	Th1 and Th2 cell differentiation - Mus musculus (house mouse)		-3.9	3.8	4.9	20999	88	686	11	1.6	0.48	12399|14281|14969|16151|16476|17132|18021|18128|18131|20851|103806	Runx3|Fos|H2-Eb1|Ikbkg|Jun|Maf|Nfatc3|Notch1|Notch3|Stat5b|Maml1	-2.8	MyList
KEGG Pathway	24	mmu04917	Prolactin signaling pathway - Mus musculus (house mouse)		-3.8	4.1	5	20999	74	686	10	1.5	0.46	12444|12702|13074|13982|14281|16867|18708|19116|20663|20851	Ccnd2|Socs3|Cyp17a1|Esr1|Fos|Lhcgr|Pik3r1|Prlr|Sos2|Stat5b	-2.8	MyList
KEGG Pathway	24	mmu04024	cAMP signaling pathway - Mus musculus (house mouse)		-3.8	2.6	4.4	20999	224	686	19	2.8	0.63	11513|11515|12323|13617|14062|14281|16476|16867|18430|18708|19206|19878|26427|53623|67972|208647|239273|320707|381290	Adcy7|Adcy9|Camk2b|Ednra|F2r|Fos|Jun|Lhcgr|Oxtr|Pik3r1|Ptch1|Rock2|Creb3l1|Gria3|Atp2b1|Creb3l2|Abcc4|Atp2b3|Atp2b4	-2.7	MyList
KEGG Pathway	24	mmu05207	Chemical carcinogenesis - receptor activation - Mus musculus (house mouse)		-3.8	2.6	4.4	20999	225	686	19	2.8	0.63	11513|11515|11798|11835|13649|13849|13982|14281|14859|16476|18708|20663|20851|26427|56615|94284|208647|394432|394435	Adcy7|Adcy9|Xiap|Ar|Egfr|Ephx1|Esr1|Fos|Gsta3|Jun|Pik3r1|Sos2|Stat5b|Creb3l1|Mgst1|Ugt1a6a|Creb3l2|Ugt1a7c|Ugt1a6b	-2.7	MyList
KEGG Pathway	24	mmu05146	Amoebiasis - Mus musculus (house mouse)		-3.7	3.4	4.6	20999	107	686	12	1.7	0.5	12826|12827|12828|12829|14682|14825|16177|16773|16777|18708|23928|226519	Col4a1|Col4a2|Col4a3|Col4a4|Gnaq|Cxcl1|Il1r1|Lama2|Lamb1|Pik3r1|Lamc3|Lamc1	-2.7	MyList
KEGG Pathway	24	mmu05133	Pertussis - Mus musculus (house mouse)		-3.7	4	4.8	20999	77	686	10	1.5	0.46	12258|12262|12263|14281|15900|16179|16412|16476|50908|50909	Serping1|C1qc|C2|Fos|Irf8|Irak1|Itgb1|Jun|C1s1|C1ra	-2.7	MyList
KEGG Pathway	24	mmu00140	Steroid hormone biosynthesis - Mus musculus (house mouse)		-3.7	3.6	4.7	20999	93	686	11	1.6	0.48	13070|13074|15487|15490|15492|20860|56348|94284|114664|394432|394435	Cyp11a1|Cyp17a1|Hsd17b3|Hsd17b7|Hsd3b1|Sult1e1|Hsd17b12|Ugt1a6a|Hsd17b11|Ugt1a7c|Ugt1a6b	-2.6	MyList
KEGG Pathway	24	mmu05414	Dilated cardiomyopathy - Mus musculus (house mouse)		-3.6	3.6	4.6	20999	94	686	11	1.6	0.48	11513|11515|13138|13405|16403|16410|16412|16773|56808|104099|326618	Adcy7|Adcy9|Dag1|Dmd|Itga6|Itgav|Itgb1|Lama2|Cacna2d2|Itga9|Tpm4	-2.6	MyList
KEGG Pathway	24	mmu05163	Human cytomegalovirus infection - Mus musculus (house mouse)		-3.5	2.4	4.1	20999	256	686	20	2.9	0.64	11513|11515|12010|13649|13712|14682|14702|16151|16177|16194|16410|18021|18595|18708|19878|20312|20315|20663|26427|208647	Adcy7|Adcy9|B2m|Egfr|Elk1|Gnaq|Gng2|Ikbkg|Il1r1|Il6ra|Itgav|Nfatc3|Pdgfra|Pik3r1|Rock2|Cx3cl1|Cxcl12|Sos2|Creb3l1|Creb3l2	-2.5	MyList
KEGG Pathway	24	mmu04360	Axon guidance - Mus musculus (house mouse)		-3.5	2.7	4.2	20999	181	686	16	2.3	0.58	12168|12323|13641|13846|16412|18007|18021|18208|18708|19206|19876|19878|20315|20348|22418|319757	Bmpr2|Camk2b|Efnb1|Ephb4|Itgb1|Neo1|Nfatc3|Ntn1|Pik3r1|Ptch1|Robo1|Rock2|Cxcl12|Sema3c|Wnt5a|Smo	-2.5	MyList
KEGG Pathway	24	mmu05224	Breast cancer - Mus musculus (house mouse)		-3.5	2.9	4.3	20999	147	686	14	2	0.54	13649|13982|14182|14281|14366|14367|16001|16476|16590|18128|18131|18708|20663|22418	Egfr|Esr1|Fgfr1|Fos|Fzd4|Fzd5|Igf1r|Jun|Kit|Notch1|Notch3|Pik3r1|Sos2|Wnt5a	-2.5	MyList
KEGG Pathway	24	mmu00100	Steroid biosynthesis - Mus musculus (house mouse)		-3.4	7.7	5.5	20999	20	686	5	0.73	0.32	13360|15490|16889|66234|74754	Dhcr7|Hsd17b7|Lipa|Msmo1|Dhcr24	-2.5	MyList
KEGG Pathway	24	mmu05230	Central carbon metabolism in cancer - Mus musculus (house mouse)		-3.4	4	4.6	20999	69	686	9	1.3	0.43	13649|14182|15251|15926|16590|18595|18597|18708|269951	Egfr|Fgfr1|Hif1a|Idh1|Kit|Pdgfra|Pdha1|Pik3r1|Idh2	-2.5	MyList
KEGG Pathway	24	mmu04916	Melanogenesis - Mus musculus (house mouse)		-3.4	3.4	4.4	20999	100	686	11	1.6	0.48	11513|11515|12323|14366|14367|14682|16590|17311|22418|26427|208647	Adcy7|Adcy9|Camk2b|Fzd4|Fzd5|Gnaq|Kit|Kitl|Wnt5a|Creb3l1|Creb3l2	-2.4	MyList
KEGG Pathway	24	mmu04935	Growth hormone synthesis, secretion and action - Mus musculus (house mouse)		-3.3	3.1	4.3	20999	117	686	12	1.7	0.5	11513|11515|12702|14281|14682|16477|18708|20663|20851|26427|208647|384783	Adcy7|Adcy9|Socs3|Fos|Gnaq|Junb|Pik3r1|Sos2|Stat5b|Creb3l1|Creb3l2|Irs2	-2.4	MyList
KEGG Pathway	24	mmu04915	Estrogen signaling pathway - Mus musculus (house mouse)		-3.3	3	4.2	20999	134	686	13	1.9	0.52	11513|11515|13033|13649|13982|14281|14682|15511|16476|18708|20663|26427|208647	Adcy7|Adcy9|Ctsd|Egfr|Esr1|Fos|Gnaq|Hspa1b|Jun|Pik3r1|Sos2|Creb3l1|Creb3l2	-2.4	MyList
KEGG Pathway	24	mmu04933	AGE-RAGE signaling pathway in diabetic complications - Mus musculus (house mouse)		-3.3	3.3	4.3	20999	101	686	11	1.6	0.48	12826|12827|12828|12829|13653|16476|18708|20851|21813|21824|22329	Col4a1|Col4a2|Col4a3|Col4a4|Egr1|Jun|Pik3r1|Stat5b|Tgfbr2|Thbd|Vcam1	-2.4	MyList
KEGG Pathway	24	mmu04810	Regulation of actin cytoskeleton - Mus musculus (house mouse)		-3.2	2.4	3.9	20999	231	686	18	2.6	0.61	13649|14062|14182|16403|16410|16412|17698|17886|18595|18708|19878|20315|20663|54004|104099|108083|227753|330662	Egfr|F2r|Fgfr1|Itga6|Itgav|Itgb1|Msn|Myh9|Pdgfra|Pik3r1|Rock2|Cxcl12|Sos2|Diaph2|Itga9|Pip4k2b|Gsn|Dock1	-2.3	MyList
KEGG Pathway	24	mmu04064	NF-kappa B signaling pathway - Mus musculus (house mouse)		-3.2	3.2	4.2	20999	105	686	11	1.6	0.48	11798|11920|14825|16151|16177|16179|16803|17096|20315|22329|66724	Xiap|Atm|Cxcl1|Ikbkg|Il1r1|Irak1|Lbp|Lyn|Cxcl12|Vcam1|Tab3	-2.3	MyList
KEGG Pathway	24	mmu04659	Th17 cell differentiation - Mus musculus (house mouse)		-3.2	3.2	4.2	20999	105	686	11	1.6	0.48	14281|14969|15251|16151|16177|16194|16195|16476|18021|20851|21813	Fos|H2-Eb1|Hif1a|Ikbkg|Il1r1|Il6ra|Il6st|Jun|Nfatc3|Stat5b|Tgfbr2	-2.3	MyList
KEGG Pathway	24	mmu04550	Signaling pathways regulating pluripotency of stem cells - Mus musculus (house mouse)		-3.2	2.8	4	20999	140	686	13	1.9	0.52	12166|12168|14182|14366|14367|16001|16195|16880|18708|20482|22418|51869|244349	Bmpr1a|Bmpr2|Fgfr1|Fzd4|Fzd5|Igf1r|Il6st|Lifr|Pik3r1|Skil|Wnt5a|Rif1|Kat6a	-2.3	MyList
KEGG Pathway	24	mmu04015	Rap1 signaling pathway - Mus musculus (house mouse)		-3.2	2.4	3.9	20999	214	686	17	2.5	0.59	11513|11515|12977|13649|14062|14182|14682|16001|16412|16542|16590|16822|17311|18595|18708|21825|75292	Adcy7|Adcy9|Csf1|Egfr|F2r|Fgfr1|Gnaq|Igf1r|Itgb1|Kdr|Kit|Lcp2|Kitl|Pdgfra|Pik3r1|Thbs1|Prkd3	-2.3	MyList
KEGG Pathway	24	mmu04010	MAPK signaling pathway - Mus musculus (house mouse)		-3.1	2.2	3.8	20999	294	686	21	3.1	0.66	12977|13649|13712|14182|14281|15511|16001|16002|16151|16177|16179|16476|16542|16590|17311|18021|18595|20663|21813|56808|67603	Csf1|Egfr|Elk1|Fgfr1|Fos|Hspa1b|Igf1r|Igf2|Ikbkg|Il1r1|Irak1|Jun|Kdr|Kit|Kitl|Nfatc3|Pdgfra|Sos2|Tgfbr2|Cacna2d2|Dusp6	-2.3	MyList
KEGG Pathway	24	mmu01040	Biosynthesis of unsaturated fatty acids - Mus musculus (house mouse)		-3.1	5.4	4.7	20999	34	686	6	0.87	0.36	20249|20250|56348|56473|68801|76267	Scd1|Scd2|Hsd17b12|Fads2|Elovl5|Fads1	-2.3	MyList
KEGG Pathway	24	mmu04936	Alcoholic liver disease - Mus musculus (house mouse)		-3.1	2.8	4	20999	141	686	13	1.9	0.52	11364|11522|11669|12262|12263|12894|14825|16151|16179|16803|20249|20250|66724	Acadm|Adh1|Aldh2|C1qc|C2|Cpt1a|Cxcl1|Ikbkg|Irak1|Lbp|Scd1|Scd2|Tab3	-2.3	MyList
KEGG Pathway	24	mmu00534	Glycosaminoglycan biosynthesis - heparan sulfate / heparin - Mus musculus (house mouse)		-3	6.4	4.8	20999	24	686	5	0.73	0.32	15531|54616|56219|93683|233781	Ndst1|Extl3|Extl1|Glce|Xylt1	-2.2	MyList
KEGG Pathway	24	mmu04020	Calcium signaling pathway - Mus musculus (house mouse)		-3	2.3	3.7	20999	240	686	18	2.6	0.61	11513|11515|12323|12373|13617|13649|14062|14182|14682|16542|16867|18430|18595|21337|65973|67972|320707|381290	Adcy7|Adcy9|Camk2b|Casq2|Ednra|Egfr|F2r|Fgfr1|Gnaq|Kdr|Lhcgr|Oxtr|Pdgfra|Tacr2|Asph|Atp2b1|Atp2b3|Atp2b4	-2.2	MyList
KEGG Pathway	24	mmu04610	Complement and coagulation cascades - Mus musculus (house mouse)		-3	3.3	4	20999	94	686	10	1.5	0.46	12258|12262|12263|12628|12946|14062|19128|21824|50908|50909	Serping1|C1qc|C2|Cfh|Cr1l|F2r|Pros1|Thbd|C1s1|C1ra	-2.2	MyList
KEGG Pathway	24	mmu04068	FoxO signaling pathway - Mus musculus (house mouse)		-2.9	2.8	3.8	20999	131	686	12	1.7	0.5	11920|12444|13609|13649|16001|18708|20393|20663|21813|73251|74551|384783	Atm|Ccnd2|S1pr1|Egfr|Igf1r|Pik3r1|Sgk1|Sos2|Tgfbr2|Setd7|Pck2|Irs2	-2.1	MyList
KEGG Pathway	24	mmu00071	Fatty acid degradation - Mus musculus (house mouse)		-2.8	4.1	4.1	20999	52	686	7	1	0.38	11363|11364|11522|11669|12894|66885|94180	Acadl|Acadm|Adh1|Aldh2|Cpt1a|Acadsb|Acsbg1	-2.1	MyList
KEGG Pathway	24	mmu05215	Prostate cancer - Mus musculus (house mouse)		-2.8	3.1	3.8	20999	99	686	10	1.5	0.46	11835|13649|14182|16001|16151|18595|18708|20663|26427|208647	Ar|Egfr|Fgfr1|Igf1r|Ikbkg|Pdgfra|Pik3r1|Sos2|Creb3l1|Creb3l2	-2	MyList
KEGG Pathway	24	mmu04921	Oxytocin signaling pathway - Mus musculus (house mouse)		-2.8	2.6	3.7	20999	153	686	13	1.9	0.52	11513|11515|12323|13649|13712|14281|14682|16476|18021|18430|19878|56808|60596	Adcy7|Adcy9|Camk2b|Egfr|Elk1|Fos|Gnaq|Jun|Nfatc3|Oxtr|Rock2|Cacna2d2|Gucy1a1	-2	MyList
KEGG Pathway	24	mmu04976	Bile secretion - Mus musculus (house mouse)		-2.8	3.1	3.8	20999	100	686	10	1.5	0.46	11513|11515|13849|16835|18671|94284|239273|320024|394432|394435	Adcy7|Adcy9|Ephx1|Ldlr|Abcb1a|Ugt1a6a|Abcc4|Nceh1|Ugt1a7c|Ugt1a6b	-2	MyList
KEGG Pathway	24	mmu04022	cGMP-PKG signaling pathway - Mus musculus (house mouse)		-2.8	2.5	3.6	20999	173	686	14	2	0.54	11513|11515|13617|14682|18021|19878|26427|60596|67972|208647|242202|320707|381290|384783	Adcy7|Adcy9|Ednra|Gnaq|Nfatc3|Rock2|Creb3l1|Gucy1a1|Atp2b1|Creb3l2|Pde5a|Atp2b3|Atp2b4|Irs2	-2	MyList
KEGG Pathway	24	mmu04014	Ras signaling pathway - Mus musculus (house mouse)		-2.7	2.2	3.4	20999	235	686	17	2.5	0.59	12977|13649|13712|14182|14702|16001|16002|16151|16542|16590|17311|18595|18708|18784|20663|23871|23872	Csf1|Egfr|Elk1|Fgfr1|Gng2|Igf1r|Igf2|Ikbkg|Kdr|Kit|Kitl|Pdgfra|Pik3r1|Pla2g5|Sos2|Ets1|Ets2	-2	MyList
KEGG Pathway	24	mmu04920	Adipocytokine signaling pathway - Mus musculus (house mouse)		-2.7	3.4	3.8	20999	71	686	8	1.2	0.41	12491|12702|12894|16151|21938|74551|94180|384783	Cd36|Socs3|Cpt1a|Ikbkg|Tnfrsf1b|Pck2|Acsbg1|Irs2	-1.9	MyList
KEGG Pathway	24	mmu04514	Cell adhesion molecules - Mus musculus (house mouse)		-2.6	2.4	3.4	20999	182	686	14	2	0.54	12490|12562|14969|16403|16410|16412|18007|19268|20969|22329|50723|74048|104099|319504	Cd34|Cdh5|H2-Eb1|Itga6|Itgav|Itgb1|Neo1|Ptprf|Sdc1|Vcam1|Icosl|Vsir|Itga9|Nrcam	-1.8	MyList
KEGG Pathway	24	mmu04912	GnRH signaling pathway - Mus musculus (house mouse)		-2.6	3.1	3.6	20999	90	686	9	1.3	0.43	11513|11515|12323|13649|13653|13712|14682|16476|20663	Adcy7|Adcy9|Camk2b|Egfr|Egr1|Elk1|Gnaq|Jun|Sos2	-1.8	MyList
KEGG Pathway	24	mmu04340	Hedgehog signaling pathway - Mus musculus (house mouse)		-2.6	3.7	3.8	20999	58	686	7	1	0.38	12444|14451|19206|57810|68525|230500|319757	Ccnd2|Gas1|Ptch1|Cdon|Evc2|Efcab7|Smo	-1.8	MyList
KEGG Pathway	24	mmu05161	Hepatitis B - Mus musculus (house mouse)		-2.6	2.4	3.4	20999	163	686	13	1.9	0.52	13205|13712|14281|16151|16179|16476|18021|18708|20663|20851|21813|26427|208647	Ddx3x|Elk1|Fos|Ikbkg|Irak1|Jun|Nfatc3|Pik3r1|Sos2|Stat5b|Tgfbr2|Creb3l1|Creb3l2	-1.8	MyList
KEGG Pathway	24	mmu05410	Hypertrophic cardiomyopathy - Mus musculus (house mouse)		-2.5	3	3.6	20999	91	686	9	1.3	0.43	13138|13405|16403|16410|16412|16773|56808|104099|326618	Dag1|Dmd|Itga6|Itgav|Itgb1|Lama2|Cacna2d2|Itga9|Tpm4	-1.8	MyList
KEGG Pathway	24	mmu04520	Adherens junction - Mus musculus (house mouse)		-2.5	3	3.5	20999	92	686	9	1.3	0.43	12562|13649|14182|16001|19263|19268|19878|21813|77446	Cdh5|Egfr|Fgfr1|Igf1r|Ptprb|Ptprf|Rock2|Tgfbr2|Heg1	-1.8	MyList
KEGG Pathway	24	mmu04931	Insulin resistance - Mus musculus (house mouse)		-2.5	2.8	3.4	20999	110	686	10	1.5	0.46	12491|12702|12894|18708|19268|26427|74551|208647|225579|384783	Cd36|Socs3|Cpt1a|Pik3r1|Ptprf|Creb3l1|Pck2|Creb3l2|Slc27a6|Irs2	-1.8	MyList
KEGG Pathway	24	mmu00020	Citrate cycle (TCA cycle) - Mus musculus (house mouse)		-2.4	4.8	3.9	20999	32	686	5	0.73	0.32	15926|18597|74551|104112|269951	Idh1|Pdha1|Pck2|Acly|Idh2	-1.8	MyList
KEGG Pathway	24	mmu01210	2-Oxocarboxylic acid metabolism - Mus musculus (house mouse)		-2.4	6.1	4.2	20999	20	686	4	0.58	0.29	14719|15926|108682|269951	Got2|Idh1|Gpt2|Idh2	-1.8	MyList
KEGG Pathway	24	mmu05412	Arrhythmogenic right ventricular cardiomyopathy - Mus musculus (house mouse)		-2.4	3.2	3.5	20999	77	686	8	1.2	0.41	13138|13405|16403|16410|16412|16773|56808|104099	Dag1|Dmd|Itga6|Itgav|Itgb1|Lama2|Cacna2d2|Itga9	-1.8	MyList
KEGG Pathway	24	mmu00770	Pantothenate and CoA biosynthesis - Mus musculus (house mouse)		-2.4	5.8	4.1	20999	21	686	4	0.58	0.29	11669|75735|99586|211347	Aldh2|Pank1|Dpyd|Pank3	-1.7	MyList
KEGG Pathway	24	mmu04062	Chemokine signaling pathway - Mus musculus (house mouse)		-2.4	2.2	3.2	20999	192	686	14	2	0.54	11513|11515|14682|14702|14825|16151|17096|18708|19878|20312|20315|20663|20851|56838	Adcy7|Adcy9|Gnaq|Gng2|Cxcl1|Ikbkg|Lyn|Pik3r1|Rock2|Cx3cl1|Cxcl12|Sos2|Stat5b|Ccl28	-1.7	MyList
KEGG Pathway	24	mmu01524	Platinum drug resistance - Mus musculus (house mouse)		-2.3	3.1	3.4	20999	80	686	8	1.2	0.41	11798|11920|11977|14859|18708|21974|56615|58801	Xiap|Atm|Atp7a|Gsta3|Pik3r1|Top2b|Mgst1|Pmaip1	-1.7	MyList
KEGG Pathway	24	mmu00920	Sulfur metabolism - Mus musculus (house mouse)		-2.3	8.3	4.5	20999	11	686	3	0.44	0.25	20341|23971|23972	Selenbp1|Papss1|Papss2	-1.7	MyList
KEGG Pathway	24	mmu05231	Choline metabolism in cancer - Mus musculus (house mouse)		-2.3	2.8	3.3	20999	98	686	9	1.3	0.43	13649|14281|15251|16476|18595|18708|20663|67916|100434	Egfr|Fos|Hif1a|Jun|Pdgfra|Pik3r1|Sos2|Plpp3|Slc44a1	-1.7	MyList
KEGG Pathway	24	mmu05225	Hepatocellular carcinoma - Mus musculus (house mouse)		-2.3	2.3	3.1	20999	174	686	13	1.9	0.52	13649|13712|14366|14367|14859|16001|16002|18104|18708|20663|21813|22418|56615	Egfr|Elk1|Fzd4|Fzd5|Gsta3|Igf1r|Igf2|Nqo1|Pik3r1|Sos2|Tgfbr2|Wnt5a|Mgst1	-1.7	MyList
KEGG Pathway	24	mmu05135	Yersinia infection - Mus musculus (house mouse)		-2.3	2.5	3.2	20999	135	686	11	1.6	0.48	14281|14682|16151|16179|16412|16476|16822|18021|18708|19878|330662	Fos|Gnaq|Ikbkg|Irak1|Itgb1|Jun|Lcp2|Nfatc3|Pik3r1|Rock2|Dock1	-1.7	MyList
KEGG Pathway	24	mmu04662	B cell receptor signaling pathway - Mus musculus (house mouse)		-2.2	3	3.3	20999	83	686	8	1.2	0.41	14130|14281|16151|16476|17096|18021|18708|20663	Fcgr2b|Fos|Ikbkg|Jun|Lyn|Nfatc3|Pik3r1|Sos2	-1.6	MyList
KEGG Pathway	24	mmu04919	Thyroid hormone signaling pathway - Mus musculus (house mouse)		-2.2	2.6	3.1	20999	120	686	10	1.5	0.46	13982|15251|16410|18128|18131|18708|20185|53901|76199|327987	Esr1|Hif1a|Itgav|Notch1|Notch3|Pik3r1|Ncor1|Rcan2|Med13l|Med13	-1.6	MyList
KEGG Pathway	24	mmu04614	Renin-angiotensin system - Mus musculus (house mouse)		-2.2	4.1	3.5	20999	37	686	5	0.73	0.32	13646|16616|16617|16619|17380	Klk1b22|Klk1b21|Klk1b24|Klk1b27|Mme	-1.5	MyList
KEGG Pathway	24	mmu04970	Salivary secretion - Mus musculus (house mouse)		-2.2	2.8	3.2	20999	86	686	8	1.2	0.41	11513|11515|14682|17105|60596|67972|320707|381290	Adcy7|Adcy9|Gnaq|Lyz2|Gucy1a1|Atp2b1|Atp2b3|Atp2b4	-1.5	MyList
KEGG Pathway	24	mmu05031	Amphetamine addiction - Mus musculus (house mouse)		-2.1	3.1	3.2	20999	69	686	7	1	0.38	12323|14281|14282|16476|26427|53623|208647	Camk2b|Fos|Fosb|Jun|Creb3l1|Gria3|Creb3l2	-1.5	MyList
KEGG Pathway	24	mmu05140	Leishmaniasis - Mus musculus (house mouse)		-2.1	3.1	3.2	20999	70	686	7	1	0.38	12946|13712|14281|14969|16179|16412|16476	Cr1l|Elk1|Fos|H2-Eb1|Irak1|Itgb1|Jun	-1.5	MyList
KEGG Pathway	24	mmu05221	Acute myeloid leukemia - Mus musculus (house mouse)		-2.1	3.1	3.2	20999	70	686	7	1	0.38	16151|16590|18708|20663|20851|67603|235320	Ikbkg|Kit|Pik3r1|Sos2|Stat5b|Dusp6|Zbtb16	-1.5	MyList
KEGG Pathway	24	mmu04611	Platelet activation - Mus musculus (house mouse)		-2.1	2.4	3	20999	125	686	10	1.5	0.46	11513|11515|14062|14682|16412|16822|17096|18708|19878|60596	Adcy7|Adcy9|F2r|Gnaq|Itgb1|Lcp2|Lyn|Pik3r1|Rock2|Gucy1a1	-1.5	MyList
KEGG Pathway	24	mmu05162	Measles - Mus musculus (house mouse)		-2.1	2.3	2.9	20999	146	686	11	1.6	0.48	12444|13666|14130|14281|15511|16151|16179|16476|17698|18708|20851	Ccnd2|Eif2ak3|Fcgr2b|Fos|Hspa1b|Ikbkg|Irak1|Jun|Msn|Pik3r1|Stat5b	-1.5	MyList
KEGG Pathway	24	mmu04152	AMPK signaling pathway - Mus musculus (house mouse)		-2.1	2.4	2.9	20999	127	686	10	1.5	0.46	12491|12894|16001|18708|20249|20250|26427|74551|208647|384783	Cd36|Cpt1a|Igf1r|Pik3r1|Scd1|Scd2|Creb3l1|Pck2|Creb3l2|Irs2	-1.5	MyList
KEGG Pathway	24	mmu04928	Parathyroid hormone synthesis, secretion and action - Mus musculus (house mouse)		-2	2.6	3	20999	108	686	9	1.3	0.43	11513|11515|13649|13653|14182|14281|14682|26427|208647	Adcy7|Adcy9|Egfr|Egr1|Fgfr1|Fos|Gnaq|Creb3l1|Creb3l2	-1.5	MyList
KEGG Pathway	24	mmu00260	Glycine, serine and threonine metabolism - Mus musculus (house mouse)		-2	3.8	3.3	20999	40	686	5	0.73	0.32	11754|12116|26912|192166|218865	Aoc3|Bhmt|Gcat|Sardh|Chdh	-1.4	MyList
KEGG Pathway	24	mmu00980	Metabolism of xenobiotics by cytochrome P450 - Mus musculus (house mouse)		-2	2.9	3	20999	73	686	7	1	0.38	11522|13849|14859|56615|94284|394432|394435	Adh1|Ephx1|Gsta3|Mgst1|Ugt1a6a|Ugt1a7c|Ugt1a6b	-1.4	MyList
